# Supplementary material for: Punctuated evolution and transitional hybrid network in an ancestral cell cycle of fungi
Source: eLife. 2016 May 10;5:e09492. doi: 10.7554/eLife.09492 (PMC4862756; doi:10.7554/eLife.09492)
Supplement: Figure 2—source data 2. — These files contain the protein sequences used to create molecular phylogeny in Figure 2—figure supplement 3. DOI: http://dx.doi.org/10.7554/eLife.09492.006 [file elife-09492-fig2-data2.zip]

Archive with 1 entries (1 files):
- Figure2_source_data_2.fasta
