# Supplementary material for: Punctuated evolution and transitional hybrid network in an ancestral cell cycle of fungi
Source: eLife. 2016 May 10;5:e09492. doi: 10.7554/eLife.09492 (PMC4862756; doi:10.7554/eLife.09492)
Supplement: Figure 2—source data 2. — These files contain the protein sequences used to create molecular phylogeny in Figure 2—figure supplement 3. DOI: http://dx.doi.org/10.7554/eLife.09492.006 [file elife-09492-fig2-data2.zip › Figure2_source_data_2.fasta]

>AanoE2F
LTKRFVALIKDAPGGILDLNQAATQLEVQKRRIYDITNVLEGIGLIEKRTKNNIAWKGSGVAPTDADAAT
LAEVRADGARLAREEAALDRCVEHLQRARSDFQRLHADELKVTHADLRTIPGLARETVVALRAPPGTVLE
VPDLDDGMEGSGSRRYQLQLRS
>AanoDP
EETAKGLRHFSEKVCKKVEEKGSTTRGARARASAARPPRAGRRAPAPPRYNEVADELVSEYLEEQARLTG
QRPDDEKNIRRRVYDALNVLMAMDIISKEKKEIKWCGLPSYADSDLDVASRDVDRARKSVARKRRHVEDL
LRQQSALANLRRRNAARGGGPAAGSPASGEAAPHLALPFIAVATRKTTTVRCEMTDDRREVFFDFSGPYE
IIDDADVLKRLKLHEPQPDEPPPPDERARTDSEVKMPPPLPVIEPPKPAESA*
>AkerE2F
APPVPKSKKASRYDSSLGLLTKKFMNLIKQTSDGVVDLNIAADELQVQKRRVYDITNVLEGIGMIQKENK
NHIRWKGSGVATTYEKQQRVDTMEKELKSLHNQEGLIEHYVRHMQTVLHMILKENSKYAYTRLADMADLP
CFKNQTLIAVNAPAGSSLEVPDPDEGMPAGQRRYQIFLKSSNAPMEIYLVN
>AkerDP
MEVASTTVHDDFLRMFKEAGLEKLATEVGILCNGEIPALKPSSSTPSGSKTPSLGQKRKLDTNNLNLEED
KKTGSEAKDDNNSEDGEQKGKKKRSSRKAFSCNKGLRHSSMKVMRKVEEKGKTTYNEVADELVEEYTANK
GLKPVDQAYEGKNIRRRVYDILNVLIAMDIISREKKEIRWRGLPSNAERDLSMLHRERKALLRSIEEKHE
HLQQLLLQQIALKNLIKRNKQIELKEVVEENQKIPLPFIVINTNKDTIVECELKMDQTDIFFNFNNTFEI
HDDNEVLKRMKLQAAPPSDMTDYIPEALIKYLPENFQVSASKENSKSEAKTVNGVQNGPSGRNVPTILAN
VSESQK*
>AlimDP
MEQQAKSSPPREEDESVHDAFVRSLKEAGLDNLATKLKILQDGKFAALADSQDEKMSTLLGKRSQNLDGQ
GDAKTSQLQRKRRREIVTGGKAQSESLPPNNAQSLVTAAQVLQKIRQEQTITYQDLASSLIKSVHEILTV
PGEGTPLSPEEDKTLRRRIYDVINVLIAMGLVDKDQNMLSWTSVPNSTERDYVILDKERRDLLKRISDKR
AQLRELMMQTTAVHNLAERNRKRSKDVDPENRLPLPFVVVSTNKDAIIECEVTESRTDVVLNMSEPFKVH
DDTEILKRMKLHEASQETLKKLFPEALHGFIPTSEDWTDCAI*
>AqueE2F7
MDGVDSGIKMLVEAIAEAQSTSARNTGITSTPLRQSALPTSCGVLSLEKEVGDISSMSTG
GRGENGNYDSGGDSSMNSGYNGDTSALPGEFNSPPKAGNQPGTPLTPTANLKMLVAAANS
ALEMENANSAATSGSCLIDNHSDRDDEASSRKMKSLALLCKRFLQVAEDEIGPGKEFSLE
MIANSLGINRRRIYDIINVMEALEMISKQSKNWYQWHGQSNLVATLAKLKCCFAKAMAVD
DPDIQPYLDVDFDAVKSSNKENENGNEDPSSSAKGSVKLVLEEEDEDDDSDVPAAARSVR
YDKSLGVLCQKFVMLFLISACTEITLEDAGKILVPDYHDDTLYMALNPPVNPKTKVRRLY
DIANILSSIGLIKKKVFVGPHHIKKPGYAWSGPSLADIEAISVSRKNEYILNKGIMRRSI
NSRPYLHQYEVQTEGAQTTGGGSVPNSPAKGASNKFKRSLSFGAVRGGGGVLKTGENSST
ASTLATSTSSSICPKQVDYLREMKEFETEMQKHSHRYPHDIHSYTPLSLNQCVKFTLLDS
VILATIFHEFLQKYQATLELTASINGRFILPKSAGEGGGASGSSPPLSPTRLVADQEEDS
VAMQDVKPSLSSSQSLSDSMSMPSIVTTSSHTPTKTSLTDGVSVETLIALPPCRFETGGA
EQTQFPRPPSSSSHGSLVNKQRTLERLTQQRPNIPGGVGVVSLPSNSQGLLPSSNPALPS
ISTSAFVTNLANSILVNVLHNNMMEAAAAATAVSQGKQGLAGDELLMKPVAPNGGGGVKE
ASLSQSSQGHSPLQATLRGFSQQVNKPPSGSVARLPEPPLTNGLASSALSFNPNHLLNSQ
ATASYISPKFNTSGATSGTVYCQPAAAVLRLPCVTNNSNNETQGGPCPKQRRLN
>AqueE2F5
MSDSEDRASPPPLQGRHEKSLGLLTSKFVELLQTAEGGILDLKKAVDYLEVKQKRRIYDI
TNVLEGIGLIEKESKNSIKWKGATDFGDTLDMQMKVQGLKEKKQKMEESESKLDKQCAKI
KQCLKNIVEDPGSNSLAFVTYEDIRSIPCFKKATMLAIQAPSDTLITVDTPTTHPDGLYC
MQIKSKSGPVSVLVIGGNEGTANRTNNKRQHSSQSEEEERGMGEELPIKTPRLETMTNDT
IPIEELVEDMDRHESVGFEDDGILGLSNNEIIRELIESHRNAPVLSLSPAPTDKDFLFHL
DDQEGVADLYDVNPPPPPTSNSSSTSSSH
>AqueDP
MSNQREDGLAPSPSSSSSYPVMSSTGNGPAGSSNGGSVNESIMDETAASLAAGLTSDAKN
LINSLLGTRGGESGARDQNLQILSMAAAANSSQKPPPAKNTSSSPAPGPVTTPTQVTPVS
TRKRGRLPVADHDDSVKRRKCAPSSGGGRGAPTSEKQSKGLRHFSQLVCEKVREKGRTTY
NEVADELVKEFGEAERRSGQDGVREKERGIQREEGMKEELQRQIDQKNIRRRVYDALNVL
MAMNIINKEKKDIHWIGLPTNSVQECEHIQKPGYFLVCTEASLTRLLLMELSQQEERISK
KTSELHDLVLQILTLKNLIKRNRDKAAAGESPSQNSAIGLPFILVNTNKNTTIDCSISSD
KSEYVFTFDNTFELHQDVDILNKMDLDCGLNSGKVSTRSIAEAKATLPKIFEPVIDDMAV
LSRTIPQSPPAATLFEPPPPVSVAATPTSTQSSIQPPSLPTPLLSDHSNGSFSNLSASSP
LAIAAAALVNSHNPVSVAAAITQLQQLQQASSLPPTTSPSSSSFLRGGTVTARPLNFTSS
PRPQSSPGLLGVKGHSSQSPKVVTVQPLPNSVTSKMAEVIASLQSSILMQQQQQYAMGGA
ATPLNSAQSENVIPSIASLSDELPSSKTQGGGVTATIDESEQVSTSSVLTPSNPPVSLST
>AqueE2F3
MTAVAPGGTPSSRLGRAVSEVETPGGETRSSMNGSLAKRRLEMDPVAVAAGSKRRRLSST
TSNEEGRPDRKPETSLGTLTKKFCDLLHASPDGVLDLNEAADTLSVQKRRIYDITNVLEG
VGLITKASKNHIQWRASEPQEISHIHELKEHLEQRKNEGSKLDKQINRCKEELKKLMDDR
ENWSFAYTSYHDLRNISEFGDNTLLIIKAPSDTIMECDKDNDEETYKMHLLSTNGPIDVL
VCPEGDSEHSSSTTSSSVASTPVKMASPHTPKEISLGSMAAPHDSDLDGLFHGSHSINSS
HLSGDCGFIPADVFESLSPPLNGDDFYSSLSPTEGILELFDLA
>AthaDEL3
MSSAIVVSQDAESLGLQIYSRKEKSLGVLVSNFLRLYNRDDVDLIGLDDAAGQLGVERRRIYDVVNILESIGIVARRGKN
QYSWKGFGEIPRSLDELKEEGMRERLGYSSSNNSDKVSNGCEREEPLTLTPDDQENSSSSKMDQKKEKSLWLLAQNFVKM
FLCSDDDLITLDSAAKALLSDSPDSVHMRTKVRRLYDIANVFASMNLIEKTHIPVTRKPAYRWLGSKSIAERGLSLFNSG
EPKRVFGTEITNLRAKRNKTYCSSIRKQIGYKKHDEENTEQESKPAASKYVFGPFSPIGASKTNNDKVGKGRLLEIEALA
STYQPQYCNQEITGLLGHFTEAWKKWYAEVDRNK*
>AthaDEL1
MSDLSPERFKLAVTSPSSIPESSSALQLHHSYSRKQKSLGLLCTNFLALYNREGIEMVGLDDAASKLGVERRRIYDIVNV
LESVGVLTRRAKNQYTWKGFSAIPGALKELQEEGVKDTFHRFYVNENVKGSDDEDDDEESSQPHSSSQTDSSKPGSLPQS
SDPSKIDNRREKSLGLLTQNFIKLFICSEAIRIISLDDAAKLLLGDAHNTSIMRTKVRRLYDIANVLSSMNLIEKTHTLD
SRKPAFKWLGYNGEPTFTLSSDLLQLESRKRAFGTDITNVNVKRSKSSSSSQENATERRLKMKKHSTPESSYNKSFDVHE
SRHGSRGGYHFGPFAPGTGTYPTAGLEDNSRRAFDVENLDSDYRPSYQNQGAYILFTSI*
>AthaDEL2
MDSLALAPQVYSRKDKSLGVLVANFLTLYNRPDVDLFGLDDAAAKLGVERRRIYDVVNILESIGLVARSGKNQYSWKGFG
AVPRALSELKEEGMKEKFAIVPFVAKSEMVVYEKEGEESFMLSPDDQEFSPSPRPDNRKERTLWLLAQNFVKLFLCSDDD
LVTFDSATKALLNESQDMNMRKKVRRLYDIANVFSSMKLIEKTHVPETKKPAYRWLGSKTIFENRFIDGSASLCDRNVPK
KRAFGTELTNVNAKRNKSGCSKEDSKRNGNQNTSIVIKQEQCDDVKPDVKNFASGSSTPAGTSESNDMGNNIRPRGRLGV
IEALSTLYQPSYCNPELLGLFAHYNETFRSYQEEFGREK*
>AthaE2FB
MSEEVPQQFPSSKRQLHPSLSSMKPPLVAPGEYHRFDAAETRGGGAVADQVVSDAIVIKSTLKRKTDLVNQIVEVNELNT
GVLQTPVSGKGGKAKKTSRSAKSNKSGTLASGSNAGSPGNNFAQAGTCRYDSSLGLLTKKFINLIKQAEDGILDLNKAAD
TLEVQKRRIYDITNVLEGIGLIEKTLKNRIQWKGLDVSKPGETIESIANLQDEVQNLAAEEARLDDQIRESQERLTSLSE
DENNKRLLFVTENDIKNLPCFQNKTLIAVKAPHGTTLEVPDPDEAGGYQRRYRIILRSTMGPIDVYLVSQFEESFEDIPQ
ADEPSNVPDEPSNVPDVPSNLPSTSGLPENHDVSMPMKEESTERNMETQEVDDTQRVYSDIESHDFVDGIMKIVPPDLDM
GVDYWFRSEVGEVSITDMWPDEYWNQMITFDQDHAGPSDNKILEQPQTPSSPTPEESTATRSPTGS*
>AthaDPB
MTTTGSNSNHNHHESNNNNNNPSTRSWGTAVSGQSVSTSGSMGSPSSRSEQTITVVTSTSDTTFQRLNNLDIQGDDAGSQ
GASGVKKKKRGQRAAGPDKTGRGLRQFSMKVCEKVESKGRTTYNEVADELVAEFALPNNDGTSPDQQQYDEKNIRRRVYD
ALNVLMAMDIISKDKKEIQWRGLPRTSLSDIEELKNERLSLRNRIEKKTAYSQELEEQYVGLQNLIQRNEHLYSSGNAPS
GGVALPFILVQTRPHATVEVEISEDMQLVHFDFNSTPFELHDDNFVLKTMKFCDQPPQQPNGRNNSQLVCHNFTPENPNK
GPSTGPTPQLDMYETHLQSQQHQQHSQLQIIPMPETNNVTSSADTAPVKSPSLPGIMNSSMKPEN*
>AthaE2FC
MAATSNSGEDPTLSYHHRSPFRFELLQSISSSDPRYSSLTPSSTNRPFSVSQSLPNSQLSPLISPHWDDSYSQITQKVQK
SRKNHRIQLGSIANMSGGESIDIAKVIVKQESSPQNVKRVYNKSKGGTKLLKAGKRMANGEVQNGGLNGASINCRYDSSL
GLLTKKFVKLIQEAEDGTLDLNYCAVVLEVQKRRIYDITNVLEGIGLIEKTTKNHIRWKGADNLGQKDLGDQISRLKSEV
ESMQSEESRLDDLIRERQEALRSLEEDDYCRRYMFMTEEDITSLPRFQNQTLLAIKAPTASYIEVPDPDEMSFPQQYRMV
IRSRMGPIDVYLLSKYKGDSAETSDKLGNESDQKAPVGVDTPSLKIVTSDTDLKADYWFESDAEVSLTDLWSNFNS*
>AthaE2FA
MSGVVRSSPGSSQPPPPPPHHPPSSPVPVTSTPVIPPIRRHLAFASTKPPFHPSDDYHRFNPSSLSNNNDRSFVHGCGVV
DREEDAVVVRSPSRKRKATMDMVVAPSNNGFTSSGFTNIPSSPCQTPRKGGRVNIKSKAKGNKSTPQTPISTNAGSPITL
TPSGSCRYDSSLGLLTKKFVNLIKQAKDGMLDLNKAAETLEVQKRRIYDITNVLEGIDLIEKPFKNRILWKGVDACPGDE
DADVSVLQLQAEIENLALEEQALDNQIRQTEERLRDLSENEKNQKWLFVTEEDIKSLPGFQNQTLIAVKAPHGTTLEVPD
PDEAADHPQRRYRIILRSTMGPIDVYLVSEFEGKFEDTNGSGAAPPACLPIASSSGSTGHHDIEALTVDNPETAIVSHDH
PHPQPGDTSDLNYLQEQVGGMLKITPSDVENDESDYWLLSNAEISMTDIWKTDSGIDWDYGIADVSTPPPGMGEIAPTAV
DSTPR*
>AthaDPA
MSMEMELFVTPEKQRQHPSVSVEKTPVRRKLIVDDDSEIGSEKKGQSRTSGGGLRQFSVMVCQKLEAKKITTYKEVADEI
ISDFATIKQNAEKPLNENEYNEKNIRRRVYDALNVFMALDIIARDKKEIRWKGLPITCKKDVEEVKMDRNKVMSSVQKKA
AFLKELREKVSSLESLMSRNQEMVVKTQGPAEGFTLPFILLETNPHAVVEIEISEDMQLVHLDFNSTPFSVHDDAYILKL
MQEQKQEQNRVSSSSSTHHQSQHSSAHSSSSSCIASGTSGPVCWNSGSIDTR*
>BdisDELb
MDSAAGAEASAAATQAQPLPPYQPPPRLVLEGDGSGLGGAARAFRHHAYSRKQKSLGLLCSNFVALYDRDDVETVGLDDA
ARRLGVERRRIYDIVNVLESVGILVRRAKNRYTWIGFEGVPAALKELKERALREMSGLVSPLLEEPSATNVSDDEDEDDK
LGDADGDAESEKLSQSMDTTSDKLSQSMDTTSDKPDTPRCQLRSDHRKEKSLGLLTQNFVKLFLTMEVETISLDEAARLL
LGERHAESNMRTKVRRLYDIANVLSSLNLIEKTQQVDSRKPAFRWLGQAKRKEGDDVTVALPPTRTILSNKRAFGTDITN
IDTKRSKWDSGTENKSKLMQGDGSMSRTFENQLGQGKSSGFVYGPFHPAGARKQELDRALREKERKNIQDWENLTKSLQY
QNPTINGLFGHYAEAWRSWYLDFTRDDPSTS*
>BdisDELa
MAGTGAAAAAGVRRQAARPRLQPQAQVPRPPLLQVSAFFRGNFRGERSANFQLVPFLPNSGRSRLPSSFVAMYDRDGVEC
IGLDDAARRLGVERRRIYDIVNVLESVGILARKAKNRYCWIGFGGVPMALRELKERAIRERSGLAPLPVEEPSAANMSDD
EDDDKLGNPEGDTENERPSQTLDNLSDKPCAPICRLRSDHRKEKSLGLLTQNFVKLFLTMEVDTITLDEASKLLLGEGHE
ESNMKAKVRRLYDIANVLSSLNFIEKTQADTRKPAFRWLGTAGKAKPENGVTVAVDPQRKTMSNKRAFGTELTNIGINRS
KVDSTVQKKAKLAQSGGDILKNDKIDVQSQVGPVKTSDFAYGPFHPTSARKQEPNGWHGAGQRESTQDWESLADSFRPQY
QNQALGDLFSHYVEAWKSWHSEFAQAAGSCSNS*
>BdisDPb
MVSGIAHRTDEDGGRGASSFPRPPQPSAARTPLGTPPPSSGAHSASTSGGSAGSPSGRSEQHGPAATGTGPTPEAAAATA
STPASEGTFLRLNNLDINGDDAPSSQAPVSKKKKRRASAVGPDKGGRGLRQFSMKVCEKVESKGRTTYNEVADELVAEFA
DPNNNMESPDPDNPNAQQYDEKNIRRRVYDALNVLMAMDIISKDKKEIQWKGLPRTSINDIEELQTELVGLKGRIEKKSA
YLQELQDQYLGMQNLIHRNEGMYGSGNIPSGGVALPFILIQTRPHATVEVEISEDMQLVHFDFNTTPFELHDDSYVLKAM
NSCGKEQNDGTPDPRLNGCEDSSMANIYWDQLQQSAMANNGTARFPSSPPVPGILKGRVKHEH*
>BdisE2Fb
MSGGGRPPAAQKILQSLRPPPVFSAPARPPFASPDDYHRFPAPTPSSATGSGSGGIGAGGVGADIEEGLIIRTPLKRKAA
REENDASESSDCMIISPGFTGNKLLTPVSGKAVKTSKSKAKNNKAGPQTPTQNVGSPLNPATPGTCRYDSSLGLLTKKFI
TLLKQADDGILDLNNAAETLEVQKRRIYDITNVLEGIGLIEKTLKNRIRWKGLDDSGVELDNGLSALQAEVEDLNLQEQA
LDERISDMREKLRGLTEDENSQRWLYVTEDDIKGLPCFQNETLIAIKAPHGTTLEVPDPDEAGDYLQRRYRIVLRSTMGP
IDVYLVSQFDEGFEDLGGAATPPRHTNVPTHRPPEDLHTTNAAQSSKSMDVEHNIQYSQNTPHDPSSAHDFGGMTRIIPS
DVNTDADYWLLTEGDVSITDIWKTAPEVQWDSDVFLPEDVSTPRAHNQHPVAVGESRMQVQSMDQP*
>BdisDPa
MVPGARSTGGVAHSASNSAANAGSPSGRSRPGKGAAAAAATTSASTSTPARGSTVARRLSDLEIKGDGAPSPQTAASKKK
KKGAHVVGPDKGNRGLRQFSMKVCEKVESKGRTTYNEVADELVAEFSDPNSNIGSPDPDNPNTQQYDEKNIRRRVYDALN
VLMAMDIIYKDKKEIQWKGLPRTSMSDIDKLKIKLIGQKGRIDKKSAYLQELQDQYVGLQNLVERNEQLYSSGDAPSGGV
ALPFILVQTRPHATVEVEISEDMQLVHLDFNSTPFELHDDSFVLKAMGLSGKEETDGTLALVANGIERSSTPNVYPHRSP
QPARRSGLRLQTSPPIPGILKGRVKHEH*
>BdisE2Fa
MAATAGAGTSSEGAARVLLQRYQPFGSPPGEYHHFGPADGSGAGAGEMTEAIVLRTPLKRKHNREDNGVAESNDWMMSPG
YANAASSPVPTPPSGKGSKHSTKLKSAKGQKSCSQAPLFSGSPGNPATPVGGCRYDSSLGLLTKKFLNLLKGAPGGMVDL
NNAAETLEVQKRRIYDITNVLEGIGLIEKKLKNNIRWKGIDDSRPGEVSDDMSILQGDIEALTLQEHSVDEQISEMRDKL
RELTEDENNQKWLYVTEDDIKSLSCFQNQTLIAIKAPHGTTLEVPDPDEVNDYPQRRYRIVLRSTMGPIDVYLVSQFEEM
SGMETPPRPAQTISTNSLENPRTPLAAGSNKDAEMQLNIQDEPIIPPDAPTSSQDIGGMMKIVPSDLDADADYWLLSDTG
VSITDMWKTAPEVEWDGMDINADDFLEVSTPQQQGQLPSDIADLPSCIS*
>BdisE2Fc
MAPPRPPPLAQASAPAHPPSSEAATAPFPPPKPAAKGRPPKPKAPDNEQKLERENAQSEVGKVETEQGHHKEGTTGPIKG
IKRPKKQKGSSHGATEGDAGPLFSPNNCRYDNSLGLLTKKFINLLRGAEDGTLDLNKAAETLEVQKRRIYDITNVLEGVD
LIEKGLKNMIRWKGFDMIMPKEMERRTSELKEEIESSYDEDYRLDEEILKVQAKLEALKVNKDTRKWLYLSREDIIKIPR
FQGSTLIAIKAPRGTCVEVRDPNADMDIFKDLESQEKQYRILLRSSMGPIDCYLISDHQEISNPDQVAPDNLDPAVTTGS
SQTPQQVDYHPSQAPEIGESNIVGKQASEPSRMQELMSGILRIVPADADIDADYWLASEVDATMTDTWARAT*
>BfloDP
VGLIDTNGELAGFVRSHQDQNTSPTKGTVQLLCFPSRIHTIGETIILPKTLGPANTPASPMILQQSPARP
TPVAQLVQVQQSPARAQQTTYTTVVTDPNLIQVGGQVRKRTHDFIEADFSESKRKKGEKGGKGLRHFSMK
VCEKVQRKGTTSYNEVADELVAEFSDPQRHLSPSDQIGNAYDQKNIRRRVYDALNVLMAMNIISKEKKEI
KWIGLPTNSAQECQNLELEKQRRIDRIKQKQQQLQELILQQIAFKNLVQRNKRMEQAGTGPPNQNSAIQL
PFIIVNTSKKTVIDCSISNDKYEYLFNFDNTFEIHDDIEVLKRMGMAYGLESGKCAPENLKIAKTLVPRA
LEPYV
>BfloE2F5
MADASPAGPSRHEKSLGLLTTKFVTLLQEAKDGVLDLKVAADTLAVRQKRRIYDITNVLEGIGLIEKKSK
NSIQWKGAGPGCNTTEISNRLGELKDELEALERKEAELDQQRLWVQQSIKNVTEDVENHRLAYVTHEDLC
RCFRGDTLLAVQAPSGTQLEVPIPEAASQPQGKKYQIHLKSHSGPIYVLLVNKDTSSSSPVVVPVPPPDM
PGVQQPGTPAKVPQQTVPLVQQGVSAPGKSGLPQTVAASPMDTMSLPAPTQPSPVKPGLAPTLDPSMDGE
FIDELMASEAFAPLLRLSPPPGDHDYHFNLDDSEGVCDLFDVPMLDL*
>BfloE2F3
KSPLEKTRYDTSLGLLTKKFVGLLGSSPDGIVDLNQAAEVLNVQKRRIYDITNVLEGINLIKKKSKNHIE
WRVQSTMEKDKERLNSAIGLFKTVDTEHIRENLLDELIRHSSTQLKHLTEDSENKKYPFQHGEHYCKCRN
DIRSIKTFEEQTVIAIKAPPETRLEVPDPRESIQIWLKSSKGPIEVYLCPEEQNTEDAGSSSSDAASSEG
CSSTSGSPCSVKGSELKTNEMARSLLPQTEDQDQEIQDFVALSPPLMEDDYLFSLSPGEGISDLFDAYDL
>BfloE2F7
MAEEYQCSLVPEGFRNVQNSDTESESEHQSSVLPFTSLSQDKSDSKDDSGFYESGTLSGSSVSHDQTSTA
TICGPTEDQTSSGTEFKKPKPTPKKAANLTALTNLPIDAASASENGVPVTPTKPADGQEPVTPLTPTANL
KLLMSAISPDIRTRELQMKSTTNLQSLFSALSPDMKSQELELKKKELFPRKPRKGAEKEASSQTSSQDDD
DLEIEEGEKPVSRKEKSLGLLCQRFLSKFPDDPEPAGATAIAMSRRDKSLGAMSQKFIMLFLASNVKDIS
LETAAKVLIGEGGPCADENSKFKTKIRRLYDIANVLTSLKLIKKVLVQEDRGKKPAFTWIGPDPDIDTFQ
MEENAESAEPAVMSQGTMYGTAAVHNTQDLGVRVFAPAGTDNPRGLTRHASFQVPAGTAANMEQKPFSSA
PNSPVKEPPQQFRMTERMQQLMAICRLEQEVNQREEDRQRSLKRQLLECQQQNAEPPAKVARGEVEQPTE
ITVIKKEVPRLIPMSSLHPISQSAQDAKPIAMVTQCTKVYRPILPANKIRLAATVSTAAQTGNTVTSTAD
ASHTLILQPVQNCPRGTAARIVLSPSKAANQAVTMTTTGQPLTTTMSLSNLLSTMAQSNAAKLSVQLKPN
CLPPQSTTTTFQEQVSMMSQPQESKEGVPKQANMTNNAFTLLQSANSAFTATARHHCSPTMTDLTMTTKP
LSVVAKLCYAFGGVGGEILWVVFGAYTSIFLVDVAQDCNINSVYDCNERVDVVCPGCWDGRKAGLVHHTV
HCDGARSVVEVLEQTRPAHVPLAGHGDGQTGGPPPPVPRPPQRGASSIRCHRDSDASSRWQGESKTYSDT
CGDEPENLPNISPSLQQSKMGTGSPRHNLKHHVNLPYSTDTSTGSIIIIGGMLGGVAMHGQILASFRRSD
HDSCDNMTYSGNSSTNSSVDGVSLEMTIGHGGIALYVQYSLDLEDQIENVLLSFMVASVLAMPVIGWVVS
KLGRKNAYICLMLPDTVGSALRILLSAFTSVLTFIGVVFAWRYPITEDRRKEITEAINKRYHCSSTTTDV
AKTMTTKPLSVVAKLCYAFGGVGNEIIFIVFGAYTSIFLVDVAKDRNIRSVHDCNERVDLVCPGCWDGRK
AGLVHHTVHCDEASLV
>BfloE2F8
VERRRIYDIVNVLESVQVVSRLAKNRYNWHGRTLLNNTLSRLKVQGLEMKYDEMMEQVKQQEEEDEFEPR
SRKAPLHVNKDMNMPNRTGYRFDASSILKAGATAIAMSRRDKSLGAMSQKFIMLFLASNVKDISLETAAK
VLIGEGGPCADENSKFKSK
>BnatDELa
MKANKDLTFCRKDKSLGLLCSRFIKQREQSSHKHFLVDESAAKLGGRRRRLYDIINILESIGIVSSLGRN
KYVWHGTTMLRGCLSQLYDEIKTKTVRGVGNSLMTYGPTDDKQYKKGILGLRQLTQQFVQMFFTNPQRIV
SLEDAGSFLFREHPYQATLKSKKRRLYDIANVLVSAKLLAKVRFKDERQPALLWKGAGVFALNSTEPAEN
YILCDDIRVAHPLHTEASSMQQNLSTFKTPGSKRSLEAVSNMGFSQNEKRYKTESSSLTTRGYRTNGVEV
MNYGVKSAYPGQIPPLESELAKSRGLSSTKYFSTNSSDAFQAQLIYQKVVSKEDTQKLGGNKEAILNIIQ
KVLQAKRQME*
>BnatDELb
MGHGYDRESHSSNVCMSNDGNTFESNSTRSGSSNSDRIFSASTNATIKHLAEASTLMAPVEALPSPSGLD
DLANATATAEVKDRQSSLQQPKRKATRSYSRKDKSLGILCGRFFQLYGHLDRGVERRRIYDIVNILESIE
IVSRLGKNQYKWHGLGGLVASLQKMKDEIETHKKRGHSFPPQQTRPKGSNGKKKKESRREKSLCILSRRF
VQMFFMAESRIVSLEEAGNTLVVDSKPAASSLVLMSVAPPPPYPIERYTRISTPLPRTKQHQYVQAKSKF
RQKSKVRRLYDIANVLTSLRLIRKVYLAEPRRAAFMWLGANVFPLKSGISNEDVDGIKSKDYGTSKTSGE
DIEAEERHNSRTDQMTSRKSYLLSSRGLGTKARVATQLADVHEPVPKRAKSSLHLSCGTTTTTEYPFSSA
SLGSQSIKSVIHSSKRTNSQRLDKKRILTTSAFGFGMSTRSLRNTDIRVCTPFGTGRFHSPSSSKKEGEF
RNADAAASLLAFGHTANKKFRRN*
>BnatE2F
MGFFAHQSCWSKNTRNIVGVPQVYLLQRLGNKDNLGEIDPNTNLSAKTVEQLQPPSQAIYNLRWRQKFIV
PNYSNSGNHLFTMDPAQSPSASSKRRRTPTKIAPTNKRQRRTSKSTRRPASAQKNPRKKRTCRFDSSLSL
LTKKFVDLINNQEEKLLDLNDAAEKLQVQKRRIYDITNVLEGIGLIEKKSKNRIHWKAEGICQYDQHGRE
LLKLQQDLEEAKREEDDIDKRRADIKKRLNHLGTDEENQKLAFVTHEDIKNLDAFQDSTLITIKAPSGTT
LEVSEKDDYDTSSHKYSISLESTKGPIRVYPISDSDKLSFVETDQLGSSRLSEQQEPVC*
>CeleE2F7
MTTIFGSSNAMFLNIEANKENIPPGTEFKKESFVLPEPRVNRTTDPDHENLLPSPVPRPS
PAMSQLSDASFLSQDGGAVNTSADEADDDLEVTSRKEKSLGLLCQRFLIAINEETVGSST
REVHLETVARKMNVEKRRIYDIVNVMEALDAMQKTNKSYYQWQGLESLPKLMFDLQNEAV
EEGLPERVLRVEQAMCSFTELSSPRGKQGFKDIVGSFVSCTSTPTTPSTSFDSVTVKMEP
AGLLEKRSRVDTRDRQGRNSLAQLCRRFLMVLLSNPKNIRKVSLDVASTVLIKDPETEGF
EPPSRSRCRRLYDIANVLVALGLIKKVHYLFGTKKIPLFVYCGPEPDQTGSFDVFQSVER
LLSSSQNVPQTPIIKAQTDKIVQQIAGFGKRTLSEQNLTKPSGNTPKIAKIKSAAVRSSP
MYMENNLFMFAEVVTAEAAAEKMRYDAFAQLSRTILGSVASINSLNAPLTSSQHPMTSRL
PPLPMAPLQLPKLPEIPKPQAQKQFTFPATSRPRFNFPDYTPVQSTIRPLVSQMTFPQES
SQLHNLDVKPKHLMSNILGESKKFKNNQNTFEHTTSSAFQVVKKGETRPKKVFGEIQNLQ
>CeleE2F5
MEDSYNDMEDPGFRQLSDMELQKALEMTKQSSIKNNLMLGLDNELDFDFDFDEDEDLDQP
QMGTRADKSLGLLAKRFIRMIQYSPYGRCDLNTAAEALNVRQKRRIYDITNVLEGIGLIE
KRSKNMIQWKGGDFMLNVKEGKRQSATTEEEDRMEQLKAEIEQLNKEEELIEQRQRWLQQ
SLRNMTESVENNKLSYVLRSQLAEIQGSDLTIGIQTRVGTQVRLSDPEQVEIHGGPSWCY
LKDPSGPLRAAIVSNHELHDFVQRERAKRPGEEHVDADAPDEMMDDSRYRNRRTINDDEM
FGFEQKVPAMKHLEPPPASDDYVYSSTGDEYRGDSIVDLYGD
>CeleDP
MNPTNYDPRIGQPAQSRPQVSLSMGRRIVQMPTGLPRSYQDESHNEPVGWDEPSGVGGSS
GAGGQQSDKPTGLRHFSTKVCEKVKEKGLTNYNEVADELVADYFQNNLIKQIDVVKQEYD
MKNIRRRVYDALNVLLAMNIITKSKKDIRWIGLPASASQEISRLEEEKSRREASISSKKQ
ALEEMVLQIVSYKNLVERNRKNEHKNGRPENDTVLHLPFLIINTDKEANVECSVSSDKSE
FLFSFDKKFEIHDDFEILKKLNLACSLETTNPTAEEVKTAKSFLPTLHQHYVDEIIANRK
KVEAEKEEKRKQQQLIADQMSMNLSQAQYVEPTSSLAQMSYSSRFNRQLQEHLINDGSED
RSAAAGIMERDYDMDKNVNQGSASRGPMYNTYSPQKIRAQVNTPLQVPPVTKRYYVQKTQ
GPMKHDMTPVVRTVNRPYSTVPPDRRLSTGATSVNSGPVKYYVPQGHQPMHQPVGQRYRV
RPQQPQMSHMGQPHQVQQRVVYPAGSISGHQLQPGQRIVTQRIVAPGGPHPPGTIVRKVI
RKIVVNNPKQSPAQQVIQKKMMEQDMCTFERKTEQPMTSAQAAALIQHPQPEEYDYFQ
>CeleE2Fx
MDPSSIDLGSIPGGSEQQQHEDGAAAAAGSPKEVFRSQQSLGLITQRFMSLRQRNEVLNL
NEVAKELNISKRRVYDVINVLEGLGYVEKVEKNNIRWIGDNNNSEEQNALEARVEMLRQQ
EKLLELMIRDAQAIIELHFEDPIERPYNYVSKEDIRKTAEPNTKSIIVKSELDTSSSFEI
QVTDPSTSGSHDMIVRNKNGVKSHALLFTNDPPEYGDEEDEDDVKKLSSQKRFETSEALR
VTLAEMLTDPTTISSSPKHIKLEEPEEIDTEDLGARNSQNSEKI
>CintE2F7
MEALSPEKEGKGLDAAIKKIQSALMDGIDKEETDDWSDEMDELDSTNCPLPFSIQEENVDDSGLQCEEIV
ISASYNSENGHESQSDLNIIATVTPTKSNTHTKVQTAALTPTANLKVLLHAASPEIRNYERRKKLFSRPC
STEQDQPQQAVETADCFSEQTMEIAEESEAEDLNENQAQDAPRRICKTFKRKEKSLGLLCRRFLRLFPEN
PKESISICLDDAAAKLCVGRRRIYDIINVLESIKVVTRLAKNNYTWRGRKGLSQTLCALRKEAEESGSAD
SIRASINGYLVYKVNIATQSVSSTPPERDTSVKRRDKSLGILSQKFVTLFLVQPNQLVSLDMAAKVLITD
RNPQDNKYKTKVRRLYDIANILTSLRLITKVQNHGRKPAFRWIGPKAICTSTSAVSPKHRQIIVMSPVSN
LWSSPKMQVIMQDKDEGDGGLFDLCQVVEQERKDLCLETPIKGGGFTLKTPLKGDQYRIVTPVKHTSQKL
AMSSSNDDSGVNLDSSFNSDEIFRQELESLRQRFPSPMSRLLSACNVEEALTEHKEKKRKLALKSESSSH
SITEPVTPTKVSLSYLKQQQIAISKTVDSVTNRSQINLRKPSTLESHALKSSTKVCQTVQHNMGVSKSLC
SDQALRNIKCLVPVSKENFGMQRNSGSLVQCIKVLPMKTQPLKIVMNPSNKSQEKSPEMSRKSSSKMTTI
RVIAPSSTQERPTNNFVKLDLSSTNFKTVTPKTKLPNSNERTGFCRPVLCNVTSSINNRAKPAQKISKVV
TKLVTRLEETAAKKANISHASTSFGLSTMPQVRFTDSKLPSSGLVALSKKISASLEVPPQPKKMRVSSRK
LRMTDENEDPEVKHLLGWKSPPHPIKPIPKQLCLDANQSKILQENNITLAPTVKTTEIPSAENCSTNLNL
SFGKMQSEDTLLQPISINNRIEQSTYIQLEHSIDSFSSLVSSKAFQISNYNTPKAESSTVQ*
>CintDP
SKRRRTPTTDKGSKGLRHFAMLVCEKVKQKVTTTYNEVADELVSEFADHQRQVTDQYDQKNIRRRVYDAL
NVLMAMDIIYKDKKDIHWVGLPTNSAQEVQTLQTEKKNRQQRIQQKTLQLHELILQQIAFKNLVQRNKRI
EQTQGFPADNSSIQLPFIIVNTSKKTVIDCSISNDKYEYMFNFDNTFEIHDDIEVLKRMGMAYGLEAGVC
SNDNLRTAMTLVPPVLKPYL
>CmerDEL
MFPYRASPMRGYGEPGTSRSSSQPLVSGDAYSRKDKSLGLLCENFLSLYGVLEQARGNSS
CEICLDEAATRLGVERRRIYDIVNVLESVGMVTRKAKNKYIWLGQSRLKESIQRLRQEAE
SAGGVAGLGDSSQLNGDDDELANDPVSGPLSTTAKASEVERYATCPESLLASNALSKPSV
ASTKNHRMSRKEKSLGALSQRFVQLFLLAGGDTISLEYAASILLSGSVGNREAEENPLNG
GMKTKVRRLYDIANILSSLGLIRKTHTEYRKPAFVWCGEDNVRLEELRTPRELLPNPYSN
QVVRPASADKLQAAGLTDAAIARSTQRLPSLHSTNEALRYASCALPGTDSVADGAWLAVA
NAEDPAAYVNTVMPSFQEMRVPDGHELREISSPKRPRTANAALTENKEDRAAWPGLAAAP
GAPRGMTSTASRSVLNPRPLFPRPSSVPPSPVRGLGNRSVPPSPGALPAVQGMPRTDAAV
PAACGYPSNMPSRGPTSPEHVALWGWSPLPGPFSAKLYAAHGMSPHALGSSYTLTSNTPA
NYIHSSGQAASQWLEWLDHVQQQQQQQQLQQQQPQQQVTGWKGFGSRPNTPPSYSFHFDI
DAYMRRAQAAGPEYYARAQEWYREMLEWKQRWLRPAGAAPVAATAASPIPSSLETAGMQN
GQHAAAGSDQQRHPRLNGSATRAMDASRSTHDVQDASPVESPATASTMAAMEATLAPPTN
>CmerE2F
MSESAAATPEARSRRSTLYPRGSVEFSPVLDDALPSASTARPRGRQSRSTSKTDGGSGRH
GTLELSESATTPVKRWLGRPLLDSETCLTSPVTSALLGGADAPLQARSPNDGLSSSPDDR
FQEDELDLGRTPRTSSGGASGAKVAKRRSGCRQDCSLFKLTRRFLDLVFKTDDGLLDLNA
VAERLGVKKRRIYDITNVLEGVGIIEKQGKNHIRWKGMGESAAGNPGTRKTALAAVNRDA
SGEAPAKTETATVQRAGLTTDGNAVVCGVDLAADQEILRLREEILELEKSDRLLDEQIRI
LRDDLRRLSTSEKVMRYAYLTDEDILSLSIFQKHMVIAVQAPPGTELLWGDDPKARNRAS
KAVVYQLHVRSSGGAIECYLLSAGIGGEHRRHAGAALTSNLSLQSNGPDRARICNERAPV
AERNGMDVADGSWVPALRRRAHKKDPRVPPDANAAPWRAAAPQKLGAEAAIYNSLQAALP
DRGHNPIAALTFDTQLANNRDCNADVEASAFDEAALRADIEEFEAPAQSYASWGSGAPLS
IPASPTGSSRTLEAVDGIVELASPLRCMAPSGSSPTRLSFAATAGGGLATMPSAGHDGIR
PFPMRSVCREPGIRTSLDASSATSIATTVTIEQSSAAFMYTAAANARQGGPGKRSNGSAS
AVASAAVAGAASSAAPCQHGVRIARLNTERRDASPVALRTRFVGDDVDDRTRPEHVAYGA
PDPEGHTTPPRYKHLHAVGEDAVDDFHGEVLNLRRQQERGETLHPGTVSPGGTLKLRRAS
SPYASPLIDGVQRFSPFRRGAVGAGLHLDYELDGSFSGMLACVSGGALTRSPSPPLLQDL
AVESLLLDHTRDRAICGNSSSGGVGGSNLMDLFISTEPDFERSLS
>CmerDPa
MRSGRPREEKGLRHFAVRICHKVEQKGETTYNEVADELVAELLQGNNGVAPRDPASEEKN
VRRRVYDALNVLCAIGVVHKDRRAVRWHGLPRASVREQSLLENELSRLSSSVRDKDGRIQ
RYRTIVRALERLVQRNMRGAAVASSGRPRSASLQGDSAVRLPFLLIATDPDAAVDIDGDE
PGSDRCSFTFNRPFQVYDADGVLLELDAMICNSGARQDSASVPATTNCALGSNEASASAT
AAASEPPL
>CmerDPb
MDNRTVRATQSTPLVRQRGCLAEKPTPSRSSKGLRLLSVSFCRKLRLLGFATYARIADEL
VEEFLGSDVVQGQTLERTSAANLEGILHEVSPARKDRLACVVAHEASPLRNGRTIASPRY
GEDGYTDERNCAERTLRRRIYDIFNVLLATGTIEKGENGSVHWRGIPGERIDPRYTEIRR
LRLRVEELRASIQTKQEIARDLAEQQAAFMNLITRNSQEKSCETLDKDICPDGLPSHKRF
PAGNGASAFGQEETTSLDQNHEAQHELMESELHAGYTLWDENSNTSGTKRVRALRLSENR
MVPEDASVSKGTDGIRVQYPFVVLRTGVKANIGLETNETRSSLTLGMSEPFSVFSDGDSV
TLLKLHERGPYSTNQMLRISRESAARNISLRTASV
>CmurDEL
MTSEVPYNFSMIGTSSASTATTNSGGEMVGGMNQELLHEGPGNNNNSNNNNSGGSTNTQD
VLSLLNYLVPNSGGESGSSGVNPPPQIADPTTLNELLGLISGAVTSNPSGVKGSPEPALL
DNTGGGNMTNSIPYLLPLLMSSGSNNDQNVALLNSLVSSTGVNGAQPANLNQFVNQLQNL
LPPLVPGGNATGISNNQPTHTGTTTHHTDHLQLLYGGGGGNLGTDNKSELLAAAAAFAAS
NVTPLNAGPISNSRGRARKRTSTTPLGGMRGRRESNDISKRRVGSPGRNHGMDNIGTPGT
MLPHIPSLAGDGMENLDHGGNVNLLNTPANHHGSQYNEFSTEDARHSVRFENGLVLMTKR
FIQYLYEQGESRIIDLAAAEAHMDVQRRRLYDITNVLEGIGILKKMGRNAFMCAATVPDV
LIERDAVLSSFGTVDMSVKLSGNIDDESLNSIPWFHSYNKLQVLSNAEYEMMEKTLIQRK
EQLLQACQQLGFTDIVDQYTIASASTSHTAGANVANYGGATPHSGRPNHVPRNSAGSHGI
SLNHGHLREDNISVPNTMEQGNESNNPSGGAGALWGSIMGGSNRASNVPSIHHPDARWIE
APDTTNHSSNAPKHHVENENSNTSVAQNDTISGFNE
>CmurDP
MNSVTLGGSGGFVPGGYVQHPVAASGGMEHHPGQYSMSQNPSNANTNEQLVPGEHSSLPH
LTMIPPHHLSNTGDYGNTPSQLRNRCKLGVFSHRVCEKVSAIKVASYHEMTEHLINMELG
DGPGRSKNPEAKNIRRRVYDVLNVLLAIGVVRRSVGVGKNLIWAGLDPERPLIDQLVERS
RMDHTGRLSSGPDELRSEEQARAEVETAKIAYLTAFEAQVNALQETIRQRLSTCNDKDIV
AAAEYIGVKQLLQPVQHPHLHSHLNNPNIAIPEE
>CmurE2F
MDSKQRINKQNDILRHYISPEVGTGLYSSETLLGSNLKSQIECDYIRPNNISEIYPIQSS
LSTSSTINETMPLISSYTGPRRSLNHSQLYQSSICSPVLSSTPYSLNSTRQHSPHFSLSP
ASSPRNISPPPLDISSSSINIGLTSSTTSPRSHIPQIPCTSSKLSPLIGAESTRAESGLL
QLTEKVIKYARQNRDLEIDLQEIEYKLGVPRRRLYDITNVLEAIGLFVKIRCNVYKLNLD
IPNSLLHGYENDDNLTFYMQMLRDTEQNIEFVQKEINQLIYNAEEEGILYADTYMLSGLF
PTNSNNVVSIEIPIYTDIILNRNQYSYQLLKSIRTRVVWNKESNKVLCSTNSDHKWNILL
QNMDLPLNINTLHGNINVTEEESQLVHLLEFPEMKSIVNNSIGHLSPNEL
>CowCE2F7
METASPPHRSPRGKSAANHASVQPLTPSDSPSTQSNLSGAGSQQSRHEESPTTQGTRMVV
PPTPTSTSPTRSKRAMAQRPAQLSERLDGSAAPDFSFTSPARATGPSSRGHVLASLRLSG
EEPREVALEMEHTTPARPSTTLGHHTASSSSTVTPKTMLASHTMMELAAASRQAESPVTR
HSRRTPSRAAKLGHLPQPDDTDLETDLAEDMDVSAESARAARRYTAIKVGSTRLRRSMPQ
PELAAASDCPSSDDAHVESAACQPATPTSKLKALCLLASPILKYEEAQQRQAEQMPELSK
PVPPYVAAVHAASAAAAAHVATSVRPPVVRKLSAVSVGNPAVDRIMPAKAATARASRQAE
SPQALASQADEDVDENEAEARKNRSLGLLCERFLKSYWDAQPGTSIHLDQTAGLLAVNRR
RLYDIINVLESVEILRRVAKNQYEWVGMEGLPERLRRLKEAHTSPNGQLLLDDDELGSDD
DSDTEQPVALRARDTNLQASSDVAKKNASRKEKSLCNLSRLFLVLMISSPSRLLTMDDAA
AQLAGTGGGSIDWMDSKLKTKIRRLYDIANVLASIGLIAKDRMNSVCSRKPAFRWIYPHY
PAIPVPPSQTLSMSNYEAAHSSPVAAVAKPTKRKPAPLEAPPASKAVRRSLQQTSARKSS
ESDTPARQGRATVAAAKSQLDPTAIASEAIAEAIKSLPSAADGVDVAGFKSSLASALQTQ
LQRTFSNSN*
>CowCDP
MTDLARARSKRTRRELIQSDNASDDPSSSLGLDSDPVDHSYDELPSDDLVSDDFQFETPS
KAAAAAAAASTAGSSSRKKKPRMDPNAAAAAAAAAVAMVAATPQAAPGLAASTNSAAAEA
AAAAAANKGLRHFSMRVCQKVKQKGVTSYNEVADELVTELSSAVDLTPAEKGHYDQKNIR
RRVYDALNVLMAMNIIAKDKKSIRWMNFPTNAAHECEQLNVTKFDLMHRLKLKKEHMQEL
ILQQVAFQTLVQRNKDAQEQKLHTFTTEILKLPFIVITTNSNTEIDCQMEEDRTEYFFNF
KQAFEVHDDIEVLKRMGMARGLNNKSSTAEDLAAIEQLVDEKLMPYIEEMTSTSSSSSSS
SAPPPPAPAISQTGSSARKPARKAKGRRQTQSPAHDPSTPDLNEDSD*
>CowCE2F
MSNQSSHPPPGVHVNAKRRLDLQEGEPERSQGASSPGRDYMRQTHVGSPAAAASPRTPSH
HGGLASPVSAALAAAGSPSRVAADSTPKSARRKIGRDSPTEDFDGPTSGRFDTSLGILTR
KFVDLMTNAPGGVLDLNVAANMLGVQKRRIYDITNVLEGIGLLEKRSKNNIQWKGSSSSG
NSDAMSAQADQLREDIAALEAQDKALEDHMRLMQDNLRRLASQEHNVQLAYVTHEDIRNI
ESFRNKTLIAVKAPQGTRLEVPDPDMGMAAGQRRYQILLKSNDGQIDVFLVSRNHDVVPD
DDTQAMVSESSAPPPTSSSAAPKSSSSAPAQKHEPAFGVAAPTAFNSPRGNRTRGASGAS
SSSAAAPPATNGTHADAAVDKASSEAADAASAADLMPMLDTERAAASWDDDNFDAQATQQ
LGDALIRTPFGFDGLIPINPTGFSTDDYLFNLDESEGISNLYDFGAFDDINEP*
>CreiE2F
MPCAAGSPGSHTGGCRYDSSLGMLTKKFLNLINTARDGILDLNQAAETLKVQKRRIYDITNVLEGVGLIE
KKSKNNIRWKGAGDGGRGGDADPDLDRLRSDMSKLDEQERELDDNIRFMTSAIQALSENPLNKPRLYVTD
EDVMGLPCFANDTIFAVKAPPGTTLEVPDPREAADPRDGQMRYRIVLRSTKGPIDVYLVQHTNNVGTTSQ
QGQQGGAGGGQQPSASAEPAGSTVGPAGAAGGAMSGGAMGAPAVAPAASGAAAAAAVGGAPAAAGPAGVA
PAAAAAAAAPAAAAAAEPVPSAVKQEQQPPAVRAPVPGLAGQGVISPAAFHFMPQSGTPLSAMAGGASGH
NFFAPMSPNAVDLAALAASFGGAGPGGALGRVSGLIPGGGPAGHGGLGGHGGVELDPGQWFDAPGDGAGG
GAAAYFGADGDNFFAEL
>CreiDP
MDGPQVKLEPGAVAPRTGTELDNGAFAQELQDLGLLDFAQDCDFSRFAAGTGGLPPSARHPSGLAGPVVG
HNNPPPQPTNTLEIQQCQQTNQATDLATTRALQVLASTRLQLNALQQASYTPRPTGSAATDGSGSKRRKT
SRGADASGSRGGSKGLRHFSMKVCEKVEAKGRTTYNEVADELVGEMSKMEAMNKNGQYDEKNIRRRVYDA
INVLMAMDIIQKEKKEILWRGFPRLSCNSADRVKAERDAKIKEVEQKQLYLQDMVEQQKALKKLLERSAA
RQSNGANTSETKLFLPFILVQAKPDATVEVKISDDMMDVQFDFYHSPFQIHDDSHVLKKMAEHQGRQPPP
PLPNQPPTAGALAGGLPPQFPPGLGVPPFLPPPLTNGALHGNLLGGMHSPMADHAHLAQLAQAHGNPLTF
GFAPPLYTHPSGQHNHHQHHHHHHPQQQQLQQPHQLMQQGGDSGLGGVSRPSGSQGGAPGAAGTVAGQQG
AGGGAGPGAAGPAQLLQALQAQQGPQQGRRSSGGAPGAPGGMGPGGMPPLPGLAGLPAAAAPAGPSAALG
PAGGSGQLLAPQLSGQMSGSLPLPPVLAPPPSLGVLPLLPHAPPLNAGALQLPPGLASALAAPPPLTLQP
GPQGPSQQASAFPLMA
>CsubDP
MDPGPSGLGGSLHDDLLRGFQDTGMYEYGVEYGIIQDGEIPEVQLRGDAASSDAATMSALNPQQFGGASV
SGCDRDAIVNGQRLVLAADAAIADALKVGEATRLRMATDEHGAANGSEDADDPMQGTPPKQRKKRRVALA
LADHPAHSPDLPALQPTDEQGCDLLLLEQMSAARGMSSTGSEGASVGGRNNGKGLRHFSMKVCEKVESKG
RTTYNEVADELVQEFSAPSLQAGSPGGAAYDEKNIRRRVYDALNVLMAMDIITKDKKEISWQGLPPAPAS
TLERLKEQRVRLRAKLAQQHAYLKETSKQHAAYRNLIVRNLDRPASALASIAAPHGAAPTALPLPFILIQ
VNPEASVEIQIADDNRQAMFDFAGTCFRIMGDDEVLYEMNMHLGGEGAQQQLTAPLQPAPRAPSPAVDSA
LSPAAAAIAAAAAARGPLPRLVPMGIASATALPPLAGGAPPSSMPGAGALASGLAALRGQAAALGVGQQL
PPATWSRPEQQLVSPDSARAMEEGTPPDSVKSAGGQNGRIPQTPQSGGSLPGSIGGTMDLSPGGLLSAMT
GVSSSQGSLMSPTPEMVGNAAQGWRWADPQNSAGISHASTSTPTAPSTQHLQDLMQQMHASRQEGMAGTY
SQGFPIASLDASGHPYMRQWHQ*
>CsubE2F
MGDHGGGEAAAGRNSGRVVRRSASRSGTAKSPATTPGQGTGNCRYDSSLGLLTKKFVALVEAAPDGVLDL
NKAAESLSVQKRRIYDITNVLEGIGLIEKKSKNNIQWRPMATSADEEFSREIQLMTDEIALLQSDSDVLE
QHIAHVRSSIHSMTEDPANKERLYVTNEDIVSLATINSDTVFAVTAPQGTSLVVPDPESDVEMGQPRNYR
AILTSDTDPIEVWLVSTKNQANALPDMAAANAQHLAMGALPETPAPLSPGVLFKAEGAAHPTGAAMGAGP
VGGAGLDGAMGLPAMGGYGALAGGLGLAMHPQSPSVFMKMQTPDLDAGTCWYDHDVPPTLGVADIFSDDT
ANL*
>CsubDEL
MANDFSIPGDDILENSSQVPTRKRSMRPRCPRTLLEETYYVSPLDGQSMDEGDLSDESAEDEEAAALLLE
MGHFLDSAVDARALSPAAQPAKAGGRKQGASISFRCTSCHQPAVLRGEKRPTFFCASCPSKGGAQKRAQR
ALHGSSGRLISVAEATELLAARSGGIAPPKQQAQQQRVCPPIFQGMGPERERCMERLPSVPVQNRAADPD
WVPSQLARACSEGGEANQGRCKCGKRISAAHPPCKSELMLLCEKFQARFGGPQAAPSLILLNEAAIELAV
PRRRLYDIINVLEAVEIVTRTGKLAYEWRGLKHLPQLLDRLVADQLAGLPVEDRLRRTAAPAKNAAAAGS
SEEGSGGDEAAPKERMPPTHSLWMLSRKFVRLLLTTQGPVPLAEAAVALIGADVAAARRAQAQITVERRL
YDIGSILSSVGLIEKTYLGKRQPAFSWRWPWRSSKPEVGAAPASLKLPGSNGDSAHANSNTSCGTLIDAS
NTAPQGQNAADDAQCLTPSSATRAGDNAKRAWAAAVGGDPSAKRAKIEPAPQPQPPFGATRLCAAVTEHM
AGHMLAHPLPQPMSLPGFAWGQGIPMPAVSMPPPGVSMPLHLLAASYLPFPTSHADMAAMWNDPHFAAAL
RSTAYLHLPMPSDARPPAALPFPLPSQLSLSAIGASQR*
>CyaDEL
MQAFFGFFLRHLHQFSFLFMYTTVMCSTLRTQNQPVRVASSSASPAAFAAFSAPAVKVASIPAAFPRVGPGCHLATGLGTSSAARAKPAQPREQLIGSSTQAYSRKDKSLGLLCEKCDEYGMSMNDEIQLDQAAERLVERRRIYDIVNVLESIEIVVRKQKNCYAWLGLTRLPSALDRLRRGKQARKRALLLR*
>CyaDP
DANVVAVVRSRGRTSYQDVADELVEKYRATELAAGELEGNQTGTDSDSASISSEKAETPDGSRYIRRRVYDVLNVLTSIDLLQRSDKKEITWQGIQPQTEIAEVEKSIEMKKQLLRSKMLETDKHRLPLPLLVLNSDAGINEIHVDTEILEQLGLAAIENPLDIATLPGRWTAHLSEAETQNF*
>DdisDP
MESTNQSQIANIPSSTASTINNNKNNNNNNNNNNNNNNNNNNNNNNNNNNNNNNNNNNNN
NNNNNQSNSQHDDTINNTQEIEDESPSQSPTYPNNSNNNNINSTSTNNNNNNNHNNNINS
NSINEANNKLNESDDLNNSTFVNNLLTSLKTRSQSDLKQFQQQQQQQQQQQQQQQQQQQN
NNNINSHSPILSSQHSFSIPNQPIITPTQSQYINNSRNMQFDINDVHPEYFYSQLNSITQ
NNNNNNNNNNNNNNNNNVNNNNVNNNLSNQNNESEINNTASSSKKRSSSSLNTNNNNNNT
NNSNNNNNNNNNNNNNNNNNNNNNNNNNNNNNNNNNLSNDENDMDDKAKDEKSKGLRYLS
YKVCQKVQSKKTTSYVEVSNELLSEYIEENRRNMGAGVSDASFKTNTVKRRIYDVLNVFQ
AMNIITKDKQKISWVGLPSGLPSQQLQQLRNSQEDNNNNNSNNNSNNTNNNNNNNNNNNN
NNNNNNNNNNNNNNNNNSTITPTPVIQTNQSIAKQLEDIKERIQAKKKQLKDLNQQEKDY
QELHSRNTLLEQRKDQSLKNKIFLPFIVLSTQNSTVIDCEVENERSKYFFNFSQSFNIID
DDSLVKSVLENPLSNNPSLGNNLPTTITNRSLSTPILPSQVSNEPKSNGRKKRKKDD*
>DdisE2F
MNTEIIRQNTIIPLTPDITTNNNIVHSNNNNNNNKMTKSKQDDNFDNSNNSNNSNNNKNN
KNILPTTRNRNVNSQQKVGNGNGNGNSLADEAASGYGTGNSLLSLDPLSQIQSMASLQSP
TFLNKSSPNPTPNISLPQPTISTTANPTSPPSSAITAATTGTTNTNTSTTSTTANNNNNN
NNNNLSADKKIQNSLQLLRNSTKSNSVTSSSSSSSSSSSSSSSPPSTNNSDNTSPQEPSP
SSSNSSISPSTTPTSSQQLTSPQESNLSSSQGQTTTTTTTTTTTNTTSTTTTRKRRSTSS
VNNTTVASQTNTTSTPPPPTTTTTTTTTTKPKGAPKRQTKRSKSKGDLNSENESTPSSQL
SSSSSSTTTTTQSSQPINDDQEDDDDDDDYDNSQASTTSNGSGGGGGNKKKTKSTVGNRF
DNSLVQLTKKFLDLIEKSPNGVLDLKVASEKLEISKRRIYDVTCVLEGVGLIEKCSKNQV
LWKGIGNDVNGQQNSNGQQQHQQQPLDPKHVDNFKKELKKLMEKEASLDNSIKKANKNIH
NTLYEPKSSKLMFVTHDDLRNIETLKGDTVIAIRAPSGTRLQIPDPDEGMEPGQRRYQIL
LDNETNAPIDVFLLNQTTMQPTDSITNNTNTNTNNNHYNNNNNNNNNNNNNNNNNNNNNN
NNNNNNNNNNNTTMNTTTEEYSYATNAITNALVGITNSNAYLDNNNNNNNNNNNNNNNNN
NNNNNNNNNNSILSPSKQIQQQTNYLQPSQNVSYWEPNSILPSYSPFDSTHNQQSTNSSS
SSSSSSSSSSMVAPPNPQQHANNYQAFQKVGNNYQAFSEPMFEQSSEFYFESMIDSEGIS
ELYTDDSFLTQSFDDFGNQSIES*
>DfasDEL
MYSHRFSIVLSKDCNRLDHDSMTTLPSGLSVFSPRDVSFDTTNPMLDLDDPFSLISPRIR
MPGYYHNVDDIDHHHKTSSSSPSSSSYYGSLGSSSESINDSSSSSPSSSSSSSPTSLSTS
LDLCLYQQCKLEEQEEGHEQDQVHSLSLVSTPLYLLPLSCSNNNIFMDDVILTTDAPTCS
AIQSYTGISQNSISPFSSSSSSLFTPSSPPPPLPLSRAIRPLTLKIRGSIYKKVADPPTP
SNDDYSSESTEDEDEDESMSDVNDDEDDHQQHYQPSSSTIVMPTTTTTTSTAIVPMVEKK
KIVFTCYKKKVEVVQVEKEEEEDNSDSSTDSEEMDIQDDSDQDYSPPESEDDDESSEDES
KKKSRSKRRTVPKTPSSNMLISNFRQRRMASPILQTTSSPTTTSIQKKKNNTRKRTASST
VTTPTTMTTRKRNEIVAATSTALTTTTTNSARNYRINADKIRRVDKSLKVLCDGLFAYLG
RQPINQVIDLAGASEELNVTPRRFYEILNIFECLELVSKSDRNYVWLGIQNLHTRVSSII
HRKTNKKTALVDLQDDGQKSLIKLTLNFLSLFSSKPNITPPEAIQALGIEQQKAKSRRVY
DIANILQSLGVITKQRMSTSDKTILFKLSLSYIK
>DfasDP
MSSNPLTVGGGGDSHNDSHFELDSYEAGLSLHETVLKMCRDTGLEHMAKDSGFIQNNEIP
SLRADNGVGGIGGVGGGILGSPNNYMGLSNHISAPFRGDTPTTTLSTSTTTTSTQPSSFG
AQSSTLGDYYLMNDLKAPNTSTTSTTSTTSTTSTSKIKGKKGKKIGDDVAFNSELHDGFN
HLFETHNNDDDEKSTKRRKGKEDKSKGLSYLSQKVCQKVQSKQTTSYVEVSNEIIAEYIK
ENVANGSKESDLKTNTMKRRIYDVLNVFQAMNIISKDKQKISWIGLPHNSTPSNSMAELE
RQKQDLQLRLKSKKQSLKELAHLELVYQELINRNKIIVQQQEQQSIRIENDRIHLPFIVV
NTKYSTVINCEVESDRSKYFFNFSQPFEIHDDSELIKKLSFLPPPVINGGGLIKPEDNNN
NNNNNNNNNNNNNNNNNNNNNNNNNNNNNNNTNNNTPTKRKKRKKQDEDDDDSNNNNNDD
DDDDPDDS
>DfasE2F
MPPRGRPKKTAPPPAAANNTLVAANGGGIQNGIEYHPNQQMMPTPMEYQQQQIQQQQQQP
QGHPPQQFTQPHQHPITRSATKQQQLLHQLQQQQQPPPVPYQEVQYYNNRPLPFVNGTNG
GANGVSLPPPQLLPPQQQQQQQQQQQQQQQQQQQQQHNTDIYGILGGGGVTTSGGTGNGN
GNNHANTNGNRVLQPGSSFIMDQIQSLASLNGSQASGSITPAVASAAGPPPIPNPNNNIG
IGGGGGNGTDKKIQMGLLQLREMSGSSSRASSMSTTPHSSQELNGGSGPAIDDESGHEEL
TENGKPKKRKRVAKPAAPAAPKTRASKKNAAPPPLQLQPHPLHNHNKTMMKMMILKMKIM
NNLHHHLFDNSLVQLTRKFIDLVEQAPDCILDLKVAAEKIEITKRRIYDVTCVLEGVGLI
EKCSKNQVQWRGVDSPIQTTRSNLQKQDSNNNNNKNNNNNNRSTSTTSTTSTTSTSAAHS
DVLRTEILKMTEKEESIDLHYRHTQKNIQHLLQEATSCGLFFVTYNDLREIEGIKNDTLI
AIKAPSGTKLEVPDPDEGMEPPNRRYQIYLNNELGMPVDVFLLSQQPPADSSNGSSMTDE
DTSNNTNNSISMNQVNQVVNAMDNSIDFGNTANGGPIAPPSPIRNSNHHHHHHHENNTNQ
NNHNHNHNNIIGAQSSETTAAINPNPNVQFSNNTTYWEPPSTIISYSPFADIQQQQQQQH
QQQGNSSSSSSTTPPPNTTTTTTTNQHQQHQQTSLNITSQSNSTNPTPNNHNHNHNHTNQ
PTTTTTTTTNFQSPLKYIMNNQHQPFTPSKAMFNSPIKQVNPYTFTDSLFDQSTVTDSNY
YFDSVIESEGFSEFPTQQIPPSISTSPVVVDLV
>DmelDP
MCISETKEPPHLPISNSAGQISKMLKPAQNKSEMEGGKPVAVVYATGSSARNSGSASGIG
NVGRMGAFSQMGSQGQFIRLQDNGLSIPKTEAGTTYTTVSAQKTSGAGSGHYDLPLKGDR
YVKFTPNPIKMKSKLHAIQSNSLHSMSASSSSVQRKRKPDKAGKGLRHFSMKVCEKVEEK
GKTTYNEVADDLVSEEMKNNAYDNNCDQKNIRRRVYDALNVLMAINVISKDKKEIRWIGL
PANSTETFLALEEENCQRRERIKQKNEMLREMIMQHVAFKGLVERNKRNESQGVVPSPNA
SIQLPFIIVNTHKSTKINCSVTNDKSEYIFKFDKTFEMHDDIEVLKRMGFLLGLDKGECT
PENIERVKSWVPPNLAKYVEAYGTGKTGENMYESDDEDNEFNGYLESANESQGFAQHSAQ
HTTDGEFKLEMDDDELDDDID
>DmelE2Fa
MSKFFVNVAPINNSNSSSSHTTTSSNTQRHQQHQQHYGGSGTTGHTMVARRLNYDLHGGT
TSINNNNNIVIKNESVDLDYDHVLSSSDSNSNGGVAAHLRDHVYISLDKGHNTGAVATAA
AAATAGHTQQQLQQQHHHQNQQQRKATGKSNDITNYYKVKRRPHAVSDEIHPKKQAKQSA
HHQTVYQKHTASSAPQQLRHSHHQLRHDADAELDEDVVERVAKPASHHPFSLSTPQQQLA
ASVASSSSSGDRNRADTSLGILTKKFVDLLQESPDGVVDLNEASNRLHVQKRRIYDITNV
LEGINILEKKSKNNIQWRCGQSMVSQERSRHIEADSLRLEQQENELNKAIDLMRENLAEI
SQEVENSGGMAYVTQNDLLNVDLFKDQIVIVIKAPPEAKLVLPNTKLPREIYVKAENSGE
INVFLCHDTSPENSPIAPGAGYVGAPGAGCVRTATSTRLHPLTNQRLNDPLFNNIDAMST
KGLFQTPYRSARNLSKSIEEAAKQSQPEYNNICDIAMGQHHNLNQQQQQQQQQLLQQPEE
DDVDVELNQLVPTLTNPVVRTHQFQQHQQPSIQELFSSLTESSPPTPTKRRREAAAAAIA
AGSSTTATTTLNSHNNRNHSNHSNHSNHSSSNNSKSQPPTIGYGSSQRRSDVPMYNCAME
GATTTSATADTTAATSRSAAASSLQMQFAAVAESNNGSSSGGGGGGGGYGSIAGAGANAD
PHQPYSHDRNSLPPGVADCDANSNSSSVTLQGLDALFNDIGSDYFSNDIAFVSINPPDDN
DYPYALNANEGIDRLFDFGSDAYGP
>DmelE2Fb
MYKRKTASIVKRDSSAAGTTSSAMMMKVDSAETSVRSQSYESTPVSMDTSPDPPTPIKSP
SNSQSQSQPGQQRSVGSLVLLTQKFVDLVKANEGSIDLKAATKILDVQKRRIYDITNVLE
GIGLIDKGRHCSLVRWRGGGFNNAKDQENYDLARSRTNHLKMLEDDLDRQLEYAQRNLRY
VMQDPSNRSYAYVTRDDLLDIFGDDSVFTIPNYDEEVDIKRNHYELAVSLDNGSAIDIRL
VTNQGKSTTNPHDVDGFFDYHRLDTPSPSTSSHSSEDGNAPACAGNVITDEHGYSCNPGM
KDEMKLLENELTAKIIFQNYLSGHSLRRFYPDDPNLENPPLLQLNPPQEDFNFALKSDEG
ICELFDVQCS
>DpurE2F
MNISETTTIASPIKETLNHQPLTPDRKSSEKEMQNQLPTRSRTRNGNVTTNIDTMIASANAPKSRTKKNN
TNNNGIATDNDNNINISLADEAASTNTNGNEYGINFSMGSDITSKPNNNDNNNNNNNNKSQESPSHSFLS
SSSSVSPPQTQSQSQSQSQSSTPIQSQSQSQSQEIYETQSQPLTTTTTTTTSTSNKKRRSASTSSINTDN
NSKSTTSSKSSKRPPKGKKDKKKDTEEEDDDDEMGSTRSSGSTKSKRSRLSGSEEKTSNRFDNSLVQLTK
KFLDLIEKSPNGVLDLKVASEKLEISKRRIYDVTCVLEGVGLIEKCSKNQVLWKGVDVNTTPSTQPIDPK
CTDNYKKELKRLIEKESNLDNLIKKANKNIHNILYEPKSSKYMFVTHDDLRGIEKFKGETVIAVRAPSGT
RFQIPDPDEGMEPGTRRYQILLDNETGTPIDVFLLNQTPVQSDTPPQQSTPQHLQLQQLQQTTAQQDQLN
SSDSKSFSDEYSYATNAISNALVSINNQHIQQQQQPTQHTFNNIDQNHLNVSNILSPNKQVAQGTFLSTQ
NASYWEPNSILPSYSPFEIVNGNNNNNNNQHNDNRNPNMLYVDQSSEFNYFDSMIESEGISELYTDDSFL
TQSFDDFGNQSIDH*
>DpurDP
MNSNIKSEVLDQDNESPIQSPRIINIVSKNNNNNNNNNNNNNNNNNTGTPSKLNQSDDFNNSTFVNNLLT
GLKTRSQSDPKQLQQHNSNGLNIPITLPQSPIQPIPVSPTTIMFNQSQQLVQNSAHYEDIHPDYFYSQLN
SITHANFNGAIPTSPGPQQSMANTNNTTTPFNNEIFNNNVNNNNNNNFSNNVINNNNNNNNNNNNNNNNN
NNNNNNREAINTADDSDQENEADNNKNAKDEKSKGLRYLSYKVCQKVQSKKTTTYIEVSNELLSEFIEEN
RRLGTYEGDASFKTNTIKRRIYDVLNVFQAMNIIQKDKQKISWLGLPKNFPSKSNNNNNNNNNNNNNNNN
NNNNNNVDNYQQQTSESLTQPIEEQQTSQQSTQPINSQESQSDYSQQTANGDYSQQTAGGDYSQHSLQPN
RQPSIAKQLEDVKERIQAKKRQLQELTQQENDYQNLHNRNYILEQKKDVSLKNKIFLPFIVLSTNNSTVI
NCEVENQRSKYFFNFSQAFNIIDDTSLVKDIIEFNNLNAINTAIGNRSSSMPSLHATTTTTTTTTTTTTA
SSSQGLKKKRKKDD*
>DrerE2F7
MQEVKCLTLKDLLGVRTLVNKTGSDDAASMNDHKENICMDRRKMTPLKSESLTAALNGHG
KISSPEITHITPIKLTEKAHPDPWTPTANLKMLINAASPDIRDREMKKTLFKPIENKGKI
AEEEEEEELDDSCQYEALDESERRPSRKQKSLGLLCQKFLALYPDYPESSESINISLDEV
ATCLGVERRRIYDIVNVLESLMLVSRKAKNMYVWHGRSRLPQTLQGLLQAGRDQHYDLLM
DQREGNGLHAVQHVQNAHAASSRRKDKSLRIMSQKFVMLFLVSKTQTVTLDMAAKILIEE
GQEESYDSKYKTKVRRLYDIANVLTSLNLIKKIHMREEKTRKPVFKWIGPGNFQSSSNSD
DLRGQISNSGTERREKMARHSSFQVITAPPVNQRLISSAPSTPHRYSTDEPVDYSRKSGN
NSAVCRLQFGDGVHPSVSPAVPSALASLAMPLQADLMPVPASFSHPLAILPQTPLLMLYS
GNISDGASSLRKRERSEEDDHQTTKCRRRSASIESDTVESESLSSSTRRSPVCSPEGSPW
DEASFGGLHEDDVAASSSKDALLSPHYLYVPNTAGLNSFNFLLPAGHAQGGVPAVAMPYF
VVQSPLIAGAMPTSSTEGAAGFSVPTVLSPAQFVMAGGAYGVTEILQSPEHHGNVPATTS
SPRAEESPKPAQTQTPVTPKEASLGSKSFFETPGAFGSLVNQSAARKRGSAQRRLDIGHT
AAN
>DrerE2F8
MSSTLSEGQTLIKKSLSPSKATSTNNKGHVFVEPQTPLKNSNKASTSEAALPETLKIMGP
LTTPTKVLDAPSSDPWTPTSNLKMLISAASPEIRNREKERAVDSSESENSQETEQGEEVE
KLHISRKDKSLGLLCYKFLARYPNYPNPALNNGISLDDVAAELHVERRRIYDIMNVLESL
NMVSRLAKNRYTWHGRVKLAQTLAVLKRAGKENRYEQLMQQIRQRSQEREEREFDLDGEE
KENEEMSSFEVDGDSGLADLPGADSKAASANSRKDKSLRVMSQKFVMLFLVSSPPVVSLD
VAAKILIGEDHVVDQDKNKFKTKIRRLYDIANVLSSLELIKKVHVTEDKGRKPAFKWTGP
EDIPSPKDLEISTTSSAPKPLESRSSVENCAKNLFSSPGTKRGFTRHHSLVKLVKSIQDD
RRKINSAPSSPIKMTGDSADSDFYTTKMAHLAAICKKHLDEQSADGRPNNAVTDSSQSSK
QPESTSASNHGPPGMQIPVLPAGAISYLPTKCSPIIPLLIPQHQTGGPYAVYMHPTSLRP
QPTSLAVRSMTFESPVGANAKTSPATLTSNNQTNQSSSYGKEQTSPVNLKRASGEKSSVG
SPSKMQRTEPKSVSPKLCEILQARLKARRGALTSNRPSARALHLEFSKPSESQPTVQTGT
ASLEHSLETFLEKEEKSQTSDNEAGLTPVRQPHSQPQKLSAPFQDMVLPSGPIHTETLIP
AGYLIPISQQSIVNFREPQCSNESSKASTPTYNIYHTPTAGSRPAFPQEVTPTRLPLHRI
PPISPFPSHGHRLHSPSPAILNFTLQNLGLIPGSVTPNPHTPEQSSSLQSPHPGLPHQGM
IFVKPMSPARALQQTSIHGQPVTLISIPQALVTTPKGGQAFQQSFFHTPVSFPTVNTTAP
KKIYIPQRKLDVSPEEI
>DrerDP1
MAKDAGLIEANGELKVFIDQNLSPGKGVLSLVTVHPQALTVGKQLLPKTLGPSNVNIAPH
MVISTPQRPSGSNVILMNSPHTPSSQFITQSQPSEASPWSSGKRGKKGEKNGKGLRHFSM
KVCEKVQRKGVTTYNEVADELVAEFSSGDNHISPNDAHVYDQKNIRRRVYDALNVLMAMN
IISKEKKEIKWIGLPTNSAQECQNLEVERQRRLERIKQKQSQLQELILQ
>DrerDP2
MMANTIGAAALCGDLKAFLNQNLSKGNISLLTPSSYSPANKITLGTVNSNVGAQMILSTP
QRVSHSGNILIGSPFTPHTTPVAMVTQAHPPEGNEWTPGNKKRTHDYIDSYYSDRDGLCS
SDSSSSKRLKRADKNGKGLRHFSMKVCEKVQKKGTTSYNEVADELVAEFTHASSLMPADS
VYDQKNIRRRVYDALNVLMAMNIISKEKKEIRWIGLPTNSAQECRNLELEKQKRLERIRQ
KRAQLEELILQQVAFKNLVQRNQASEASSRSSPPAGSVIQLPFIILNTDVRTVIDCSISS
DKCEYLFNFDNTFEIHDDVEILKRMGMSLGLENGTCSPQNLTLAKSLVPKSLEAYITNMA
RNSTRTPLSLTSSTALSHTSESRVLTPSSFNEDDDEDDDDDDSPSSPE
>DrerE2F5
MAESNSASFPHSTPNGSSRHEKSLGLLTVKFVTLLQEAKDGVLDLKVAADSLAVKQKRRI
YDITNVLEGIGLIEKKTKNTIQWKGESTGCQPQEVLEQVELLKANIADLELQERELDMQK
ACLQQSIKQLNEDPYSCRYPYCQ
>DrerE2F4
MGESLQPQTPSRHEKSLGLLTTKFVTLLQEAKDGVLDLKAAADTLAVRQKRRIYDITNVL
EGIGLIEKKSKNSIQWKGVGPGCNTREIADKLIDLKLELEDLDRREHELDQQRVWVQQSI
KNVTDDSLNSPLAYVTHQDLCNCFKGDTLLAIRAPSGTQLEVPVPESHVNGQKKYQIHLK
SSAGPIEVLLVNKDPSSSSPVVLPVPPPDDMLQNLSTPASTTSAAAAPTKPTANSTPSPA
STCQSPSTTTTSNTAITTTTVPPNTNSGPPAVADTDISSTSTPDTTANPTPSTDTQQLQS
SASLDSSSLPDSSTLFEPIKTDPSDLLDFPKELSEMFDPKEIMSTDLLEELMSSEVFSPL
LRLSPPPGDHDYIYNLDETEGLCDLFDVPVANL
>DrerDP3
MAKDAGLKETNGEIKLFINQSPGKAAGVLQLLTVHPASITTVKQILPKTLTVTGAHVLPH
MVVSTPQRPTIPVLLTSPHTPTAQTQQESSPWSSGHCRRADKSGKGLRHFSMKVCEKVQK
KVVTSYNEVADELVQEFSSADHSSISPNDAVSSCHVYDQKNIRRRVYDALNVLMAMNIIS
KDKKEIKWIGFPTNSAQECEDLKAERQRRQERIKQKQSQLQELIVQQIAFKNLVQRNREV
EQQSKRSPSANTIIQLPFIIINTSKKTIIDCSISNDKFEYLFNFDSMFEIHDDVEVLKRL
GLALGLESGRCSAEQMKIATSLVSKALQPYVTEMAQGSVNQPMDFSHVAAERRASSSTSS
RVETPTSLMEEDEEDEEEDYEEEDD
>DrerE2F1
MSEGFISGQTSEDLLADFESLLNNGSIDLSEDHQIVIISTPGTATTSTATGDILLFATPH
HTSTGTTSLPDHRRPILGRPPVKRKLDLDSDHQYICTSRTASNGPTPPATPAPPRVPKLA
VEKSRYDTSLNLTTKRFLDLLAQSPDGVVDLNWASQVLDVQKRRIYDITNVLEGIHLISK
KSKNNIQWLGNRIDGASLARFQELQKEVSELTEAEEKLDELINKCSLQLRLLTEDTHNKK
YPLRYVRCQDLRNTVDPPDQIIMVIRAPAETAMQVSEPSEGYQISLKSSKGPIDVFLCPE
DSSGVCSPVTDCSPAKSSNQSPAKSDPASQEVTSTPTTLPSSSPLPLHTDSESFLDSDPF
SGICAMPDFDLSPLDSDFLLERSGAADGLGLPLDSFICLSPPHSQDYHFGLEDHEGVSEL
FDCDFSDLVPLEF
>DrerE2F3
MRKGGSSVPGQVMLTGVVRAEQHGVFTAVSDRRCAVYSNATRIQINTPPSTNNGCVPEAS
ADSLYTTPLQGSTHGTGLRPTLGRPPAKRRLELDITDHQYSEPAKTLRSRKGALKLKIPK
APKTPPEKTRYDTSLGFLTKKFCQLLAQSSDGVLDLNKAAIVLNVQKRRLYDITNVLEGV
RLIKKKSKNNIQWLGSSLPSDGGLPSPAMQSHSLAREMLALTQEERRLDELIQTCTRNVQ
QMTEEIHSQKYAYVTYQDIRRIKSLKDQTVIAIKAPSETKLEVPDPKESLQVHLSSSKGP
IDVFLCTDGGDSGSPLQNGLDVNGNHPAFLKVSQEAASDGPADNVKMNGNSNASVNGFGP
VSGNAPMSPLSSSLSSILQQPEEAIPFVPLSPALLSDEYMLGLGDEQGISDLFDSCDLDT
LALDDLLRI
>DrerE2F2
MMRIPRGISPASGRGAGTALSCPQKKMFTAMRTDFFTTGLASPPMNSVPAGYFTQIGNTT
AVEQRPNCLYATPHGPEPKPVRTSSGRLPAKRRLDLEEPLYLPEFRTPKGKGNAACARAS
SPKTPKSPGERTRYDTSLGLLTKKFVGLLSESADGVLDLNWASEVLEVQKRRIYDITNVL
EGVQLIRKKSKNNIQWLISGVFEGSSSNSEKASALNKELSELDRQEKALDDLIQSSSTRL
REMTESKDNQRLGYVTYQDIRTITSLKDQTVIAVKAPSETKLEVPEASEGSLQIYLKSKN
GPIEVYLCPEECLEYTSPIKNATPRKDYPQTPSATTPSVFPPAKPQSVEGPKTQPSMAAS
TSGNGSLLDVEGILDLPPSLLQITEDQLPGMAFASDPSGPFVSFSPQLGHDDYLWGLDDG
EGVSDFFDTYDLGDLLKT
>EaedE2F
MAASYQGTSEKSSRNDSSLYVLTIKLLEMINGNMQKTIDLNYASETLKVHKRRLYDVTNI
LEGLQLVERVTTNTFRWIGDDPTYIIDEYNFNVSVLNEELSEKENGLINIPIKKKHKNAA
SENFKASCELIEMERLKEKEKKLDDEINKLYAELNLLSTDPSIKDFLYINYQDLISLESL
KSQTSFAVKAPHDAYFEMSNENNEYVLQINSNNDHIDVFYIGEEQ*
>EaedDP
MLIQIALGLTKLTMEHALHSQHDFEPSDNVTSICEIQKDGLKSISSQIHNIIQCNKSTSY
DHLVKTIKNANKNTLKRRIYDVLTVFRALGLISKDKKIYKKTESFDFLSSTCSEVPNNEE
LNKNSKGLAGMRKILLNKNKLLQNLETTRKSLRFIIERNKFCNISCDKLYTPFVLITTDK
SVQVNCETNEERDFFKIQSRSKIKVVDDLTIFKELFEIAHKKNSQIRYGLRFKVMDDDN*
>EcunE2F
MTRKPTSDRLSSTRSENSLYNLTRRFLKLVSMSPDRNVSIHQASIELNVGKRRIYDITNV
LEGLGLLSKWSVSNAKWIGGNVDRYILDGEEKENKENHRLDPEGILRGDDLDATLCRLNE
EISMLSQSEKNLANAYVTYADLQRLPSLDGSLVFAVKAPSETTMEYPRYEKGFYKLKLSS
EQGTINIFYVSDEKKD
>EcunDP
MRHLNSEIDGSENKREGLKYITQAVFQVLRENGACTYSFICKNIVFPNTETLNRRIYDVL
NVMKAVRLVDKKGKRYFLVDDSNDVSKRREEAKKLMEMKKVFKFIVNRNSSAEDTHLERL
YLPFMVISTSKKADIHCETNEERSFFVFKSNKPLKVNEDLDILREIYENAHAGEKAADFS
IVDRLGGEKFECFGENNNLRGELDSDPFFFSF
>EhuxE2Fa
MLRSAVPAGINVPAGINATAHDSSAMNAQIMLSFANTPQPGTEGADDDHDETGSQPAAEDLAMPKQKTCR
YDSSLGLLTKKFVTLIQTAPEGILDLNQAATQLNVQKRRIYDITNVLEGIGLIEKKSKNNIQWKGMGPNG
SKDLEDELEKMRDQVRTYTSQEQWLDQSIEQMQASLRALAEDAANQEHAFVTHEDIRNISAFSADTIIAI
KAPSGTTLEVPDPDEGMESGQRRYQIYLKSQTGPVEVFLVSPDASDGAASGEASTSAGAAPAEPSANGGA
AGGAADSGDGSDAARRKRARTDEAGSSSAGAAAPAASPERGGKRSDPLLKLSPVAAAGDYWDVQPDAVGV
SELFAGSTAENPSGGGAAGGGSAGTGGVVKVAMD*
>EhuxE2Fb
MLRSAVPAGINVPAGINATAHDSSAMNAQIMLSFANTPQPGTEGADDDHDETGSQPAAEDLAMPKQKTCR
YDSSLGLLTKKFVTLIQTAPEGILDLNQAATQLNVQKRRIYDITNVLEGIGLIEKKSKNNIQWKGMGPNG
SKDLEDELEKMRDQARDQPEIPPPPPTPCRLCLLPLVPLQASLRALAEDAANQEHAFVTHEDIRNISAFS
ADTIIAIKAPSGTTLEVPDPDEGMESGQRRYQIYLKSQTGPVELSPVAAAGDYWDVQPDAVGVSELFAGS
TAEKPSGGVAAGGASAAAAAERRWAALSVLLGFGWGPAGLGRGSHTVHIVESVGCRTVTPRKLRNNYEQR
LVPFAHFTVVTICAKRYISAVWERWRSEAKPTRGGGTTCHGYCRLDPTIASEG*
>EsilDEL
MDLSPRGEAALSTVSFPETPTPPTGMAAPGRTHSCHSRLANAGVGSAGKACGGGGGDESTKANSSARNKCPLSPPRPRLKTACKPSPARSAAAVILATLLGGQQQPSPDDGTALPCLQAAVEDMANPTSSGNSNEGTNGAALGAQPQQQWTGGQQQPGAEGATPAVVGREGAGGNAGGVEGLPRAAGQPQRLGAREDASVGSPQRESPPPSLGGDKGGEARQQGANHHGGGGGGGGGSGGSGGGGRRRRRRQQERRRSPRKRSYADGDRRCGDSSGEGRARSQLFCAGGGGGNNNNTTPRGRDSEAPLPLPPPPPPPAVAGAWTPSPKGVAAGSGSVRSMAGPGGSGSGGNGRGEAVVTPSVPESGGGGGGLLFCREDLGAAGSGDDLGYSSYCRKDKSLGLLCGRFVEVYGHSQHFRDRVAGGGPVAGGGPVAGGGPAAAAGGKKGDKGDGEEGMIELDKAAAELGVARRRIYDVINILESVCVVTRARKNTYRWHGKKNLILTLRQLQRTATHVFPEEVAKNGMTECLKQAKLIGNAVGSLGGPRADGTKEKSLGGLCRRFVQLFLVGNDVVSVAAEKLSEPSDVAGSTVVFKTRARRLYDIANALAALGLVDKVRSKDSSSKGNDVENAGLGTAGCAGDAWAENDLNDMGGVWTPLAAAVEGFETEVGSESRRSRLRRPSFEGMSPPSTLASTRWVSPSDTPYATNADVATNGCSGGNAAKAPTPAAAAAAAADGPKAAAAAALSSSFMAPEGPSDVMSDQGSPVRQVMREFPDPGSYDAPSSSSSSSSSNSVERWARKRRRSVPRYDNDDDAWLAHQGDGDGGGGEKKKEDDAFSTAQLKAAKSAAVAASKMAEARAAAITTTTTTPGRAAAAPPPPPPPSSGGGGGGRKRARNRSVGVAVAGTTMTTNAGSCRGGVSTPNTRPGASAAASSSSSGSRGGVVARALNAAPPSRARNAVGRKQGGARGGGKAGGGKAGGEGAMMDGDAQGGAVRWFSLGGGGAAVAVTPEESPLAPPPDPSSMKECLDEYMETYTEQWNSWRDGGTGDFRPPAFLSPGLGAAFGSSPTSPTFFASPPPLPPVASSSAFSRSSQDWGSDEAGADGSPA
>EsilE2F
MLGAGGGGSSGSTRSASSTTASGRPSREIGLRTRGQTGAGTAGGGGGSHAGGGAGAGDCVGALTRFDSSLGLLTRRFVDLIQAAPGGTLDLNAAAKDLDVQKRRIYDITNVLEGIGLIHKTSKNHIQWKGKGDGLGEGNTEEENEAQEEIHELVDQEARVDQLIAHVKGQLKKLPTESNKPSGDMFLHQQDILPCYKKNTVMAIRAPAGTTLEVPDPDEGMPHGERRYQIYLKSPSGPIDVYVVSQVDERIEPGPEDEDGDVEEEAGGNGEGGGGGGGGGTRADNNHRRHQTEEQKPQPHQENQSPGPGLGVGLGLGLTPLMTKLSPCKPEPDFSYNMFDHGLTELFVGASGGVQAPGGNMQGDDLQQADGMLDAFFDTPRRGK
>EsilDP
MESLMFPGDATSPTPSFGLWDEIEDNGKFSSLKRKHDDTLSDELLTMLKDAGLENMALEVGTVQGGQIAALQDGKDGGLGSAAKMLRPFAAAGDATSPVAMTASAIFSPNPRGTAPPLDSPLLLKRSLGSPAPPMSMTASAIFSPNPRGHRVGVGGGALSHLTESPAAIKGTDLRQAASAESDSPPKSKSKKRTLPPATAAPPTRDIPPPEPVPPPPAGRTRRACTHYGADAPSDTALQTKRTKKPEAKPNKGLRHFSVKVCRKVEEKGTTTYNEVADELVQELAAEGKLGTGKEPHYDDKNIRRRVYDALNVLMAIDIISKDRKEIKWKGLPENSSRSGLRALQQEKQDRERSLDAKKSQLADLLVQQISFRNLARRNRSRAAAAAAAAAAAAGNGAECAEEQDAEEVAASKIFVPFIVVSSSHDTVIQCEMAENREDVFFNFSHEFQIADDNEILKRLGMHKCRKQDLPVLLARELIPRVPPEVYSRDDAEGSPSSSSTPSSPTSSCSDYSPT*
>FalbDEL
MSSVSSGSGSGSGPGSGAGPGPGPGSGSGSGSGSAPGPGAFSSPAPSSGEGFPTPPGGAP
PTSTAGLAFSPGLLPGATAYGPFAAAAAAAAAASHPALQQFQLLQLLSAVQGTAPGAAGS
ASGSSSAPEAGAILQSDPAKAAATAAGAPTLLNQLLLSGANPLYLQQAQQAQHAQQAQQL
QLQLQQAQAQVQQTQQAQQHFGGLPYLQAFQHGLPSQQQQHHHHQPQPQPQPQPQPQPQP
QPQPQPQPQQHHHHQQQQQQQYQQQQHQQHHHQQQQQQQQQQQYQQHHHQQQQQQQQQQQ
QQQQQQQYQPQHAADPSAEHFTKSSPGANYSPMSVHPGTPIGASPLHGTRLPAGATRRPS
LSAGGQGPPSDVTPAAAAAAAAAAAGCPASMAELLAMPMYSSLLRAGAVPSLGSSGPPAQ
LPAPGAGAPSAGFPVFSPGGIAGGGSHLPGHELLPSGLGLAAYERPGGLSSYERPGSMMA
APAYERPGVLPAFERRGAGLPLYEQPAAMPGGRLDGGGVAGTDPTSVAMRQQFTQLAQPE
AATATGTPVACASPLGSPGSSSSGGGGSGPRSGSRSGGARGSIASTMHRSRKDRSLGRQC
LAFLAIYGHGTEQHVSLDFAAQRLGVERRRIYDIVHVFESLKILRREGKNRYRWLGLERI
LDVVALLSRSPDLIALTPVAGLGGVNFGGLNGIGGLGAASTFSGTGSTGNSDKADSTGTG
TGTGTGTGTGSSSTTGGGADGPVTPGPPGPGGATLVIPTLPRDLGHLSGEDVNLFTELRQ
DNSLSQLSLRFLSLFLRAGMLGQRVTLDAAADIILRAEAMQYRSALDNHNQQQRQQKLAA
GGNGGSGQDSPVDGGSGESSATCPATPRLQSESPPPGMSPASGREFINSNRSTKYRRLYD
IANIFEAIGLVAKCDTETVESFSRATYVWTHPTAASLLGAVPSSPESVLAATTPPPAGGT
GTPVPNPHRHLDGVLLLAESPVQGAGSSASASASPVAGGSRRGSGSGRRTPAAKRARLLE
SPLASPSNPAPGGAGGPASTASAGPSTSSPSLAAAVAAAAAAATASAGSQPDGATIGPHH
SPLSGLPRGVLHVTPQRSSPYSSQHSPHVLPPPHHHHHHHHHHPHGGSDLHHSIPHHGSL
YPGGGGGGGGGGGGHLSQPPHHYQPGGSLHHYSLPHHSGGQHGPSHPPAPSSHPHHGHHG
GGSHGPAGAAIPPPAVASTLFGQAQAPFAEATLLARSPSAVAALAAAAASSATPAAGPGT
GTTPPSAVAGGNGDGGGQRRVATEETTLAGLFDVAAPAAGSPATPARSPVVLAGNLQPPA
PAAGGPGSTDGLPPNLPPLAPSASQAPSPQASILPPPPSLSPHHALVDPQHAAHARQAHQ
AHARPQQPSPGGGAAATVARSPSAPATPLAPGVGAGGSAGPKPAASSDDQGYAALSLLDL
KSASRSAERVAAGGSAPGSASASPANPGPMAGQPLADSPAGPVPGGGKPTVTVARLSSSS
AASAAAAAAAASSSSS*
>FalbDP
MTATAPALAPAARTRGRPPKGVTGAAARSRAAKAQVAAAAAGPSAARATAKSSPAPLLGA
TLPALPALLSGSPGPSEPMASSAGPDSDPLIPTKLEDFGGSGADAAQMNLGLSFCEGSSF
TSSNARDSADERGPNAPPGGSAPSGSGPSGSGSGAGVGGSGTGPDNAKSLRQLSIRVLQK
IEEKRVTTYREVADELVLEFAALEAGLDESTDGSLGSFSRPLTAPGGFHGSSDAGDSSVP
ASPAGSDMLPDTPDDQGHHALDSSLAGPNGGPPSSSSALVPAEGPRRGGRKHPTAQKNIR
RRVYDAINVLAALGILSKGPSKKIRWIGFSRSKVTSITSLERERNDLRARMLAKRLELQS
LMAEHVCLRNLSQQRNAGDTAPAADPAEPTVKHIPLPFILLNSTADAQIQAIVAPEGHVV
DFQCEGECTVIRDQDVLRSLGYHRVPREDFDRWIPQQLHPWLPRLVRQELDANPDPKHII
EFLPDHEPTGPSVGDLLGAGSSGLRTLHNQKPSDRQHTPSLFESKGTGAGGGGDGPAMLK
DASPGLLAPPATAFFLGSGPVFAGGASFGIRPPLPPGSQVAGQYATTTMGMSAELGADSE
GTARGLSPGREATPVLCSSAPEGKTPRRKRAARPASAAKPRATAKSAPLASAAGGGGASL
PPVPAGAPNAGDLDMGVFAGQEDGPSARGSSPGMYAGPASDHDLTGNLSMIDVLPGPGGP
GSGATEIFESDSFFTHEASSPACRFEDPSDSGPPYSTVIGGFGDPALDDPRGPFHPAHHP
YYPGPGEVYVGPPGVTPPGGLAGSGGPGGYHHYAPDAGGPPPMAGASHYPHAQYSVFQPL
AAGAPAAGPPPPGAPPPGPPTMGPAHTPFQAFQSPPLPPPPPAGPHGYPHYGPAYSQYSH
YGQPPGPVAQGPVPAPPPGAHYHYYQQPQSQAQAQAHPAAIPPPASVMMPHGHGHHQYAP
LAHALPGTRADVRQMYHLQPGGHPHAGPAGPSAASAGGGGAGAGAAAGAQAAGYYAHRPG
TDAAGSAGYLYSAPPGAGAPLMVAAHPRGIPSAHVPQSADSLIVAPMAGAGARAVALSSP
APGPGNMSRDGTPDIGNLSVDLSHSGGGGGGGSSSSSSSNNGNGNGSSSSSSNSSNGSSS
SSGGGGGNSARASAQALPRQSSTSGLPVSSLSAPTPVPDAEPVYHPVPLEHIGGPAGAQQ
PYLRPGSADPTAGAENAVPFGGLVTGYGFGGPEVAHPHAGGGYLPPPPPPPPPSSSAPPS
QYGYHHPHAYHPPVVGSGPQHVAYHSSHVPPGPQHAAYHGPPGASHPHPPHHPHHSHHLQ
PPPPPPPPPRQHHLGFGGAAPPPAGHPGAGLYSYSPVVGPFTAASPAQAHPSGPGSSSSS
SSSSSGGSGFGDLSGSSDMAFIPSNLELSDADLSLVSYGSLPAEPVADPAVVDPMAEGFS
ASRPPLPPGLPGSTVAGSGVAAPPSGGGQVATARAKKPGPRTRRKPTPVAGVELAPGHQI
PELPVSQQAASPPGPCATTSPELAPPGLMSSGQEGDPHVALAAGGGAAAKTPSPAPAGTC
DVTASG*
>FcylDEL
MRESQIEALSKWVQHISDEMIEENMNRKRKGNIAVDDSSEISVSVIVMLKTLEVQSMEEEDRNSNSDSNS
DAEIAPAPLGIARSGRTGRQGLIEPDTKHCREIAVTLKHNDSRQEILIKDLIMAEVGVPLKKKTSSPPAA
TSSAGNGNVAVNNSSGGDLFSPTSAAAWALSTLHNFGAAAPQNDIAQRPTTDSLTGTRLFNNGSVNPKET
LKASTESDKVLNPVENSVGTTTFTERELSMSGLAASHATTAVTWGQPQFQQPNNSELVDPSPHVMRNTHE
MQSSGSALRGKPLARMNTMTSMVTPTPKKLKVDAKGTSSSTYSRKKKSLGVLAENFLNYYKDKPRGSVII
VDNAAVDLGVERRRIYDVVNILESISLVEKKQKNTYSWMGMDHLDGMFCDLQAKAILDYPQDAKKHLGLE
DEKEVNPLSFNQLNHYHQDSKKENKSLAKLSQEFLQVFLVGFGTLSLPEASDKIQGTTSREELVAMGGGA
RVKAAEGDAPAPGSEPGLEPNEKANKAAAARGLKTKIRRLYDIANVFLSVGLLKKVDNVDTSRRPNFAWS
YKLSARDLYKLHQTSMQMNSLVGPLYTTSTYTENTGLVKARVYANIPSAHMN*
>FcylE2F
MSDPSSRVGASRAAAPATAVTSHSTSAPSSTSTAQPQPQPASAPVGHPAYPQQQHHQEHPPHPYYQPSSS
EMATSYATYPSGPGQQQQQQQQQQYHHYQGGAPHPSQKHSPPPHPQQAGPPIGPGPPPPSSSHAHHQQQQ
QQQQQQQQYSHSHAHPSHHPGHYPNSYPHYPNQHHQRGGPTGAGGPHSMPPPPDGYPQYPHHHQQQHHRY
PHPGSVVGGRRPPSSVTAVTPESGQYPSEAATTAAANAASIFASPPQRGGSCINSSMKRGALTTPKITPG
SKRSRGVGHTPDVGSVSSSSSIGGGSRSLSAGISTTTGMGGGHGHGHRGAVGGVGTPSSTLSAHPSRYDS
SLGLLTKKFVQILRSSPENSLDLNRAASELGVQKRRIYDITNVLEGIGLLVKRGKNHVSWNENPPETAAQ
VVAEGMAAAAAKRNGTDGDSVASPPPIKVTNPKKSVKNSAEYEEMKKKLETLKEEERNVDRYLEYLKDQA
AVFNGRQPPSREQLVYLPAGVNNVPEQMYVKFEDITNMEGYKSETVIGIRAPTGTSLEVPDPDQGMKPGE
RRYEMYLNSKGTEHPSMRGSPESKGGEPINVYLVQPRADKKKSDSQQQQGEGEGEGQQVPGVVQETPSPQ
RSSSKVGEESKASAKIEGDERSDQRQPLSFRPHSSGGHSDRHNMYDMPPPSGHGGEYGHEGERHRKDIQY
HSPHGDPSWGGPPPYGHGGTPPPPGYYPPHHHMERGGDLERDYRPPRGGETSASRPPPGREDAFRPHSHH
YHQLSHEMGRTASSGGDEPQQQGPSSQQHLLTMPLQSPSEPFHHFSSPSGFTPPRARERVHTSGGDIQFP
VLSLTNDSAREYNEGWQPPHPKISKGPKESRR*
>FcylDP
MMVCQKVEEKGTTTYNEVADELVKKVVAERRKEDPNGKFDEKNIRRRVYDALNVLMAMDIISKEKKEITW
KGLPTAAKQDMDSMKKEIEYRKYQIEQKRESLRDLLIQQVCLRNLVQRNHDRGIVPDEKIPLPFIVVNTN
QSAVIQCDMSGDRTDVMFDFSLPFEINDDNTILKKMEMDRTSISTLRQMLPEDLLQYCETNHLVDDVVRR
GDPSLDDKQEEPSPTPRSSTSISISISSPSEPQQQQQQVTPAVVASSGLSVASSSMSR
>GgalE2F7
MAPKTPIKNDPVDLSKQKGCTPDRNPMTPVKLIDKPQADPWTPTANLKMLISAASPDMRD
REKKKELFRPIENSEQNDIPDSLQYDMVDDGTVDEFEKQRPSRKQKSLGLLCQKFLARYP
SYPLSTEKTTISLDEVASILGVGRRRIYDIVNVLESLHLVSRVAKNQYCWHGRHHLSQTL
KTLQEAGELQYGELVTSQCKEQDTEYKSGEQKNETVPDSQDRPLLDFAEPDCTSASANSR
KDKSLRIMSQKFVMLFLVSKTKIVTLDIAAKILIEENQDTVDYSKFKTKVRRLYDIANVL
TSLCLIKKVHVTEERGRKPAFKWIGPVDFPGKTDEPRGHCPTSGPPAEAQRGACAPYQIC
ATGKQRFTRHASFNGAQPCEGTKRKVSSEPNSPNRERQACIVNSDEYCSKMINLATVCRQ
KIEEDTRSKACATEAILNAVRNPSVTSPLSLLPVPGDSDFCANPLSQAVFPVVQADMPSL
LLPKGVSSQALHPSSAAASKTENGKPPLLPSQPFLCFPSSSFFMLCGGLQENLSRESGST
EKAVPPEAQGAVPPANCQKRSSHRCTSPSAPTDDEEPAAKKQTVEQSDVPISLVVPKKPV
ESPKAGTAPGSGCASAVRLEAFHLDLSSPAAPETADKKSTKPLDSQEQEKWSQNKDLDEP
SPGKDHISKGNANQPFVPQYLYVQPAAGLSSFNFLFSANQAPSAIGLAASQLPSLSVPCV
MVPSAALASFPLICSPAIPSPLSPVPDGSSAAASMNISMPGLASTTPVFIGTTAVVTPNA
SPSPSVDPQQTAHPAAHPRPVLARSCSAVKLDSPVCVGHPVTLLKLQQPSSTPVTPKSVR
PARHEAFFKTPGSLGDPGAWKKGEGNQTRSASSVQRRLEISSTSTD
>GgalE2F8
MVKEKEASQPWSDCRQREQKWKSSVTRQAAEINRNEGSDSTTKGRGNVVGRLGANISSSS
XXAPRGPLRTPLKQAGGSQRVLAELQPGCQPLATPPKPGEALPAEPWTPTANLKVLISAV
SPEIRSREQSRGLQGARCCQEHLSGDEYERSQPSRKEKSLGLLCHKFLARYPDYPSAVES
NYICLDEVAEELNVERRRIYDIVNVLESLHMVSRLAKNRYIWHGRHNLAETLQTLKKVGE
ENKYTQQIQMIKKREYEHEFDLDGKRNEEVARSFISSEHSEMCFVELPGIEFRAASVNSR
KDKSLRVMSQKFVMLFLVSTPQIVSLEVAAKILIGEDQLEDLDKSKFKTKIRRLYDIANV
LSSLELIKKVHVTEERGRKPAFKWTGPEVPPNTQATKLETTSAPCSSHISESTTSKEQCS
KNLFPSRVKQSFTRHPSLIKLVKSIESDRRKIQSAPTSPVKISTTGTDENVPVYTSKMPQ
LAAVPQYQLEEPPKRQKDMKKNLSGSALEHSLPWPEAAPKANTHTVAPPPKSLLTQPLGA
LPPSHRSASPVILPQPHSGASYAIYLHPSQAHTVTAYSPSFMLQPLPCANVTGIKSITAK
ALSEMTTKEGDNCTAAADSGKAMAAKERPVMESESSSKRCLKRSQALQENNLIKKHRSDE
ESLDTAVTFFPSGYLIPLTQCTHHSNKAGLPSREKTGTCSLHHTATHSSPTAGVIPMIAS
ELKAVNIPAFHITSLNIMLSPTSIAAAPVLSNSHLNSSSTSSVPNPSSSLLNFTLQHVGL
IPAGVQVPANPVLQHIPIPSKPESINHSSENMTLQEEKVRNNTLQLPPQKGWQRGLTVAQ
PTVPKEPPEPQSVTESFFRTPGGPNSAPLLSANSGGTDTISQGTSHIPQRKLEVSEN
>GgalDP2
MTAKNVGVTSTNGDLKGFIDQNQSPTKGNISVITLPVSSTNSPTKILPKTLGPINVNVGP
QMIISTSQRLTNSGGVLIGSPYNPAPTMVTQTHITEATGWIPGERKRTREFIESDFSESK
RSKKGDKNGKGLRHFSMKVCEKVQRKGTTSYNEVADELVSEFTNSNSHLAADSAYDQKNI
RRRVYDALNVLMAMNIISKEKKEIRWIGLPTNSAQECQNLEIEKQKRIERIKEKRAQLQE
LLLQQIAFKNLVQRNQQNEQQNRGPPASNSTIQLPFLIVNTSKRTVIDCSISSDKFEYLF
NFDNAFEIHDDSEVLKRMGMSFGLEEGKCSAEDLRTAKSLVPKALEGYITDMSTGLSWMN
QGLLSAQAVSHSEIAGGTSDSKSSENPGLCLDTEVALATGQFLAPSSQQSSSATSRYSES
RGETPCSFNEEEEEDEDEDDPSSPE
>GgalDP1
IVTDAGLIEANGELKVFIDQNLSPGKGVVSLLAVHPSTVNTLGKQLLPKTFGRSNVNIAQ
QVVIGTPQRPSVPNTILVGSPHTPNTHFVSQNQTADSSPWSAGKRNRKGEKSGTGLRHFS
MKVCEKVQRKGTTSYNEVADELVAEFTTPDDHISPNESAYDQKNIRRRVYDALNVLMAMN
IISKEKKEIKWIGLPTNSAQECQNLEVEKQRRLERIKQKQSQLQELILQQIAFKNLVQRN
RQAEQQANRPPPSNSVIHLPFIIVNTSKKTVIDCSISNDKFEYLFNFDNTFEIHDDIEVL
KRMGMACGLESGSCSAEDLKIARSLVPKALEPYVTEMAQGSISSVYVTSSSGSTSNGTRF
SASDFSNGGDGMLATSSNGSQYSGSRVETPVSYVGDDDDDDDDFNENDDDD
>GgalE2F5
MAAAAEAAGGGGSSRHEKSLGLLTTKFVSLLQEAKDGVLDLKVAADALAVRQKRRIYDIT
NVLEGIDLIEKKSKNSIQWKGVGAGCNTKEVVDRLRYLEAEIEDLELKEKELDQQKLWLQ
QSIKNVMDDSTNHQFSYVTHEDICNCFNGDTLLAIQAPCGTQLEVPIPEMGQNGQKKYQI
NLKSSSGPIHVLLINKESNSSKPMVFPVPPPDDLAQTPSQPVAPVTPLKPTPASENPPEH
GLNQGQQLPETTVDTPSESSLQQNSTTPATPYSSLPDSVLYPSLSGDVTQATTSSNDYQA
LLPLDVNCILKPNSFDIAKMEEPAGNIGGDIIDELMSSDGKYLASLLAVIKKVVAWFLYE
QHSW
>GgalE2F4
MAECGPQPPGAGGGGGGGGGGGSGGAGAPSRHEKSLGLLTTKFVSLLQEAKDGVLDLKLA
ADTLAVRQKRRIYDITNVLEGIGLIEKKSKNSIQWKGVGPGCNTREIAHKLIELKADIED
LEQQEQELEKQKMWVQQSIKNVTEDVQNNWLAYVTHEDICKCFTGDTLLAIRAPSGTRLE
VPIPEGPSRQKKYQIHLKSTSGPIDVLLVNKDAWSSPPVVLPVPPPEDLIQCQAVAPSKP
QIPPLAHFQEASVPSSTQPSTPTPSSTQDHSPPEQKDTSTECSISVVESKSSSSDLDPLS
NVSAPSGHTARLDTQLLQSSASLDSSSVLPSPSASFEPIKPDPAGMLELPKELSEMFDPT
RECMNSELLEELMSSEVFAPLLRLSPPPGDHDYIYNLDESEGVCDLFDVPVLNL
>GgalE2F3
MAKRRLELGESGHQYLAEGLKTPKGKGRAATRSPDSPKTPKSPSEKTRYDTSLGLLTKKF
IQLLSQSPDGVLDLNRAAEVLKVQKRRIYDITNVLEGIHLIKKKSKNNIQWMIHRGCSLS
EDGGMMAQRQGLTKEVTELTQEEKKLDELIQSCTLDLKLLTEDSENQRYPYVTYQDIRKI
SGLKDQTVIVVKAPPETRLEVPDPVESALIHLSSTQGPIEVYLCPEENDALSPMKTYSQD
HNGNISKTISKEVASVNSGQGDCSVNMATISPLASPANLLQQTEDQIPSNFEGPFVNLLP
PLLQEDYLLSLGDEEGISDLFDAYDLEKLPSLVDEFIYS
>GgalE2F1
PQVKRKLNLETDHQYIAESLPAARGRARIPGRGAKSPGEKSRYETSLNLTTKRFLELLSQ
SPDGVVDLNWAAEVLKVQKRRIYDITNVLEGIQLITKKSKNNIQWLGSQVAAGASSRQRL
LEKELRDLQAAERQLDDLIQTCTVQLRLLTEDPSNQSFAYVTCQDLRSIVDPSEQMVMVI
KAPPETQLQVSDPGEAFQVSVRSTQGPIDVFLCPEDSSGVCSPVKSPFKAPAEELSPGSS
QQRASPLLHSAQDVNMLLPEALLPGTALPTKCPTEDVSLSPLASMDTLLEHGKDDFPGFL
ADEFIALSPPQPQDYHFGLEEGEGISELFDCDFGDFTHLDF
>GgalE2F2
VDKRSSGSPLPPPPPHRPPGCPSLLLEKGWGPLGGSVPQFPLSLLSPTELCQQPGAKRKL
DLEGPELCTPKGKGRTLAQVPSPRTPRSPGEKTRYDTSLGLLTKKFTLLLSESPDGVLDL
NRAAELLEVQKRRIYDITNVLEGIQLIRKKSKNHIQWMGTGIFEDAAVAARQQVLRGELA
ELGRAERALDQVLQECSLQLRRLTDDGANQRLAYVTYQDLRAISSFQEQTVIAVKAPPET
RLEVPDLSEDNLQLHLKSTNGPIEVYLCPEEIPENSPEPPISLQPPDGHRAPPLSPSPPL
SSPAEPHSLLEVGTGLLGSPHHLLQQTEDQLPCARLGALHHLLAPLEQDEYLWGLEGGEG
VSDLFEAYDLGEL
>GgalE2F6
QKQKMQNKKEEAELLGATEEDKARNCRSILSHSNLRTPMLDLNLDDDVPVVKKTLKVKRP
RFDASLVYLTRKFMDLVKRAPDGVLDLNDVATALGVQKRRVYDITSVLDGIDLIQKRSKN
HIQWVGSNLDQVVEMAAQRQNLKDELSDLSAMEEALDELIKDCAHQLFDLTDDKENAKYP
YVTYQDIRSIQAFQKQIVIAIKAPEETRLEIPIPKEDCIKVHVKSTKGPIDVYLCEVEQD
KPADKNSEDKEAVTSETEPSVPPDEE
>GintDEL
MQLAGQSPQVRQRNPKVRKLVDLTRKFFAIACNHEEPFGFTIKEVCDKLAIESRRLYDLI
NVLEALGIIIKQQGPHYEFIGLAFVDQAVQAFVSRAASSSSTSLNANTRFKLHELSIWFM
SHIIKAAPGNVSLASIESTLGLKSSQVRRLYDITNILEGMHLITIINQRGSKPSYSWNNE
SLSTVCRGIITKADQMGLGTSLSEKSFKDVHASRSGHSLHNVDPDCYPPRKRKRAFYRDP
RNDCSSTSSRSESCSASSDSALLSCDSAEVGLASPVTDRLQPTETVSQSSVSDSVSPREG
PGTMHIVTLSSPSKAVLVSDHGYWGISHDTPQTRRFFSSLLKLSQEKENKLPPLAVPSST
TPTPSITPCGTVLPFCKGCVDQTPHLQKLYTDIRESSVSTELTPLEITLDPCALEAHANG
AH
>GtheDEL
MSAVRSFCEEKHFPQSRISSMVKSVSMGFVPARRTSRHYPFNNFDESSSEPLRENEFSIAANDAWKGIAM
LAHCAQTVENESLSNADEDLNSRSFDANYSRKDKSLGLLCDKFLQEYSSASEICLDVAAKKLGVERRRIY
DIVNVLESVEVVSRKAKNCYAWYGITRLPYALQRQHAMGPPDNEKSDDDDNTDNSDPDNVRENSQGSSNN
NNRRPSRREKSLGVLSQKFVRIFLHAHRGVVSLESAARRLMNKASIDENRLKTKIRRLYDIANILCSLNL
IEKTQMPDGSRKPAFKWKFQFNQIPEPAQILVPQANKKRSTMSSEAEIVSNKKGKVKVEGMEISDIRANI
GEGSLDTKNDATRVLEERTTSSASMSDEAAVGVKEPGNLSSSASTRAPLSYNELQKEVMKKMSNSNAVGL
SAIIDETLESMGLAGLIDSPRNMQQCMQAYFAKMSGMPNWTADEKKEGMAVEREGPSTFETSDSSENDSR
PSRM*
>GtheE2F
GSRNDCSLGTLTKKFVSLVQDAPDGIIDLNTAAGKLLVQKRRIYDITNVLEGIGLIEKKSKNNIQWKGYG
DGTDHEGVEDLQEKLRMLEARSKELDSYMDILNREFVIQQNDANFRSRAYVTDEDIRNIPAFKDQTVIAI
KAPSGTTIAVPYPEHLPERDRQKYQIYLQSKDGPLDIYLVSAQDEVKIKDE*
>GtheDPb
MGSSLNEKRAQEVVGSMMKEVRAENWIHNLGLDELSVFSSCTSSQGPDGGVVNMGQGTIGMSSNGLKRKQ
EDLDPSQRKSRHAQYQVQGNNPDEIAIQGILHLDGTKPDRAADPSLQHLPQSPEAQDQEQVMHEDQDYSQ
EFPAAASSQLESHPSPGPRRDKGLRSFSLKVCQKVEERELTTYNEVADELVKEFKMDQSIVFDEKNIRRR
IYDALNVLMAMDIITRDRKNIRWKGFPVTNDETRDSTMSRITALEKSIRKKSREIEQKASHFISLKNIVK
RNSEQGAAETAEADKCKLQIPFVVAQTKDIHDVELEIHTDRKRASLYFSNKFELHDDKSILDFMEMDKVE
DEESLRQAFPSCPEISQFLLKRRPSIVRKPP*
>GtheDPa
MSGSRSHFDELHDDALGPSSAAEEFQDVFQELGLDPYVTTLGLTQENPTMRQLANATQANAVSGLIELAK
LPRDDQDNDLGSPSKRYRMDPSDDNKATPVRQRANNKPRKKRGTQCDKLKIEKNSNRKHNGSQNHVAEVP
RTPDQSRNYPAEESSSNFLNRLNIPENSVSDRERKNQGLRHFSARVCRSVEAKVSTTYNDVAEELVNEFK
ESNCADYGDDKNIRRRAYDALNVLTAMGIISKDKRDIKWKGFPPMKSENGSNSNPALSKERSRLLQEIEN
KKKEVEDKNTLVRDLATQFVSLKRLLSRNELTEHEPCHQKKIYLPFVIVNTDMDNSVVCEISQDEKFAEI
NCTKPFKLYDDRGTLSKMQLHLCSESELNQILPNPGLVPFVQTMQNKTNCGVENLAQNKTCIAREDDFKT
SGCEKMSDDDVDGVHDDLDDDVDAEEDDS*
>HparDPa
MMKSQGLEKMATEIGILKNGALVDTPRACTETPRKGGSGPKQAPETPTFASPSFTSPSPG
KNRRYLKLNKGLRHFSMKVCQKVEEKHVTSYNEVADELVREFVTMRPNDSNIRRRVYDAL
NVLMAMDIISKERKEIRWKGLPSNLQHDTEMLLAERSERMKSVEQKKQHLQDLLVQQVAM
RNLLKRNAERKRAASENPATANIARDEGRIFLPFIAVNTSKDTVIQCEMSEDRHDIFFNF
SAPFEIHDDADILQKLNLHKASYADLKQIVSEKLLSYLPAECEMKSEEE*
>HparDPb
MSSKAPAKVTGKKRMGAANSGTTKRTTRRELKKLTEVHLEEKEEGCAGEQCAAVGMKAEK
TPFGLDAVSASVTPTSLHDDFVNMMKSQGLEKMATEIGILKNGALVDTPRACTETPRKGG
SGPKQAPETPTFASPSFTSPSPGKNRRYLKLNKGLRHFSMKVCQKVEEKHVTSYNEVADE
LVREFVTMRPNDSNIRRRVYDALNVLMAMDIISKERKEIRWKGLPSNLQHDTEMLLAERS
ERMKSVEQKKQHLQDLLVQQVAMRNLLKRNAERKRAASENPATANIARDEGRIFLPFIAV
NTSKDTVIQCEMSEDRHDIFFNFSAPFEIHDDADILQKLNLHKASYADLKQIVSEKLLSY
LPAECEMKSEEE*
>HsapE2F7
MEVNCLTLKDLISPRQPRLDFAVEDGENAQKENIFVDRSRMAPKTPIKNEPIDLSKQKKF
TPERNPITPVKFVDRQQAEPWTPTANLKMLISAASPDIRDREKKKGLFRPIENKDDAFTD
SLQLDVVGDSAVDEFEKQRPSRKQKSLGLLCQKFLARYPSYPLSTEKTTISLDEVAVSLG
VERRRIYDIVNVLESLHLVSRVAKNQYGWHGRHSLPKTLRNLQRLGEEQKYEEQMAYLQQ
KELDLIDYKFGERKKDGDPDSQEQQLLDFSEPDCPSSSANSRKDKSLRIMSQKFVMLFLV
SKTKIVTLDVAAKILIEESQDAPDHSKFKTKVRRLYDIANVLTSLALIKKVHVTEERGRK
PAFKWIGPVDFSSSDEELVDVSASVLPELKRETYGQIQVCAKQKLARHGSFNTVQASERI
QRKVNSEPSSPYREEQGSGGYSLEIGSLAAVYRQKIEDNSQGKAFASKRVVPPSSSLDPV
APFPVLSVDPEYCVNPLAHPVFSVAQTDLQAFSMQNGLNGQVDVSLASAASAVESLKPAL
LAGQPLVYVPSASLFMLYGSLQEGPASGSGSERDDRSSEAPATVELSSAPSAQKRLCEER
KPQEEDEPATKRQSREYEDGPLSLVMPKKPSDSTDLASPKTMGNRASIPLKDIHVNGQLP
AAEEISGKATANSLVSSEWGNPSRNTDVEKPSKENESTKEPSLLQYLCVQSPAGLNGFNV
LLSGSQTPPTVGPSSGQLPSFSVPCMVLPSPPLGPFPVLYSPAMPGPVSSTLGALPNTGP
VNFSLPGLGSIAQLLVGPTAVVNPKSSTLPSADPQLQSQPSLNLSPVMSRSHSVVQQPES
PVYVGHPVSVVKLHQSPVPVTPKSIQRTHRETFFKTPGSLGDPVLKRRERNQSRNTSSAQ
RRLEIPSGGAD
>HsapE2F8
MQKKKENLFCEPHKRGLMKTPLKESTTANIVLAEIQPDFGPLTTPTKPKEGSQGEPWTPT
ANLKMLISAVSPEIRNRDQKRGLFDNRSGLPEAKDCIHEHLSGDEFEKSQPSRKEKSLGL
LCHKFLARYPNYPNPAVNNDICLDEVAEELNVERRRIYDIVNVLESLHMVSRLAKNRYTW
HGRHNLNKTLGTLKSIGEENKYAEQIMMIKKKEYEQEFDFIKSYSIEDHIIKSNTGPNGH
PDMCFVELPGVEFRAASVNSRKDKSLRVMSQKFVMLFLVSTPQIVSLEVAAKILIGEDHV
EDLDKSKFKTKIRRLYDIANVLSSLDLIKKVHVTEERGRKPAFKWTGPEISPNTSGSSPV
IHFTPSDLEVRRSSKENCAKNLFSTRGKPNFTRHPSLIKLVKSIESDRRKINSAPSSPIK
TNKAESSQNSAPFPSKMAQLAAICKMQLEEQSSESRQKVKVQLARSGPCKPVAPLDPPVN
AEMELTAPSLIQPLGMVPLIPSPLSSAVPLILPQAPSGPSYAIYLQPTQAHQSVTPPQGL
SPTVCTTHSSKATGSKDSTDATTEKAANDTSKASASTRPGSLLPAPERQGAKSRTREPAG
ERGSKRASMLEDSGSKKKFKEDLKGLENVSATLFPSGYLIPLTQCSSLGAESILSGKENS
SALSPNHRIYSSPIAGVIPVTSSELTAVNFPSFHVTPLKLMVSPTSVAAVPVGNSPALAS
SHPVPIQNPSSAIVNFTLQHLGLISPNVQLSASPGSGIVPVSPRIESVNVAPENAGTQQG
RATNYDSPVPGQSQPNGQSVAVTGAQQPVPVTPKGSQLVAESFFRTPGGPTKPTSSSCMD
FEGANKTSLGTLFVPQRKLEVSTEDVH
>HsapDP2
MIISTPQRLTSSGSVLIGSPYTPAPAMVTQTHIAEATGWVPGDRKRARKFIDSDFSESKR
SKKGDKNGKGLRHFSMKVCEKVQRKGTTSYNEVADELVSEFTNSNNHLAADSAYDQKNIR
RRVYDALNVLMAMNIISKEKKEIKWIGLPTNSAQECQNLEIEKQRRIERIKQKRAQLQEL
LLQQIAFKNLVQRNRQNEQQNQGPPALNSTIQLPFIIINTSRKTVIDCSISSDKFEYLFN
FDNTFEIHDDIEVLKRMGMSFGLESGKCSLEDLKLAKSLVPKALEGYITDISTGPSWLNQ
GLLLNSTQSVSNLDLTTGATLPQSSVNQGLCLDAEVALATGQFLAPNSHQSSSAASHCSE
SRGETPCSFNDEDEEDDEEDSSSPE
>HsapDP1
MAKDAGLIEANGELKVFIDQNLSPGKGVVSLVAVHPSTVNPLGKQLLPKTFGQSNVNIAQ
QVVIGTPQRPAASNTLVVGSPHTPSTHFASQNQPSDSSPWSAGKRNRKGEKNGKGLRHFS
MKVCEKVQRKGTTSYNEVADELVAEFSAADNHILPNESAYDQKNIRRRVYDALNVLMAMN
IISKEKKEIKWIGLPTNSAQECQNLEVERQRRLERIKQKQSQLQELILQQIAFKNLVQRN
RHAEQQASRPPPPNSVIHLPFIIVNTSKKTVIDCSISNDKFEYLFNFDNTFEIHDDIEVL
KRMGMACGLESGSCSAEDLKMARSLVPKALEPYVTEMAQGTVGGVFITTAGSTSNGTRFS
ASDLTNGADGMLATSSNGSQYSGSRVETPVSYVGEDDEEDDDFNENDEDD
>HsapE2F5
MAAAEPASSGQQAPAGQGQGQRPPPQPPQAQAPQPPPPPQLGGAGGGSSRHEKSLGLLTT
KFVSLLQEAKDGVLDLKAAADTLAVRQKRRIYDITNVLEGIDLIEKKSKNSIQWKGVGAG
CNTKEVIDRLRYLKAEIEDLELKERELDQQKLWLQQSIKNVMDDSINNSTFSYVTHEDIC
NCFNGDTLLAIQAPSGTQLEVPIPEMGQNGQKKYQINLKSHSGPIHVLLINKESSSSKPV
VFPVPPPDDLTQPSSQSLTPVTPQKSSMATQNLPEQHVSERSQALQQTSATDISSAGSIS
GDIIDELMSSDVFPLLRLSPTPADDYNFNLDDNEGVCDLFDVQILNY
>HsapE2F4
MAEAGPQAPPPPGTPSRHEKSLGLLTTKFVSLLQEAKDGVLDLKLAADTLAVRQKRRIYD
ITNVLEGIGLIEKKSKNSIQWKGVGPGCNTREIADKLIELKAEIEELQQREQELDQHKVW
VQQSIRNVTEDVQNSCLAYVTHEDICRCFAGDTLLAIRAPSGTSLEVPIPEGLNGQKKYQ
IHLKSVSGPIEVLLVNKEAWSSPPVAVPVPPPEDLLQSPSAVSTPPPLPKPALAQSQEAS
RPNSPQLTPTAVPGSAEVQGMAGPAAEITVSGGPGTDSKDSGELSSLPLGPTTLDTRPLQ
SSALLDSSSSSSSSSSSSSNSNSSSSSGPNPSTSFEPIKADPTGVLELPKELSEIFDPTR
ECMSSELLEELMSSEVFAPLLRLSPPPGDHDYIYNLDESEGVCDLFDVPVLNL
>HsapE2F3
MRKGIQPALEQYLVTAGGGEGAAVVAAAAAASMDKRALLASPGFAAAAAAAAAPGAYIQI
LTTNTSTTSCSSSLQSGAVAAGPLLPSAPGAEQTAGSLLYTTPHGPSSRAGLLQQPPALG
RGGSGGGGGPPAKRRLELGESGHQYLSDGLKTPKGKGRAALRSPDSPKTPKSPSEKTRYD
TSLGLLTKKFIQLLSQSPDGVLDLNKAAEVLKVQKRRIYDITNVLEGIHLIKKKSKNNVQ
WMGCSLSEDGGMLAQCQGLSKEVTELSQEEKKLDELIQSCTLDLKLLTEDSENQRLAYVT
YQDIRKISGLKDQTVIVVKAPPETRLEVPDSIESLQIHLASTQGPIEVYLCPEETETHSP
MKTNNQDHNGNIPKPASKDLASTNSGHSDCSVSMGNLSPLASPANLLQQTEDQIPSNLEG
PFVNLLPPLLQEDYLLSLGEEEGISDLFDAYDLEKLPLVEDFMCS
>HsapE2F2
MLQGPRALASAAGQTPKVVPAMSPTELWPSGLSSPQLCPATATYYTPLYPQTAPPAAAPG
TCLDATPHGPEGQVVRCLPAGRLPAKRKLDLEGIGRPVVPEFPTPKGKCIRVDGLPSPKT
PKSPGEKTRYDTSLGLLTKKFIYLLSESEDGVLDLNWAAEVLDVQKRRIYDITNVLEGIQ
LIRKKAKNNIQWVGRGMFEDPTRPGKQQQLGQELKELMNTEQALDQLIQSCSLSFKHLTE
DKANKRLAYVTYQDIRAVGNFKEQTVIAVKAPPQTRLEVPDRTEDNLQIYLKSTQGPIEV
YLCPEEVQEPDSPSEEPLPSTSTLCPSPDSAQPSSSTDPSIMEPTASSVPAPAPTPQQAP
PPPSLVPLEATDSLLELPHPLLQQTEDQFLSPTLACSSPLISFSPSLDQDDYLWGLEAGE
GISDLFDSYDLGDLLIN
>HsapE2F1
MALAGAPAGGPCAPALEALLGAGALRLLDSSQIVIISAAQDASAPPAPTGPAAPAAGPCD
PDLLLFATPQAPRPTPSAPRPALGRPPVKRRLDLETDHQYLAESSGPARGRGRHPGKGVK
SPGEKSRYETSLNLTTKRFLELLSHSADGVVDLNWAAEVLKVQKRRIYDITNVLEGIQLI
AKKSKNHIQWLGSHTTVGVGGRLEGLTQDLRQLQESEQQLDHLMNICTTQLRLLSEDTDS
QRLAYVTCQDLRSIADPAEQMVMVIKAPPETQLQAVDSSENFQISLKSKQGPIDVFLCPE
ETVGGISPGKTPSQEVTSEEENRATDSATIVSPPPSSPPSSLTTDPSQSLLSLEQEPLLS
RMGSLRAPVDEDRLSPLVAADSLLEHVREDFSGLLPEEFISLSPPHEALDYHFGLEEGEG
IRDLFDCDFGDLTPLDF
>HsapE2F6
MSQQRPARKLPSLLLDPTEETVRRRCRDPINVEGLLPSKIRINLEDNVQYVSMRKALKVK
RPRFDVSLVYLTRKFMDLVRSAPGGILDLNKVATKLGVRKRRVYDITNVLDGIDLVEKKS
KNHIRWIGSDLSNFGAVPQQKKLQEELSDLSAMEDALDELIKDCAQQLFELTDDKENERL
AYVTYQDIHSIQAFHEQIVIAVKAPAETRLDVPAPREDSITVHIRSTNGPIDVYLCEVEQ
GQTSNKRSEGVGTSSSESTHPEGPEEEENPQQSEELLEVSN
>HsapDP3
MAKYVSLTEANEELKVLMDENQTSRPVAVHTSTVNPLGKQLLPKTFGQSSVNIDQQVVIG
MPQRPAASNIPVVGSPNPPSTHFASQNQHSYSSPPWAGQHNRKGEKNGMGLCRLSMKVWE
TVQRKGTTSCQEVVGELVAKFRAASNHASPNESAYDVKNIKRRTYDALNVLMAMNIISRE
KKKIKWIGLTTNSAQNCQNLRVERQKRLERIKQKQSELQQLILQQIAFKNLVLRNQYVEE
QVSQRPLPNSVIHVPFIIISSSKKTVINCSISDDKSEYLFKFNSSFEIHDDTEVLMWMGM
TFGLESGSCSAEDLKMARNLVPKALEPYVTEMAQGTFGGVFTTAGSRSNGTWLSASDLTN
IAIGMLATSSGGSQYSGSRVETPAVEEEEEEDNNDDDLSENDEDD
>LgigE2F7
MADVTEKILSAKLRATLTESEDDSDNEVRHISERIPFNRNTNNNNVDRSGDVSNKFNARPLNKDKENSPK
ILRIKSRRHLERNDSSDNIVVDRPVTPVKDSDQPEIPQAPLTPTTNLKMLFSAVSPEIRKMQDQKRQEES
LSETPPPESEDSKDDIIFSSQESDSGKPGGSRKEKSLGLLCQKFLQRYPEYPKCHLEVCLDEVAKDLNVE
RRRIYDIVNVLESVEIVSRIAKNKYAWHGKTNLVTTLTKLKMLAEKEGFGDQIEKVKEQECYKEFNCHKD
IELLDKTFMQKDKSLGIMSQKFLMLFLISKPKTVNLDISAKILIGDPTVARNESSKFKTKIRRLYDIANI
LTSLNLIRKVHVTEIRGRKPAFRYIGPDVDTDTDVSVCCSDGIHRPTSRHSLLDCIRNKEIANLMAPSRY
IPIKPALGKKYKSEILPPVPKSDVPKRFSRHASFDMICEAAEKERSKLYGRSSEPSSPVKKLDFNNVEDD
EIPEKTVSKEPSVADSARKKIFVYNTGQISVCQSPLKNTTAAKKQEKVVVRPTTGVPQGTSPTIIPLTQQ
QINAVLKSLNVPVTRQKTSATLVDACTQSSPSFPKIQNEITDVEHRSASPEFNMAVQNETTPSTTTDYMR
GLKRGLDRQDSSMEKRIKMALPTPPSTEEELTSSSDGSPDAEVSEINQRLTKRRTTIENGRPSPLRALHL
APEFKSAGNFKTIAPPELPEDSDLATPLPEDFDAKKLIPLMKPGVQQLTVKMANHPHQFIQVPVMHIPKT
ALTDMERQHVVSMSRSSLIQSLPLNSLNANQPINFAVPMTFSSPLTPATPVNPTSSPSFFPHAIISTNSS
AFNISPPQPSFTQASAIQMIIPGAQPMKMAPTQFISQSASSNTVYHNMG*
>LgigDP
KRGKKGDKGGKGLRHFSMKVCEKVQRKGVTSYNEVADELVAEFTDPRNMQSPVEQVGYDQKNIRRRVYDA
LNVLMAMNIISKEKKEIRWIGLPTNSAQEYQTLEAEKQRRMERIKHKTQQLQELILQQIAFKNLVQRNKD
NEMKHGAPANNSAIQLPFIIVNTSKKTVIDCSISNDKDEYLFTFDNTFEIHDDIEVLKRMGMAFGMEKGQ
CTEEDLQKVVRMVPKALEPYVTG*
>LgigE2F5
MADQITPSRHEKSLGLLTTKFVSLLQEAKDGVLDLKVAADQLAVRQKRRIYDITNVLEGIGLIEKKSKNS
IQWKGAGPGCNTREISDKLMTLKTDLAELTKREEEIDQHKMWVQQSIKNVTDEVTNTRLAYVTHEDTCKC
FSGDTLIAVQAPSGTQLEVPIPEIGADFKKNYQIHLKSHSGAINVLLVNKDTEASSPVVVQVPPPVDDLI
NKSENENPNPTSKSTRGAAKKTGPKSPLKTTQQPASLDIFPVTRMATRSSPRKNNDSFQGKNSKLNFSPV
FYIEDIKNCPLCTMHGVIMSSLYFSATSSLSSRHSPSLPGLDPFSSDLPLLDPTRADMLGKYLIGFFTEC
SNSSFFSAFAPLLRLSPVPNDRDYYFNLDDSEGVCDLFDVPLISM*
>LgigE2F3
MPRKQAIVARNCYPTVQIKQEQDEIIYATTAKRKLELEPDSIQQEGFKTPKSCKRRGRYLSSDNSPRNGR
GPCSSLDQLWKNCSRSPIEKTRYDTSLGLLTKKFVGLLRSASDGVVDLNKAAELLEVQKRRIYDITNVLE
GISLIQKKSKNNIQWKGATNSIAANNSYSQQPISTETVDLHSDVADLEAKENRLDEAIKNCTRQLKLLTE
SPENSRQAYVTYQDIRSLKSLDERTVIAIKAPPETRLEVPDPSKIWLKSQKGPIDVFLCPEDMPEADNSS
SEKNSDFAPSTDPSSASRNLEESFSEDSVSSDGYKGHHGLRNAFLDDEDISPENNFNLLQQTEDQIIDAP
FVQLEPPIDLDDYIFGLDGEGISDLFDVYNLPTNI*
>LhyaE2Fa
MTHTHRRSRHESVPFQIHPSGALTSPNAQSCRYDSSLGLLTKKFIALLRSSPNGELDLNRAAQQLKVQKR
RIYDITNVLEGIRLIEKNSKNHVRWIGHTASSPTVADQRKVVSSPTSSTSSLSSVTSAASSTTSNNSNGA
NLEELERRLAYLRTHNVSLEKEHERMADTKRRVDHEIEQTFKRNRQHCYLTLDDLARYQSKLRQDVLVVV
NAPYDTQITVDRPPKYYRPRHQPYAKSKCYIRVPDHSRQPLHILSLKSDRQQPY*
>LhyaE2Fb
MTTNHIHQQHHYHHPYSTYQQHHYHRSKHETVPFQIHPPGSAITSSNAQSCRYDSSLGLLTKKFIGLLRS
SDHGELDLNRAATQLKVQKRRIYDITNVLEGIRLIEKNSKNHVRWIGNRHTTASSSSSSSSSSSPTPSIT
TSSSSSSCIMSSNLDELEHRLSLLKRHNVSLEREHDRLHSIKQHVDHEIEGVLKRHKDHCYLTLEDLARY
QTKLAQEVLVIVNAPYNTDITVHPPSLPSTSRHSLKTQPTKVKCSIRVPNHSNQPLQIVSLQHTDL*
>LhyaDPa
MTSAFVPFHQHYHHHQQSSTDSVSPPTPPLPSPPLYSSHSPTAAATKLPSLFEPRTTTRDRRDDNAIFDT
TPPPSTSLALRPMVMPTKTNTMLHPTASSPFGFSLPPLQNVISSTMGIPEHALCSPPEETEELASTSSPS
VSSSSDDSGSRKGSIASLLNSDPELRLGNDHHQQCHQPSAFPPLSLKRGSYQDESARPKKRKCNDTSTRR
TSTNMRGGSDDDSSRANKGLRHFSKQVCDKVAEKGVTTYNEVADELALDIRANMDNEKRSFDQKNIRRRV
YDALNVFMAMDIIAKDKKQIKWLGIPSYFGENLKHQQNQQNSSDVEMERYLELQKLVDQEERRQAHLLSS
MDQTRGLIQDKLAQHLQLCNLVWRNQHSQHNQFLSSQDKISLPFFIIASEDDAHIQVASDGLSAEISQAS
SDAMDEQMVFEDADVLRCLGLNRLSREQLAAWLPDPSWQSLLSSRPSMCDDSIYIRSSADMVSATSS*
>LhyaDPb
MASPTSSSAFLPWIIQPQATRPFPTVVKPTATVPSPVKLPALFKVDTPSSTSCCYAAIPPHGHDSSPDEV
ATGSTNYRNEDVHLYVDDDASSITALRPIIPHASSPESQSLPSIQDLNIIDDANTITTSSPPLSCASSSS
RSNSLSSWSPRSFDSSSSSRKGSIASLLNASESELRMDTPIRDELPISSNSSKRGRPIATNTKRKRSTAV
DDDDEETTKSSNTRKPNCGGSVTKGLRHFSKLVSDKVAERGVTTYNEVADELAADIRASKKQRHGYDQKN
IRRRVYDALNVLMAMDIIAKDKKEIRWLGIPACFHSASNEDDSSNDDSRRQLLEQQIKHEEERQAQLFES
MQQMQRAVKNSLDTFLQTQSLVYRNQQDPTAATTQSIVEFPFHVVRCNQDYNVNVAHDGRQAIIESTIDQ
LVIDSHTDVLRSLGYGQMSVSQAQDLLPDPSWYSLINQTSSIAVSASS*
>LhyaDPc
MLALPPPSKDHPLNPVNNTHANVAPFHHQQYTASHFAKRVRSNDNDDDDAVIVHHYQQHHGTVIQKKPKH
RHHDDTRGLRHFSKQVCDTVARKGITTYSEVADELASSIRANGDNAGCTITSFDQKNIRRRVYDALNVLM
GTGIIAKDKKNIKWVGDIACTDEHAARKMHDQHLVNLQAQIHREQVHQATLITSLDEMSHLIRDKLQQHV
QLCHLVWKNQQRNDESTPPDHARVGLPFFLVSSLDGHDMQIQVQDDGTYEN*
>MalpE2F
MSPSTHVMAAMPAMPFPYSDHARVERENRANAVPSHEAVPQLVKPGKRGRKGTAPSTTKP
KTTATPKDSSRSERSLGMLTKLFINQLKSENGTLDLNKTADKLKVQKRRIYDITNVLEGI
DLIEKFKKNNVRWKGVSSLNGKTVSSCKTATAPLNRQRREELLQERARLEQEHVRLMQMR
AQVDGAIKDTLTNEKTARYAYVTMDDIKKVDSLQDSLVLAVSTPFETYMQLDDRSADPSK
PFVMNLEHKTQAGEVNLSSFAVPPRCPGSPFQSSDSSTEGSTDYSSVDDYSSQDDDSCTD
ESDYSSSSSEDYSESDDYSSSDDDEESSRPLTKTVIGEHSIVSSLPPQDVYTIYSAAMEE
EEESEVEYMSE*
>MalpDPa
MTASPRSAPSSSSVAASSSSSMLPSARSVTAASLSSSKSHAHAHLPRAPEAASPLPLAHA
LPHPQHQLYSPPNSVSSISTYSPSSTGESPSGHQLRNQQSQHSRTPHVQRLTATYTNPSY
QLDAFPSSAPADSSPRSFARSAYEHDKYPRQQLSPSSFTQPTTRRQHYQLHQSYPTSASL
PHPSGGYNGYRSEYERTPPPSSGLHEGTSVDISSNLPEYSYPMTPSQRPRRLPPRPIHYY
HHDQPHHYRQYEPQHEPEQDFYDHSAQRSRDHHSLQQEQASCQQKEQQQQHTKIPPPIQT
KWSDDRVARECPPLTFQSGSNASLGLRSTDWMSPATPRSTQMQGSLLHRSSADHYAMVES
PLDFRGAHGFQHSINNMPRKQYEREDNDMEHCSEQEDICVREFYDGEEDEDEASMASQGK
RQRLSASDVALTSFGSQLSLASPTFKITPGHAEMSGREKAIRYTVEGEGDDDQGPSTATS
SSSSRKPSVSSSLQGDERLAVKGKRIKVTAPKRGPRKPPLQLADAMELLDNEAQAGTGIQ
FLTGKGLRIYAQRVCERVQAKGSTSYNELVHELVGGKAGELVEDAPEVPGQENIRRRVYD
ALNVLEALDIISFDNKDIRWVGIEESRVVQEVSRRSTVPIGTQGRPPHHEGDDESEEPED
DDMEIEKLQKEVDAMKLRNELVQAQLQDQVTRHVQVLNLVKKNKRREAKEHEREERRRQR
KEDKRARTILADQDPSMTDVVPQSSSDLTEEPRRRSERHPRRQTPCQGSETAGREAGRND
KERDLEEEEEEDEESRRRRKQERRERRERKEKRAQRRLEKEKEHSKIQLPFVVVRMPGYA
SQSSDSEASISVVRRVRDEQKSRRGSKGRRDAASSGEGTTMVEIKIPQQEDVSIISDTEI
LGDLGYNTVELDELQAMLPQDLMDNVQYAVSLEETRDRSNLSSRRSLQPSLGASVGAAGD
STMDLDSSSPLTSVTVRGGFEREIVRAASEGISSTA*
>MalpDPb
MTPVERLLQQQQHTRHHSQTQSHSLNHPHSHNPLQQPDYLHRTAAPSPYHSPVDLHTEQL
QSQSHSHTHTRADSPPQPYASVSRQELRGLDSFENDHPFHSPSAHVLNPSQHSFAPRRDP
GVYPSAEDCPSETQGPWQQPLQSHPYRDISPEEHPLHPSLMKHPGPSETHEPTRGLPTRQ
SEDSQSYHPYASQPYSSSDPPSELDRYQPHPQLQHPRLGPIADHGQHQHQPPYPSPHSRP
LRQGEPVDYGRTRPDIRATPPPTPAPASNTAARKASGDEMYTHPGAVPVSDRHYVLTSVA
ASTSFAPRRLSISYPSSRLALEPTEETSQRLSMSSTSHVAPRSASLQTTTGQPPTHRPPS
HSPPHYGAANGSRVDHALVQEASKTAQKIPPRIRTQWSHDQRRQDCPPLSFQSTSSQSLS
SNSADSKLSPFTPRSGMIPRVMSRSTLDSSHSELDFTKTIHPSHPGHLASMPHQSSYLTD
SPIDSQPRPVHHDRDDHDMEHCSEQDDVREREHEEDDDDDDEDEYRSSAAYGASGISFVT
SSRESVNREARPLSNPSPFGKDSTIGVVEDAFEEYEDNGEEGNSFASSSSSRKPSMARSP
SRDEPKAGKKTARAKAVPRKRAPRQPSVQAAFDEAINELEEDGQAQDGSGSQSLHGKGLG
YYAPLVCDHVEAKGITNYNDLVNELAGGQPGGQQGERMEGTATQESSGQGNIRRRVYDAL
NILEALGIISMDKKEIRWIGIHDAKAIKEASRKIQQADLPSRSYEEQERDGADESEEPED
DEMEIEQLQKEVEAMRLRNALELAQLQDQVARHVQVNNLIKRNKHREGKEQERQERRRQR
KLERKEEKRAQMGHVEPMDMEDTQDEGIRISEEARRRSERRQHRHHHRHRSPRLENDNEA
SDAAEEEGERADEDMDEETARRIRKMERRERRERKERKAQRKAEKEAAAAAAEEQRIQLP
FVVVRLPGYAGQSSDSEASISVVRRVREDQRPRKSGKSKRHCGVTGDETTMVEIKMPHQE
ELSIISDTEILGDLGLNTVSLNELKATLPQELLENACYGASAAEGEADGNAAVTVRGGFE
RAMFCS*
>MbreDEL
MTQPTAMSTGCPVSPKRTSYGLELLSRLASPSLRALKAAEQQQHPEQPEPHLSPEPASPTTARRSRRLAT
PSTSHASSPQPASNTPTTPGPASSSTPTRTQIRTATSSRTSARALDLGQAAVDQLPRARGPRSSSQASHQ
SGAKTKLLEQAEANFTLNIPSKPIRRMDKTLGRIALGFIEFCKDRQDPEVNLSDAAAALEVERRRIYDVI
NVFEALELVSRKAKNTYTWRGLDALRTTLGKLKTLTTTEANTPKRTNSDPDSPNTRADRSLGVLTQRFIM
MFLVSSTGSVQLDTAADRLIFGLDCPPEKKNKNQLRRLYDIANILSSLDLVKKDSGSQKGKTKFVWCGED
PAKLPAINTDEFLSPDRQPTKRSQRQSLLAGRPDSSACTPVAKRARQSAESPPKSDETPTSSQPLSGGPS
RTLPFSFPTPIAQPNFEDDKADLPSTSATSSMPSSDIACTTSADASGPFTTTSCAPASSLASSTLTPFPM
HALTSLPPNAQIHIVVHHQSTPQDLIGLTRSALPSSSQVFVVSPSALQLNPNGPIHVSHG*
>MbreE2F
MASSEIPPTDQSVPVPFMPVGPSQGAPPQSLASAALTCAPGPASGVYYDPAAASRARPDLTPRGNSLPHA
GAAPLTSPYTMPHANATPLGYAPPLGTQPMPPHAHLTLTPGRGVNDITPLAHDYSDVYSAMTTPHQPAAT
PSTTTSRDRAPRSEKSLHLLTTRFIDLLQNTPGGSLDLKDAAEKLDMRQKRRIYDITNVLEGVGLVEKTN
KNVVRWRHDPSSDSSSSNAQTRAVQEEIASLDAEIQSLERLTHVMQDRLRNAVDEVEDPKLKALPYRDIC
KAKGLQDQTHFAIRAERGATMTVPEPQPIDNQRTQYCLYLRGNAGSIKAFLVVDKGNGSDEEQPSTQPES
QATSIVAAPGSTHDTSGPNASDRAAPAPKRAKQADIMYVNPPQSQAPYTFGVRETDTVDEYFR*
>MbreDP
MATSMSNGSPNTKRKKVDRSSRGLKHFATMVCAKVQEKNVTTYSEVADELVVQHQRELQSNPDPNDDGEP
KNIRRRVYDALNVLMALNIISKDKKCIRWEGLPTNVTQEARTYAATKRKKEEQVQKLKKQLQALVLQHIA
FQNLIKRNQARMQENPSTEEHDSIQLPFVIVSTRQSAVIDCQMAADQSEYFFDFNEPFVIHDDLQVLSQL
GLTFGLETGAISDEQVALARDLLPAEMGHILDEMVQEGRARAPQAPATAAAPAPAATASTAATAATASAT
ASIGTVSQSATAAASNKTAAAARSAPTSSS*
>McirE2F
MYHPYGKQQQSMPQRQDARQPSPQQQQSSATASFSSSSQSCRYDSSLGLLTKKFIALLRSSAHGDLDLNR
AASQLKVQKRRIYDITNVLEGIRLIEKNSKNHVRWMFEVIMAAQQEALVVVNAPYDTDIEVHQAKNTTPT
KKKSNNTTTKCLIRVPENSTKSLRLISLKHKDNDHSNH*
>McirDPa
MTLSQLQLPPATKLPAIKLPSLIYSTRDEWAFNNNQQTISCYPAPQIAQTHMSTDILLPPILPTAPATNS
YSPPPTSLPDSPPYSSCSSLSVSSLPSSPDTVPDTSFSSCHVPQHHTLASTKTTKKNGCSIESLLNSGSE
LLALEREDQLNRRSSTPSQKTSVTLQKKRIDKRKRAAALPYFSNKKQPALDDGRNTKGLRLFSKQVCDKV
AERGVTTYNEVADELAAEIQQKSTVPVDQKNIRRRVYDALNVLMAMDIITKDRKQIKWLGLHHHQQPLAS
LEHHDAAAAAASFDMQQTMLEQEIQQEESRQQRLLESIQKSKHDLNTTFEDFARLEKLVKRNQQQQTEQQ
TQVVHLPFFMVSSNENIHTHWNHSKEAVLYSHSNCSVHHDMDILAKLWPSLSKTPNVVS*
>McirDPb
MTSSVFDNNNNNNAVMISSLPSPPISNRQSIIKMPAFMLDRAPPACPIIPPPYSLKQHCSNNNNNRSAGG
WVSDMGSTSHHRNSRQQDELRPLLYQQQQDEYYLPPIQNFMMNTPLSSPSPPPSSGASCCYSSSPSSSSA
DEDDALTSSVRRKGSIASLLNSDPELKQLDEEESKCNYQSHFFDNYSLKRGRPSTAATIDDNKMRGSSSP
HKKQRTSESADCIKQACQSSKSPTASSYNTFTNESTRATKGLRHFSKQVCDKVAKKGITTYNEVADELAL
DIQQQNALVDGQPKQTYDQKNIRRRVYDALNVLMAMNIIAKDKKVIKWLGIPECYQQHTEKEEHTNNADL
LNQIKAEELRQHQLLESLQMLRGTINSKLEKHVHIRNLPKD*
>MpusDP
EKNGKGLRHFSMKVCEKVEEKHKTTYNEVADELVAEFSKPDDPKFCADQAYDEKNIRRRVYDALNVLMAM
DIITKEKKEITWKGLPQIAGGVGGGGVGGGGGGGGDAAEYEKLLAEKKRVQASIEKKNAHLQELVEQYKS
YQALLRRNETRATRGETPNGIQLPFILVQTAPTATVEIEISEDQQLVHFDFNDAPFQIHDANYVLQQMAL
N
>MpusE2F
MQTPTGSTCRYDSSLSLLTKKFVFLLEKAEEGTINLNRAAESLGVQKRRIYDITNVLEGIGLIEKKSKNN
IQWKVLPPQSFGLKSGLSTVTEEIRSMQNDEINLDEHIQNMRRSMHVLLEDPAHKGNLFVSEEDIKDFFS
FRSETLVAVRAPHGTTLEVPDPDDRMEIPNKRYRIFLKSKGGPVEVFLVSLHDNVSGQSSKEVHFKKSPV
DHSLQGAGRATPSPSRVHSSSAATLARASGHAPWTSYEEREIPAILRIAPPISDPDFWFSDDIKEVGIGL
NDMYTSAGLSGEFLFFAHNFHMNNFSR*
>MpusDEL
MGAPAKANGNSAPAPARGAGRVCAGAIEEDPSTLIPCPVITSHPNGFIERVEPNRETHEVRAYKLGKKKR
SYNQVELTFDRATAGSARNDDEGDDDDEVLNIYEATERGFSIDVPKDMRDSALEYELKLYNGASVRALIY
LVYAEPLGKTGGRSTSAKSGTMGFNASNGKVVDREGYAWLPVTRGRCAKECTGPILSAIQRFGKQGRTQK
GAAAADADKKRGAAPGAAAPGGEDKWKDARNLFVSIDEASNHVCAFGPNKCKVFRLLFGIFAEDGVEFLG
SGVSGPIRVLANNDVPKGAACLRIRCALRDEWRGWSKPVAFDRDENPLPPSTDATDRRASTAAGHPSTAG
KRKALGGGGMGGGSRSPKRANHGHHGAAEQRRASKAAAAAAAAAAAHAATYGGPGNASMASVFDHHQHAF
GHGMDLSGLDGFAPTSAAVGPANLDGSPEGLARGFADVFTTPHHPGGAGGFNHGDLPAHLDAVVRAAAAA
AAANSTELPPVCTPSEKLGAGIGAGIGVGGGVGGVDALVAPPTTGGAGPRFTPAHMANVLNSAGGACSLG
SLGSLGSLGSAFKQSPMSVAKNGGKARAKGRTKSVVAAAAAEDGRRRARAVAAAAAAAAIGAAVDAQTAT
DSAAKDEEAAEADDAEADDAMVATSPEPKAAPATASKPGTAKNGAALSPHSWLLSVLGSGTRDGAAAMQA
AVVQAALTMQANVGDGGLGEGGATAPTPFGATAELTGGPNTVIGARGDIAAGLRSAARPSTAAADAAAMP
PPAMTVRTGGATNLGNATTGTHSSLSGLSLAHTVGGGLADVAGAAATSSAAGMHQGPQGGHDDGFGAAFG
GGRGALPSPNGLAPTRLLFSPLGARSGAGGGGGYDSDDENAGAGRRGSDVGVGAGGKKSKKAKRSAANET
EAPWMSPNKHQSVALRAVNNANAMTVSIMPIDGGNAPAAAKTETGPAYVRKDHSLASITDRIVAEFDERN
ANANASGNPPTRGGGSTAQWAGNVPVDALAERLGVKRRRLYDVMNVLEAIGVTERISKGACKWHGATRVE
NALRALLDDAPAVVAAAEREGKNPDAAGGDASSLKSLAVRLMQHVGFHTGGCDDDAATTRGSVAFDACAA
AMRLGGVPAADAPGANGTGALAGAARRLHDVASILIRVGVLDFVEPEGGGKGRGELRWLGAGAVTERLAL
GADGALPAEKASGYGVGAQQQAAAAAAAAAAPPRMMGPPADGGASFFNAGNNAFGAKQASTRLSNFFGRA
GAAPANNGGNGKKGNGKGASVKFEDRSTLFSPPMLGGNGGVVGGFNANGAAAAAAALLKSPEWLQQLSVA
TAGVAPAPGGVGASANTPQLANNSGLASWTSPAFVGPLQALYAWYSGAAGTKTNGDGGENGATNARRGLG
RRESGVSEDGSLGPTPMSGLSGLSGLTASLFGAGGGGSPAEVEAMMRGEAIQAAAAAAVQAAAAGVQPRG
YEAAKARAGAGFGPAVDAVESALNC*
>MverE2F
MSPSTHVMAMSTMPTMPAFDQRWEQSRSTNNTVITSHETVPQLVKPGKRGRKAALPAANK
PKAAPKDSSRAERSLGTLTKLFIRLLKEENGSLDLNNTAIKLNVQKRRIYDITCVLEGID
LIEKSKNNVRWKGIPNKGNCKTAINKQRKEELLQERARLNKEHARMMQLRAQVDGAIRDT
LTNESTARYAYITTDDLKKVDSLQDSLVLAVNTPYETYMQLDDHASDPSKPFVMNLEHKT
LAGEVKVRPFAMPPRCESPSQSSSDSSTEGSGMDYSTDDYTSDSASDSDDYSSSSSDDDS
DDSSDYSSSSDEDEEARVVRKTIINNHAIISSLPQQEIVSIYSAAMEEKELQEERDMDVD
ME*
>MverDP
MTPSQRWHQEHRPQPQPQPHPQHSQHFDPLHNKDIVKAQQYLHHTHTLPNTQFVSHHAHP
PQQQHQQQQQPQLQPQPQYPSSAYPPSQPPSSQPPQQTQAPHRSSKAIQHAPQHYAQHEP
HDHPVSTTHHHASYPHPESRVFQPSPPYPSAMHTPPSTHSPLSSTTTPPFYSPLRSGQDR
HYVLTSMTPGQRNHSRPLTSPSSHSYPTQHYPLEEREEREQEWARGNQHNSASHIEYAHS
SQNSPYPPQHEANPVPRTHTSSYPEAMLDSSSTTSSLDAYQALDRSESIRFHVDHRLKTL
HSPKDVIGPKGVQRIPPPILTQLRDHPAKDCPPLSYQSNSTLSVSAKSESKMSPTTPRSS
HIISVLGRHSFDPYFMSDSPVDYRTHHHYNRGDHSMEHCSEPDDARNREGENDDDDESEE
DKEPTGQGKKRKVVSRNKMSPMNTRPLDPHTSITQRTSMPLDGFEYALGNDDDDGQSGTV
ASSASSRKPSVTMQEEERVVIKASKSTRKDPHRSSIPDIPESAEEHPNPSRVSSLPLTNK
GRLRLYSQRVCDKVEAKGTTTYNELVQELSDDSVAENDEAGGQEANGQESIRRRVYDALN
VLAALGIIAFDHKDIQWVGIDKSKAVHEITRRQAAAAAAAAESASGSGPLIIPRRHEQEG
DDESEEPEDDEMDIEQLQKEVDGLRIRNDLARAQLQDQVTRHVQVLNLVNRNKHREERQQ
RHEAKELEREQRHEAREQEREERRRQRKLQREEEKRAQAMADTDPSMTDVGPNGSSELSD
EAYTRRKTERQNRRRRTPRHQTPDVTGERTGDGENDEEDMDDDREDEETRQRRRKERKER
KERKEKRAQRRMDKEAEAIAAAKDGRIQLPFVVVRMPGYVGQSSDSESGISVVRRVREEK
KAKKSVKNKRQCEATGEKISTVEIRIPQHEELSIISDTEILGDLGLNSVSMDELQAMLPS
DLMDSVQYIANSASCRQPHPAQSHVTVQSGFEREIYSAPLS*
>NcerE2F
MSKNLHSDKLSSARSENSLLCLTKKFMQLIRASKDKIINLNMAATELCVHKRRVYDITNV
LEGLGLLSKWSVSSARWIGGNIDDHIGSESENKENVVSSSGKFITQEEKNLDLQIAELNS
KIEEMSQKQSNLENAYVTFNDLQSIPSLKDKLIFSIKAPSDMVMDIPKYEKGTYKLHLTS
EAGNIMVYYVSDEVVE*
>NcerDP
MKSLYSDINSDNKKDGMKYITSSVYNIIKNNDGVTYAYICENIQMTSKKTLYRRIYDVLN
VMKAVQIIDKKNKKYFMTNSKESINKKKEEICKLQDMKNVFEYLVHKNSNIDNSDKDKLY
LPFMIIKTSQDSVIHCDTNEERSFFSFKSSKEIELVEDLEILKELYQAENNVEINNITSK
ESLDSMYF*
>NgadDP
DAGNGVEDAKKSTVPLIMDGMGYVGNGGAEAGGFKRKAEEAFGGRGGGGGEGEGDPGANAWEELSQHPRSQAPVVNGRVRKTPVRPTVGGSKCGAGAATPGSADKSSKGLRHFSLQVCRKVEEKGRTNYNEVADELVAEVLAQRAEPSGTGPVEKYDEKNIRRRVYDALNVLMAMDIISKEKKEIRWKGLPSNAQHDLEVLRRDKRRLESSLAKKRELLQELILQRIAFQRLMRRNSEREEMMATTTSSAAAAAA
>NgruE2F
MISALSLTQHQEAADNEEASSPTSPNSTNNQSLLDQSTLESDKKKTRRTKTKTSSSSASNKNCRDDSSLR
LLTRKFIHLIADAKDGVLDLNHAAETLSVQKRRIYDITNVLEGIGLIEKKSKNNIQWLGTGIAVNAPENC
EQVKIIQNEIAQIEYQERQVDQLIYHVQESLRCLNESEQNRRLAFVTYDDVLDISTLKDRTVIAIKAPSG
TTLTVPDPDEGMEMGKRRYQIFLKSPAEPIDVYLVDRDSDQQQQANHSGDPMLENVVTTPVNQTFEEKQA
NQQTNSGDDFMFEMESGEGVSDLFL*
>NgruDEL
MNNTTTTNLLTTSNTPATANRSEGVQQMNTCGRSNTSSTMPSNIQHEYTIASSQVPNNYSREYTFLKNNS
RSNSSAQEISSSIQGPFSETMSIKTEKIAAGISERANVSPFSESKPIIASSCIETFTNPYHTPLLGTQSM
IEPCVPIRKLPNLTINVNNNSSTAVLASAGSHSAKPNQTSPPPPSNFPTIPLLPANFTTTTTLSSGTCTS
VLGNCGPIPFSFSKPTSSFAELGEIISQGNFGIPNSSTYCNDTISCNSTTSSTFEEPKKVKNRKEKSLTM
ICSKFIQYYEEKANSPTTSAQSKGDIKIEEAVNTLGIEKRRIYDILNVLESISIVTKVGVSCYKFNGTKC
LNATLEQMKNSAFVDPLLFEGIQSLPKNPQNEPIIKSLSKFKQSSMTHTSRSNTLTSLSRLLIMCFLATE
VKEITQDQLLAIVLKDSTEKTRTRRLNDIVNILSAIHLLEKKTEKSVNVFKWLGGSYANENKPVSSIISP
SKMPLKKRKRVKAGSQGSDNETSPLTIEGGPSFSIVDIPQPENSKNEISEISPVPISTVSPSFFQSSTTT
CKTPTSSGSNSSGGLHFQFRSPPSKKNKTIPLSSFTTVLGGAPKISPKNLNEIFKSSEQPITNNSNIPVQ
SPTIPNAGITTTFGKLGSGSIFSQTSGQVSPRVMPSAIKATIFNENNKENVCKPTVSQTTKKPLSPNDNA
QQGKITFKIRGTNETTLAPRQPLGLKTDNGVNNQQNIKSPRP*
>NgruDP
MNTQLSNNNQSSSSEPHEISTHKQNDEANNIPVDVASGDPNSQSWVNLQQQFMGNPHYMPPNMTPQQYYY
MTLWLMQQNGGKDDPNKKKTDNPSIIDPSGAAPNGEAENPLGIYPPQVYFPFPGNNPPNNSQIPSLNVVQ
SQEDTNISQEAATQEKKTKRRTKAASTTPKSSTKKRKNTKEATTPVEESSNTPDTPKKKKKKETTSSNAG
SSSRGSRGGLRHFSFKVCELVQRKKTTTINDVADELVQAELQDEDSKSDDKNIRRRVYDALNVLMALNII
SKDKKEIKWKGLPVDSQKECEALNQIKLQRLEMIQKKTQQLQELEKQHRSLSSLCQRNSSMNFAESKRIE
LPFIIVHTSKSTQIECEMDENRSEVFFNFDKPFEIHDDNEILYRLNLGSDQNQSSNQPSESNNMNISTSG
QAEDDFFSLEQPTNTSSPKKPSNSTSNNEKDMDTQ*
>NparE2F
MHIPQESSLFSFFSDLDTSEQKHSVIGRTGSSLGVLAKRFLRLLKDSPEYELDLNYAASA
LETHKRRLYDITNVLEGVGYIKKKLKNSIQYIKDKENNKCISCGGISLTTGRETEEVKEL
LRIEREIDEQLNQVNTELQILANHEENINRAYVTYTDLKELDNSVESSLFAIKTPPGTFL
DFPTSNNPEETILTLTSPNEKINVYYLQDTIDSITN*
>NparDP
MNTRLKKERTGLKAFSAMILSIMQKEKSIEYTKVADIIMSMTEGTGDDKNVKRRVYDALN
VMCAVNLIKKEKKMAYLTDNQLCSCEEEVEKRLATLGQSIVSTPKLKERVEEKKRVLEET
IKRKELLLRLIRRNSEREIEEKEKLHLPFILISTQKKSRIDCETNDKRSYFKFIFTSPYK
IYEDVHILKQIFGDKSISLQTKEHYPGMHTEQKENISTTAKIQNNWQKNKPDADKGAPGS
PLGSSYMFTEDDDWLNLYNFLN*
>NvecDP
QVVGTPPSQSLIAVSNSPRTPAMIAAPIIPSPSNTWPSASRSAVGDKSGKGLRHFSMKVCEKVQQKGTTS
YNEVADELVREFSDPEKHMSPTDQAYDQKNIRRRVYDALNVLMAMNIISKEKKEIKWIGLPTNSAQECQS
LEVEEKKDKRDRIKQKTAQLQELILQQIAFKNLVQRNRSSEKQQGLPAANTTIHLPFIIVNTSKKTIIDC
SISNDKFEYLFNFDNTFEIHDDIEVLKCMGMAFGLEKKSCSVENLKTSRTMVPKALEPYVVGKESITEYV
>NvecE2F5
MADFGSPGTPSRHEKSLGLLTTKFVSLLQEAKDGVLDLKVAADTLAVRQKRRIYDITNVLEGIGLIEKKS
KNSIQWKGAGPGCNTREISDKLVVLKKELEALDEEERKLDEQRAWVQQSLKNISEDPENEKLAFVTYDDV
CKSFKGDTLLAIQAPSGTQLEVPIPEQVPGMPKKYQIHLKSQNGPIHVLLVNKDAAGDSPVVTPVPPLAE
ENGNNDTNPEEPMEAETNGAASSCSSLENAPAKVKTEVLDTSQAKELKDVANDIIFGNGKDPGKIADEVI
DELMSAEVYAPLLRLSPPPADHDYYFNLDDNEGVCDLFDIPNLDMNMSLQGTMAT*
>NvecE2F3
MATTRRHSIGHSTRAPLRSQTSQINSSASKNGETVKSFTRLKAKEAANSEGYKHLQASFTPDSCTQKDRY
ASQQRPQVKRRLDLDESPQKYVPAGFKTPKVRRQKRMRRESEPYPMPKLIATSPLEKTRYDTSLGILTKK
FVGLIRASEDGVLDLNHAAEVLSVQKRRIYDITNVLEGIGLIEKKSKNNIKWRGVNLHGEEMQAQISPQL
MDLHTDLADLDAKENQLDQLIANCRAELKQLTEDPETSKYPFMHEKYITLNIM*
>NvecE2F7a
PPKHSTDEPLTPTANLKMLVSAASPAIRDREIKKRELFTDSPGSPAVVPSFALPMENGSEKIAISRKDKS
LGLLCQRFLAKYPDYPTSDESIEISLDEVAKDLGVERRRIYDIVNVLESVEVISRFAKNRYMWHGKTKLV
QTLQRLKVSTNLHSEPY*
>NvecE2Fb
LSKRFVELLRKAPDGTIDLNYAVEQMAVQKRRIYDIVNILEGVGLVEKTGRNGVKWRERDSMECDDGEEA
RLTSLQTELTHMDERERELDELMEQARSDLKAMTTDPDKARYXFTDFDIKQLTSQSLEDQTIISIQAPPG
TRMQIPQPEE
>NvecE2F7b
MDFESQKDGLSCSIAPVGWEKATESSDSEESECNNSQPVPLARHSSLAEITTISNNCKTSPLAKSQLSVD
EGDLQKSVSLELDSVLDLAVRSNQPSGTKMQLKSRVPSTPTKQQPESRTPSKHSTDEPLTPTANLKMLVS
AASPAIRDREIKKRELFTDSPGSPAVVPSFALPVFDSKVVIRNGSFTRVEMENGSEKIAISRKDKSLGLL
CQRFLAKYPDYPTSDESIEISLDETRQVTLDDAANVLIDSSEEGQAKYKTKVRRLYDIANILSSLQLIQK
VHIHNIQHGRKPGFRWIGMDLDTLDDKRRQDPVPAVKTEKLTPKSHQSLLAEIEDKEESLFGRLISRRPS
QQQIQRPRHDSSKSKLPRSWSDCRHASKKRALSSDKEKANSEDGYSIQELADAAAAESDVASSPTAVKFQ
SELKKLQEQYPDHILSSFELFPCEKASIIYLHLFYYIPRRTVGHVNRLPDASGAS*
>NvecDEL
MSHVFMSHKGAFELFGKRSEASLGLISSKFLALLKDSECGVEINEAASKLGVKRRRVYDVVNILRGAGLI
RPKRQTQPFGSQALLVLVDVVPAVAENEVCPPVSEIMHQKLQKRRRLRYPQPATRAFSAFCSTLRSPTCS
LRLRIALRIPAELEGLAAAPLSPLVFVVAVFGFCGARTILRHGSEIVKILAELATGAELFSGLL*
>NvecE2Fc
MNVLHNFQHPFLKTGNISLVDITRSLVRELKGAPAQTVDLNELAVRFAVDKRRLYDVVNILEGISLIKRR
AAQRVSWNSDTERGNHAHALKSDLHWLDDKERELDRLIHMAKSDMQAITYSSDADRYAYVTEKDIKGIES
LLSDTVLVIKAPPRTTLEIPTPNNVSNVLNSRHSKLRNYSQP*
>NvecE2Fd
MTKSLISLMNNSPNGVADINEAATRMCVDKRRIYDIVNIMEGAGVVQRLTKTSVKMRTQSQNDLLASRQA
LLESEIADLSKEENYLDQLITSANDLMQVLTRTDEAERYPLIETTHVQRIASLADQTVIVIKSPPGSLLT
VPYPDE
>OlucDEL
MDGTTRACEDSETRGGGRASEAAAAVGAGGRDGGASEARTAAKADGRDGAGASASAAYSRKDKSLGVLCE
NFLALYGNGEVESVSLDEATEKLGVARRRIYDIVNVLESIDVMARKAKNQYSWHGVRRLPESLKRLKQAG
LKEFGANFEISGANGSEENSNDDSAASREGEEEKDVGGDEHNQQNIDSDRSSPTTTTTATTTTAVLHFDS
RNDSVRNKAPFAGQERFAGPCAQGDDGRREKSLVLLSQKFVQLFLASSLNVVSLDTAARLLLDDAHDDAK
LKTKIRRLYDIANILCSLHLIRKVHLADSRKPAFLWLSRENSTADLIAQGKGLQWFSKLDEDGKPLPMAS
SKFGPAMRPQTTSTTKNPTTNQRKRAANKDSNSAEAKRPRGRPRLPGGNAQMSLTPDNVAQLNHLFAFTT
AQLAARYPLDVNADLNSVIAQRTIGNTNFLHRLAQASMAQAQAAHHLMSSSPAQPPQYETSKLPTLEGAG
GDLSPPTLPPFSTIMPAWGMSGMSYQNNQMHDMMRLYENSMNAWQNGNTQQQNVRE*
>OlucDP
MTPTIGKYDAEVAEKKCQEAAEFVAQARRIIATARANLRAGVKAEVGDDEAYATPKSSKIRKSLPQTPGT
GEREQKGLRHFSMRVCEKVEEKKHTSYNEVANELVEELRVTAEETNADFDEKNVRRRVYDALNVLMALEI
IRKKKKEIFWNGYPEGYVKPGESPPPAKAAGPRTSNRELASTESIDAFEQKTNYLAELVEQHDALVALVE
RNQKALAGDGPPPTGIQLPFILIQTKSEAEIDVEISDDQRTVHFDFNRTPFQIHDGFHVLTKMINLHKKR
VVGDDGGAEAKASTSKTPTTQKATPVKRKTPTPSKGVGKSPLSAKKAKK*
>OlucE2F
MTLLRESPKGTLDLNEAAVALLVQKRRIYDITNVLEGIGLVTKVSKNKVVLRHVHSQPSLAEYEHQANVA
SNTVVDDKLDQMKEIIRSIFADTQHEAGIFIPESEMLECAALSRAMLIATSAPTGTTLQVPSPFGSENLI
PHYRLLLATDDEYSDGMQVFVLSSETNKSSSSERVRCGEYENPPIPEMLGNRAMHEPHPEKKCHDDSYWF
VEKETKLEVNVNELYKTN*
>OsatDELa
MAAAADAPPPPPEVAPPAPAPAPAPAPYQPPRLAVADGAGGGGGGGGKPCRHHAYSRKQKSLGLLCTNFVALYDREDVES
VGLDDAARRLGVERRRIYDIVNVLESIGMLVRRAKNRYTWIGFGGVPAALAKLKEMSLRAVSSVASPSLDETSAANVSDD
EDDDKLDDAEGDAESEKLSLSQSIDNPSDKPDAPPCKLRSEHRKEKSLGLLTQNFVKLFLTMEIETISLDEAAKRLLGEG
HAANNMRTKVRRLYDIANVLSSLNLIEKTQQADSRKPAFRWLGQAKRNEGVTVALPPTKTLPNKRAFGTDLTNIDNKRGK
LDSTMENRGKPTQDGGNLFNNLQRQLGQENRSDFVYGPFHPAVARKQEHGNRTVQEKERKSIQDWENLASSFRPQYQNPG
LNDLFGHYMEAWRSWYSDLRRDRAS*
>OsatDELb
MATAAVMAAVPSSSPADAAEAVVMTEAVPSLPQRQQPVFVEGRGGKLRDHAYSRKQKSLGLLCSNFVALYNRDDVESIGL
DDAARRLGVERRRIYDIVNVLESVGILVRKAKNRYSWIGFGGVPMALRELKERALREKSGLAPLPVEEPSAAIMSDDEDE
DKMGDADGDTESEKLSQPVDNPSDNKPGAPRCRLRSDHRKEKSLGLLTQNFVKLFLTMEVDTISLDEAAKLLLGEGHAEN
SMRTKVRRLYDIANVLSSLNFIDKIQQADSRKPAFRWLGSAGKPKAENGVTIAVPPPGKTISNKRAFGTELTNIDINRSR
LDSTIPKKAKLTLSGGEILKNCKLSVQKQLGQGSKGGFVYGPFHPAGARKQELDNGNKGHTDNVQNWESLAASFRPQYQN
QALGDLFAHYVEAWKSWYSEFAQGSSMMQQHFGMPVINQFL*
>OsatE2Fa
MFLITFSDYKIQAILSSQQKRKAPEESDVAESSDCMITSPGFAVSPMLTPVSGKAVKTSKSKTKNNKAGPQTPTSNVGSP
LNPPTPVGTCRYDSSLGLLTKKFINLLKQAPDGILDLNNAAETLEVQKRRIYDITNVLEGIGLIEKTLKNRIRWKGLDDS
GVELDNGLSALQAEVENLSLKEQALDERISDMREKLRGLTEDENNQRWLYVTEDDIKGLPCFQNETLIAIKAPHGTTLEV
PDPDEAGDYLQRRYRIVLRSTMGPIDVYLVSQFDEKFEDLGGGATPSGHANVPKHQPTEVFNTTNAGVGQCSNSVAVDNN
IQHSQTIPQDPSASHDFGGMTRIIPSDIDTDADYWLISEGDVSITDMWKTAPDVQWDESLDTDVFLSEDVRTPSSHNQQP
SAVGGPQMQVSDMHKP*
>OsatE2Fc
MAAAGAGSSEVAARVLLQRYQPFAPPPGEYHQFGSGGAAAAGDMTEAVLIRTPLKRKHDREENEAAESNDWMMSPGYTNP
AGSPVPTPLSGKGSKAFAKSKAAKGQKSCPQTPLCASSPGNPVTPVGGCRYDSSLGLLTKKFLNLLKGAPGGIVDLNNAA
ETLEVQKRRIYDITNVLEGIGLIEKKLKNNIRWKGIDDSRPGEVSDDMSILQADIEALSLQEHSVDQQISEMRDKLRGLT
EDENNQKWLYVTEDDIKSLPCFQNQTLIAIKAPHGTTLEVPDPDEVNDYPQRRYRIVLRSTMGPIDVYLVSQFEEMSGME
TPPRTVQPVSMDSLENPRTPLAAEPNKAAESQPNIQDGLLMPSDAPSSSQDIGGMMKIVPSELDTDADYWLLSDAGVSIT
DMWKTARILFQTVYHSCILPFWLSSIIM*
>OsatE2Fd
MDGSAAIPPRPAPTPPAPAPAPPQVFLRRSVLPPPPAPHHAPPPPGAHVHYFRAASPIPIFRAAASSRPPRPPPPSTTTA
PPPPAAPAVTPARPPPQQPAVAVAAPPPATTMATATEEVAAPATGNPMANAADNEEKNERETVQSEVAKGETVQGPDKEC
TTGAVKGIKRPRKPKGFKKGDAGPSLFSPNNCRYDSSLGLLTKKFINLLEGAEDGTLDLNKAAETLEVQKRRIYDITNVL
EGVDLIEKTLKNMIRWKGFDMSKPKERERQISALKLLELNSITMTVTVPFYVPSKETMEEIESLYDEESRLDDEIMEAQE
KLNALRVDEDRRKLLYVSKEDINAIPRFQGSTLIAVNAPRGTYIEVPDPNLDMDIYKDLDNQEKHYQIVFRSAMGPVDCF
LISNHQETFNADQQMADNLDAAVTSGSSQAPQQMDYVQASEIGESNGVREHTSEPSKRDDPVPGIVKIVPSDDIAADYWL
SSDADVSMTDTWGT*
>OsatE2Fb
MSSGGGRPPAAQHIVRSVRQRFVPLPPPLARAPFAAAPGDYHRFAAASRGGEIEEGIVIRRTPLKRKTPCGESEAAESSE
RMMTSPGFTEGVGSPLMTPVSGKTSRTTKSMAKFNKAGPQTPISNAGSPGNPSTPASSRYDNSLGLLTRKFINLLKQTQD
GILDLNDAAKILDVRKRRIYDITNVLEGTGLIEKKLKNRIRWRGSDDSGTNLDSDISCLKTEVENLYIQEQALDRSISEI
REKMEELTEDESNHRWLFVTEDDIKGLPCFQNEALIAIKGPRGTTVEVPDPDEAGDYLQRRYRILLRSTMGPIDIYLVR*
>OsatDPa
MAPPCGDAAAAASAAPGLANLLIREGAGLPSRPERYPPFRPCTSDSFAPISREGDDIPPQKKSVSLRSGGGGNAAEREEG
GANRNGKKEKTGAQRITGWGLREFSKIVSKKVEAKGRTTYNEVADEIFAELKSITQNGLEFDEKNIRRRVYDAFNVLIAI
RVIAKDKKEIKWMGLTNYRYEKIQKLEEVHKELITRIKNKKKLLQEIEKQFDDLQNITLRNQASQRPAESVNGILLPFLL
IKTSRKARVEIEISEDSKFARFDFNGAPFTMHDDVSILEAIRRNKGRAGLSIHP*
>OsatDPb
MNLLPNLQIPITAFCHQIRIIPMQQQYDEKNIRRRVYDALNVLMAMEIISKDKKEIQWKGLPRTSINDIEDLQTELVGLK
SRIEKKNTYLQELQDQFVGMQKLIQRNEQLYGSGNIPSGGVALPFILVQTRPHATVEVEISEDMQLVHFDFNSTPFELHD
DSFVLKAMSSCGEEQIDGIHDLISNGGESSSMPNIYRQQVQQPARSTNGTARLPSSPPIPGILKGRVKHEH*
>OtauDEL
MNGDGGVESSRASGGTDVPGEDAARTRATPSATSRKDKSLWTLCERFLTIYGDGSKESVSLDDAATRLGV
ERRRIYDVANVLESVEVLERKAKNQYTWHGVRRLPECLKRLKESGLREFGTDVELDGSTSEGRDGEKEDG
TARGGDASDRSSPTNSSTINLDAKQRGEKVTGTKFFGQGRFAVSSASYDSRREKSLGLLSQKFVQLFLAS
KMNVVSLETAARIIMGEDDDDEAKLKTKIRRLYDIANILCSLRLIRKVHVGETRKPAFLWLQRENSIAEL
IAQGKGLMWFDKLNEEEEMRLQASIIESKLDGNEVLMVDAENKRRGAFYDSQTKSGSKRPRGRPRLPGGD
VDALPSSVPPLGASSMTPEEAARFNQLFAFTTSQLMAQYPLDVRADVNSIMAQSAMGNANYLHLLAQSSV
AQAHAARRMENTAKGMSSDSSIDNTAMFVPPLPAFPAMLPAWGMSGLSYHSNHMEHMMRMYETSLATISD
NDPSHPDGKIAEQ*
>OtauDP
MQAAAKYVIEARASIADARASLRARGDASARDEVDAMYSTPKASTSARKTPAGQTPTTPSAQTPGEREQK
GLRHFSMRVCEKVEEKMHTSYNEVANELVEELRLAAQQANTEFDEKNVRRRVYDALNVIEAVGIITKKKK
EIFWSGYPPGCMKPGELPPKRAGTTGTPEATTPRTAAPTWATSEAGIEEFEKKVNHLAELVEQHDAIIAL
VDRNREAMAKSNGAPITGIQLPFILIQTKADAEVDVEISEDQRHVHLDFNQTPFQIHDGFHVLTKMIKQH
PIRIPREDAGPSGLDTTGKSTETNEEPAVKRKTTAASPLEENTGVTGKRTKKS*
>OtauE2F
MVEKHVLSSKRSLGRFERYARAHCLNSADTSCSSLGVLSAKFMKLLSETENGILDLNHAATSLSAQKRRV
YDITNVLEGIGLVSKLSKSKVALRRVDEDFVETTSGQHKEHKSLSRTVNIESSQTLPLASEDDASLHIET
IRSFIRSTGIFISQADIIEQHALSSDMLIAVRAPTGAALLLPSPFTQERSPPHYRLFLRSNENSSAGVEV
FTLGRRSGTCDAHDVIQILNGFSSLCREAQRAVWLLNSCDVLYFDINKDHVPVSFATILEFDNVHHNVTL
IRQLPTFFLGVLFCHFLQVGNVFGTYSQGEKF*
>PblaE2Fa
MPNITRRNRKKSAHFQINSSGSMITSNIQSCRYDSSLGLLTKKFVSLLQSSTHGDLDLNSAAAELNVQKR
RIYDITNVLEGICLIEKNSKNHVRWTGSTPSLNSSSNNSQKNNYQHHLNHDYNDNNDNNRRLDQIDEDTT
ELYRLEQRLLTLKSNNNSLLNEQNHLAQLTLEVNGRIERECSYHRDYCFLTSEDQARLEKQPMSQTDTLL
AVHEPYDALIPCLDNIAPHTYNHHNHNHNHNHHHNNSHSNTNHNNHNNSRSSFDRHRRQTSHIYPNHPYL
PSTIENKHTVRCVVRVPDHSDQSLFGRLSDGHRNQSLSRASSFYAS*
>PblaDPa
MFTPRNNQKSLPSIEHILTPATSPLTNSPLSPPATFPSPQKAIHSVRKASIASLLNSDPELRRLDEEENL
SNYQSHFSNPVLLSIKRGRPCNSVDQPLKKRKSPPSSLDLPRATKGLRHFSKQVCDKVEAKGVTTYNEVA
DQLAKDIQALNPGDEHVYDQKNIRRRVYDALNVLMAMNIITKNKKEIKWLGIPSSLKSSSEAGDRAKQLQ
QQIEQEELLQAELISRKQQTTRQLTNKVGQYVKIRQLIHRNQKSPPPDQSIISELPINLTTGYNNEISCE
GKMSKYPIYDILDSIDLPFSSHPAIWLPDQSWYKYLPEPTPSVLSPVSLVS*
>PblaDPb
MEPTYPSLHPLPNRLSPPTLPYTRHQSDNLNQHYNHHTNYKDYHHYNHTQHWRSHDLLQLQSLLCNKPQQ
DTNNHLPPLILLSSISSSTTTSTNNNSPYGGQSPSLSTSFSSSSSSSSSSSSSSPPLSSSSPSPSPAAES
ISTFPSPQQDQDFDLDHNKQHHWSPSPPSSSASDNVVVVDDSVRGIVSVTSLLNPVPELPEPKRKKNRSG
YLSDARNQMPATKIAPNRSSSNILLKRGRPRQLTLNNTNMNMNMNSNNINSSIFGTSGTPPVAADHLHFT
QNTKKQRRYKSKKNKTENNHNDDDDDNHIALDVSEDHRRLNKGLRHFSKQVCDKVAKRGTTTYNEIADEL
ATDIRNSPQDNQPGCDQKNIRRRVYDALNVLTAINIIEKDKKEIKWLGIPGCTNTHSETAKREADLLREI
EEEERCHIELTASVEAAREKLAQASLSQMFALPNCPTAFPCPSS*
>PblaE2Fb
MNNSLSNPESDGHFQDPTHSQFITDEPASSSSSSSSSSASSTRRQDFSLGNITKHFIDLIHSCTNGDLDL
NKAADKLKVQKRRIYDITNVLEGIRLIEKNSKNHVRWIGDIPRDNSYLTRTSPHSLAELEEKASRLRIAN
RALMEEKERLDAMNVAIDDKTRQLMAQNKAHCHITRNDLHQFEKRKAPAAQQETKFLADPTTFDHDRPYK
QDYRISHSATRSGRLSIQVPISHSHPYTLPPHKSSKKCFNLAPDYSDQPIRLLGLPARKHRNSTLSLDHN
LQ*
>PcruDEL
MSELPQQRLTPPPSAATACAAQENAEYSRKQKSLGLLCQNFLSLYGREGSNDICLDKAAS
RLGVERRRIYDIVGVLESIGIVDRFGKNTYTWKGFENLTSHLELLAKDDGLLVDAQDSVV
GEPGAASPARPDTRKDKALGMLSARFVRLLIDHPTEVINLEDAALRLLGKNELAASSQEG
SEQSTMMKTRVRRLYDVANILASLKLIEKVQSGRHARKPAYTWVGVSSGDADTAGASQVV
VSQERDTQVSAAASSEATDMHGKAPLDARMKSSNSHSKRAGSSSVANSTVDQGPTPEAGS
KQPAKKRKTAAPAKPSNEKTASGASTSKRKGAEAAKLEPAHSDESVREAADMFYKEMAEG
TMTSLRAREWLDKYHDEILDWWNSRIDQTRASIVCDDPHAREMVYRRLAMMKGSGQTPTS
RAGGTASSVEGKEGIMSAEEIEKYLASAREAGPEYFARACQWFVQYEVWMAYRSAVLEIQ
DKEKEKEEAGATAQDVVQAEPQISDTEGHEATTQASGAALGKEQQQLWASVLAGMSERLV
S*
>PcruDP
MARFVPFKSVKHPRGLAGLPLPGKSDTASHLPGTDEASSASQVKAEAGHPSGGVRQLPRP
PQRLSTQKKVPYSGATARAGAVAAAGANSSGALSFASGISKCTSDRGAGFGRRNMQGLRH
FSLRVAEAIEKRKVTTYVEVANEIVEQLCHDPEPEGSDVGSIGHSTASESSERNIRRRVY
DAINVLIAVHVIYKQDKAILWRGLEYFGTQRKFEKQPNTHAYSAANRDAIQRQRDECRAR
IELLKQRRKELMTRKAAMQKLIQRNEKCATGCMGDVQNRVYLPIVLVDTDRDAVMQVEEW
DHAHEHISFQSDAPFSVHGEEFLAARLQDKRTTRNANLSGESTETPVRARTSSPYHREQE
GGFSGLSPQTPHDVLVGFNFLESTPTRGMFAQSTPTPFREAWQQPQVEADADSDSDAGDS
VTLFLSSPHSTGIPT*
>PcruE2F
MRGRTPSKRKLDDSLDGAAADAGGIRCSALGGQEHSPRAAHHRAASRTSDDGGGSQSDVA
LPADESKEEMHPELNEEYSADGQTASQAGLKKMRTARSNTSLPDDARLPIAAGEASEHCD
VPSSPQATPSSVPVAASAPAAAAATAARPAKPAKMGKTGAQYGASGSMGAPNASTGGGGR
LDNSLGHLTEKFLRLVEESRDRELDLNETAIRLQVQKRRIYDIVNVLEGIGVVSKHAKNK
VVWNEQFDMDRGASKRGSRSGSGLALGSCPDSDEEDTREVASAHDAEIEKLTKEVAELGD
EERAMQESIAQLQNELSDLSSGSLSGSGVAAGGSESASASARMAYVTHEDIFSIPEFQDR
AVWAIKAPLGSELMIPDPAVQGKTATGKHQYQIFLRSSGGPIEWSPIRNPAVSAAESGAH
THRATSSIASPTQHQHLMAMMAMMPSERNMPSPDRTVAGLLSHGGDCAEEDSLLELPYDY
VNLGLGAEMYGDEYTMGHDERASTLADLFC*
>PinfDEL
MSAQEMMSPIRRKPQELPPLTPSMAGASSIQPSPNRTEAAAAMMHLLTGSNSQETNTCPA
LKPSKAKRRYVRKAPKKVGTSAKRQIKTAWMDSETAAMGKPPVKASRASKTQEDGDKDAK
NGDWRMEGDEVKFFPFREYNRKDKSLGLLCENFLKLYRDDKILEICLDRAATELGVERRR
IYDIVNILESIHLVSRKSKNLYNWHGLASLPTSICAMKQRYAEMQKASPTGDRRRGKSLS
KLSQMFVQLFLGSEDCIIPLDQAAKQLIQMEDSESEEDRLLKTKIRRLYDVANVLVSVGL
IEKLQLSNSRKPNENKPAQPLSDNVVVVKSESMSPSVDMEDTEAIKSSQSCDSDMFDDDS
QSDTSNCGSKRKPTEQDGSDVSMSDGESSSKRSRQSETQPNTDKRLPQAAGDKRVSLLRM
DANDEPIHPQTILHEQQEQVKLYMQQYIREYVEYLAAHQTLPDATSTQSNKDIHGTPVSL
PSLAGSIQELLLSESPQSVADIMAARDGYDAPRNLIMALQPRSQS*
>PinfE2F
MAKTKVSSEELKRKMKRPKARHESVAATSVPTPGYATLASLGAPPTLQSPSSSARGSKPS
PASRYDSSLGLLTKRFVELIQAAPSKDLDLNTAAESLGVQKRRIYDITNVLEGIGLIEKT
SKNNIHWKGASGPTGAADSYQGMDHLRQSISDLRQEELKYDQHIKTVSQNIRHLYEEEAF
DKGSFENFCYVTHNDMRRQESFADQSVMAIKAPPGTTLEVPDPDEGMPAGKRRFQIFLKS
TADGPVDVYLVRRMDEKNADGSESAKDARALAAPDSPAPPLDQQKSYDSDSGLFKLAPLK
TDPDFCFSLDDSEGISDFFADIP*
>PinfDP
MSAQGTPVPDNLKSPVGRKANPKAPSKVASKRRAVSGANGTAKRATRRELKKLVEVDLEE
KDDVSTAIKKENTAAVPFGVDATSASITPTSLHDDFVNMMKTKGLEKIATEAGLLKNGAL
VESQASAATSAAVTPASSGRGKKSAPTASTLASPSFTSPSPGKKRKYLKINKGLRHFSMK
VCQKVEEKHVTSYNEVADDLVREFVTMRPNDAVYDEKNIRRRVYDALNVLRAMDIISKER
KEIRWKGLPSNLQHDSEMLLTERNERMKSVEQKKQHLQDLLVQQVAMKNLLKRNAERKRK
ESENPTAATIVRDEGRVFLPFIAVNTSKDTVIQCEMSEDRQDIFFNFSAPFEIHDDADIL
QKLNLHRAPYTELKQMVPDKLLSYLPAECETKSDE*
>PpalDELa
MEQQYNNNNENNDNHYEDLFNHLNFLKQTSINNMFESLLGNTNPIEQNTVFPDQILPFDI
QHDMMMDDLHSVENMDSIRMERLLLQDELECMQTNTQSMYSCDYSSDESSDPMSDFETSS
VEWKLNEVKVISSLQSIEFPISIASSPLPSTSTTTTTTTTSTSNPNPIFYNNNYNHNYNN
NANNINYNNFNLQPKQTNSTPSSTNTSPTSTLRVARTPIAQSIPSPRISASLTTSNGAGP
VKRSEKSLKKICDILLDEFRDCSRMKMDLETLKTKLKVNKRRFYEILNVMECLGVVTKEE
RDTFFWNGLQHIRPNIISIYVNSSAELNHSTNGFSTSDASSETSEPSIKSISNLCHLFIK
LFFSRHQVSIADAKEIYNLESMPAKCKRLYDIANILDSLGIIGKVPKTGSKQYYQWLGPP
TIEEILTSTL
>PpalE2F
MNHRQISSKLSVKNMMEDNKESTIISEDNNNNNDNDNEKNENKETDQIVPPSNIQQPQPT
TTTTTTVGNVNGNGNNNNNEQYKLSVESESLVKGINIDETLNKKQKEREERLASMMSHYH
KKYSETSGTGVDGSDNGGLGAGQSDSLIDEDDDDLLSAAAKQRRAANNTRKKDLLAEQMK
KYQDQYQSILSDVNSILSTTPTSLSSGSSSPVYSPIMSSNDPSYSAVHNNNLSLNNNNNN
NILNNNNNTNESTLIIDNNNNGGGGDQPNFNQVPILPSSSSSKGKKKKNKLNLDDGGGGG
QEDNLLSENIDKSETTTTTTTTSTTSTEDSNNENNTPAKQLSPDQQRLQQMLMQQQILFF
EKESIPYLSNVGFNTLKSVEMDSLRCAESVVTLTRNLNYSLMVMSRMSVELFNNLKMSND
MVCFTIGGGVGQTEKLINKCIELNEQAKSMTLLHQKIKQIREYVDKLESILEKKKKKKKA
QSKIKFEAMLCCCCQLYCFVRSMKSSGVSGGGAHSNTSTTTTTTTTTTGNINHNGHPIQQ
QLQHSPTTMITRSKAAAAAAAAQPPPLVHPHQQHHQQQQHPIMINNNGAHNNNVLNDFYQ
LFQQQNNNNNNNGNNNHLSNSLSQIQSLASLQSPPNFVNNNNSNSNNNNNANSNSGMNGS
NSSTDKKIQQSLQQLRELRSGARSPVAPSSQGSTPSSSQEQATYSNSQESASSAAGAPNN
TRKSKRKKKETSEPDQPAPPPPPTSKRTRKSAAKPAPKRKAAAVVEEEDDDDDEEDGDSK
RSKDNKSRFDNSLVQLTKKFVELVQKSPYGILDLKVAAETIEITKRRIYDVTCVLEGVGL
IEKSSKNQVQWRGVDSHVNNQNTQTSLINSSTNEALKQEIKKLSEKEANLDNTLKTLQQD
IKQLVSNAATSKLFFVTYNDLRDIEQLKNDTLIAIKAPEGTKLEVPDPDEGMEPPNRRYQ
IYLNNEKGMPIDVFLLSQQNQVASSDDSQQQQQHHQQNNSSGSIDYSTGVVDQQQQQQMM
APNHLATTAYEQLPQHIHQQHQQHQQQQQLVQQQQQQQQQSDMFIPAIGSPIRPSISPQS
QSNNNNNNSNTTSTTTTTTTTTNQPQLSTVQISNSHNLQIPTTYWEPHSTVSSYSPFDQY
QQQQQQQPLHQSPYKLHTYNNQLASQYFSDPIFDQTTDETYFDSVIDSEGISELYTDESF
LAQSFDDFQNQSTET
>PpalDELb
MNNQNNNSHNNNSQSQYHNLFGNSNLTLTDNTQQNQYYLNQYQQDGNQHNFFYQNQNQNQ
YQNNNESYYSNDNNNIYYSEHSTTTTTTNNSDFENINNNNVNNSQYVFSEIVNYDQYNWE
YNSNQSNNHQHYQHHQHSNYQSPCSSPPTSLVEFTSEENLSEGHSDSEWSSPLAINFHFS
PDSDESIDPTSSPLPAYSLMSPVNPSSSDSSHVSRNQKSPKQQLKKNKAKPLVSPPSSSN
PGTPVVRTNKSLKSICDSFLEEYEGNTRKRIKIEMLSQKIAVDNRRFYEIIKVMQCLGLV
EKEGKNEYYWVGRDNVTNNINNIFHSSRNYITDETEFVCENCKHHHEQNNTNSPVTANED
AEDTGISKQCKQLIKLFFLHNTISCQDASIILNCQKKAQGKRIYDIVNILYSLQVINRLD
RDGSKKQFYTWKGPPTKQELINKLKNFRTHEKTKMNQVHTEK
>PpatDELa
MNSPLTKQPRQSPIQSRTFANRDRMPPLTPNTRSDVNTARGRVSLNSEPSITDSEKENRVHRPGGSIKRS
TNSSSLIKYEVLNESTRSASPSIGTVNHHQSDADTRAHSSYNRKDKSLGLLCENFLNLYGTEEGECISLD
EAASRLGVERRRIYDIVNVLESIEVLIRKAKNRYTWHGSTRLPQALQTMKEAALRVYGLGEFANTSADES
RPTIVASNCASSDDEDEERKTLPSQESEACASVQSQQSSAPKAKADCRREKSLGLLSQKFVQLFLVSQSQ
VVSLEDAARLLLGDCKDASKLKTKVRRLYDIANILSSLQLIEKTHMAENRKPAFRWLGTKDDLVGPATRM
RISGNYVQSPTVNTIPACSSFSFDRTKRGLKRGGTDAPRVEPNSAKRTALKPLQPRDPNVMTPYSRDIIN
KPVPLHPRASQADSSVSDLKILSVAPSPHNAADSPTAPATTAFSSPIRTTGWREWNDGVQIHATPTITPW
SAQCCDHAGSSNAACPSSNSTLTCSQGGCTPVISQAPGMGSPAVMAGGGVRNCRTCLSRVSYDNLYPFRP
PGSLFNPFLPSPPFPMHPQLAAAGFSLAPPGLAPEQSLGLDSTRAQDCSVHRTDNGVAAAAVLQYHNETL
GHMFAQYVEAWKSWYLQAASVANPSSFQTPPPVRPGTPQSPS*
>PpatDELb
MDSSPLTKQLRRSPLQSRALASGDKMPPVTPDTRNDVNTARGRVSQNSDPDSMSRGKENRVLRGGCSVKR
LTGSPALRKYDALDESTQSLSLSIDGESHVQSDACTRAHSSYNRKDKSLGLLCEKSTVLNEEILHFLNLY
GTEEGECISLDEAASRLGVERRRIYDIVNVLESIELRAVVLKEHSLSDEYFSSRNLKIDMFVQILIRKAK
NRYTWHGCTRLPKALQALKDSALRDYGLGEFANTSSPEERMPAAVTNDCDSDDDEERKNLPSQGSEGRAS
VQSQQSEAPKAKTDCRREKSLGLLSQKFVQLFLVSQSQVVSLEDAARLLLGDCKDASKLKTKVRRLYDIA
NILSSLQLIEKTHMAENRKPAFKWLGTKDDLVGPATRLRISGTQFQSQHSSQSPACSSLSVEKTKRGLKR
ACMNAPSVEATPSKRAALKPLQPRDPNLMTPYTRDVINKPVPLYPRASQIDSPVSDHRTLSLAASLHDAA
ESPTARGTPVGSTGGWREWGDIVQTQVVPITPPWSAQCCDQAGSSNAACPTGRSSPICTPSVTSLTPGTP
KMTPTSGRSCCTCQSRGSLDNFFPFRSPGALFNPFFPPPPFPMHPQIAAAAGFPSPPPGVGPEQYLGRDP
APVQECAQHRSGNGVAAAAAMQYQNETLGHMFAHYVEAWKSWYLQAASMSNPSCFESPLPGPRSIIGEYK
QYIGNLRQIGYPSLGESCNRSVNISFFPPSVLVKSVSVSNKAQDPVPPLDGVFILYNC*
>PpatE2Fa
MKRRNECEEHHVEMNGWNGYANSDLSPAPTPTGPRGRASRPKTVKQTKNGPQTPGPSGIGSPTSSAPTPT
STCRYDSSLGLLTKKFIDLIKQAEDGVLDLNKAADTLHVQKRRIYDITNVLEGIGLIEKKLKNRIRWKGL
GMVRTTEGKDDAVGLQVEVEDLRNEEKKLDESISEMRERLRSLSEDDHNKQWLYVTEDDIKNLPCFQNET
LIAIKAPLGTTLEVPDPDEAVEYPHRRFQILLRSTMGPIDVYLVSRFEGRTEVPMEPLPGSQEAGPSTTA
NAMDHQGNMAMVPEVGYGLSDLVPPANHEAASQTSEPTSSHPDFVGGIMRIAPAEGNTDSDYWLLSDAGV
GISDMWRSDPSNAMWDEVVRLNTEFGIENIGSPRPHTPPSSNALEVDPVS*
>PpatE2Fb
MKRRNECEEHHVEMNGWNGYTNSDLSPAPTPTGPRGRGSRAKTVKQTKNGPQTPGPSGIGSPTSSAPTPT
STCRYDSSLGLLTKKFIDLIKQADDGVLDLNKAADTLHVQKRRIYDITNVLEGIGLIEKKLKNRIRWKGL
GMVRNAEAKDDAAGLLAEVEDLRIKEKKLDESISEMRERLRSLSEDEHNKQWLYVTEDDIKNLHCFQNET
LIAIKAPLGTTLEVPDPDEAVEYPHRRFQILLRSTLGPIDVYLVSRFEGRTEVPMETLPDSQEAGPSSSV
DGMSHQENMVMVPEVGYGLSDLVPPVSHESASQAPEPTGSHPDFAGGIMRIAPAEVNTDTDYWLLSDAGV
GISDMWRSDPSNAMWDEVVRLNPEFGSENIGSPRPHTPPSNNALEVDPVS*
>PpatE2Fc
MKRRNESEERHGVQMNGWNGHSNSDHSHAPTPSGPRARASRSKTVKQTKNCPLTPGHSGIRSPTSSAPTP
TSSCRYDSSLGLLTKKFIELIKQADDGVLDLNKAADTLNVQKRRIYDITNVLEGIGLIEKKLKNRIRWKR
LGMARNADIKDDGAGTQTEVEDLLNQESNLDESIRHALYFILEFFQVLFEIREQLKNLSEDDHNKQWLYV
TEDDIKNLPCFQNETLIAIKAPLGTTLEVPDPDEAVEYPHRRFQILLRSNMGPIDVYLVSRFEGKFEEMN
SAEIPIEVEHPVPQAAGPPSPTDAMDQETMTMLPVVGYSLTDLEPPVSHEPASQSSELISSHPDLAGGIM
RIAPAEATTDTDYWLLSDAGVGISDIWRSDPSNAMWDEVVRLNAEFGNENMGSPRPHTPTSSNSMEVVPV
S*
>PpatDPa
MVKFAEGWCVSVKRGKKKRGGRAGGGEKGGKGLRHFSMKVCEKVESKGRTTYNEVADELVAEFTNPDSPH
VSPDQVCRAQQYDEKNIRRRVYDALNVLMAVGIILKDKKDIQWKGFPSASLDDVADLKAESMRIRGRIER
KSAYLHELQSQMTGLRNLVSRNERLSQGNNSVPHVALPFILVQTRPQATVEVEISEDMQVVHFDFNSTPF
ELHDDAYVLKAMNLQEQPDKDSPPLSGVFQRSMYPAHPSSPYYASMSSAGKNSSWPPVPGILKSKVKHEN
AS*
>PpatDPb
MKVCGIVESKGRTTYNEVADELVAEFSNTDFPHVSSDQQPQYDEKNIRRRVYDALNVLMAMGIILKDKKS
IQWKGLPSSDVGNVADLKAEGTRIRGRIERKVAYLHELQTQVAGLYNLVSRNEQLSQEKKAPHRVVALPF
ILVQTRPHATVELEISENMQVVHFDFNSTPFELHDDAYVVKTLSSQEQRTARTQ*
>PtriDEL
MPAQARVGVSEEPALSTGFSSTPERAHHAASEAPASGISYAPSDLFSPRSAAAVALSSFAHQSVGTVAHS
SSNTPHPQSGPRRLTVSPTETTRPPHSFPSRSHMPAMTNPMPVRTPFYHHPVWQPPPQGIGWHGHGHGNH
PHAMGPPTPHGTAFATNAARNNSPHNMPSMPPYSSVYPANMEYSRIRLAEPHSMVTPTPSKKPRKETPSK
DSSYSRKTKSLGMLAQTFLNRFRSYPRNTLVIVDEIAKELGVERRRIYDVVNILESVRLVTKKGKNTYHW
MGMDHLDYMFALVQREGFQSFPYEAVKTGLLRGTPTDQARESGYRQLRKENRSLAKLSSQFLQIFLVGNA
ILSLPDAADKIFGTSDPTETAILAAKFLPKSTDAADPKARLLAETRGAKTKIRRLYDIANVFMAVGILGK
HEHSTSHCRPKTPKRPMYRWTYHLNAVQIAKVFATMPCSLKEYDTPFLPSHSGSTSHDGTSRDSPVSATS
GDRKISPSPELSSTRSIAASTPALPTKSDTTPSTYKQGVLDQIHVTGGACDHGDHVPDGELEPRRVSLPE
DDHPGYPIDLYI*
>PtriDP
GLRYYSKMVCKKVEEKGTTSYNEVADELVDTVKKEFLKENPHGNFDEKNVRRRIYDVLNVFMAMDIISKD
KKAIVWKGLPSSAHQDIEMLTRERDFRMQEIHRKREALQHLLTQQVCFRNLVQHNHARGLANDPNDHKIP
LPFIVVNTHSSAVIQCNMSRELTDVMFDFSAPFEINDDNMIL
>PtriE2Fa
MSSNQLEQQHLSSSIASPQVQFKIESDSTDKCMGEELMDAAVSAAVAHAAESIYLYLPGKLAGSKSRQAH
TLKDPDGTEKIFNSALGFLARKFIHVLFASPTCSVDMNAAALQLEVPKRRIYDVTNVLEGVGLIEKRSKN
TVAWKGSELLLGSSFSSAAKQRIDEIRDEISDLHSQEASLDQWMVQLQKLPLSGEGQMVSTCDIVKALLY
PVGSQSGKELKDELVDESGKPQQAVLAVHAPFDSIAHLPVHNIGSPQRQLYVGTKPGFLKHGFGAGTTVD
LKRKGMISLKSRKGIKVPRIDDRVTVYLMPCYFDNKDKKVKSLGARQLSDDPYTSAAAAAGTLSAESAQK
TKTSQPDVVGVPKRSASWDVAEALANETGVTDFFGTEPVDEMAV*
>PtriE2Fb
MSDQKKSGERGLGADRVEEGYGATTPGSSKPAAQQRGALSQSNSPPQQRSSHPTQHSPQLYSYGQYPHAG
QVGGSSQQPHVGSAPAYYHQQSHLAPQRQLPHSMYNPRSSSRQVTPDERQYLYSGYRSPIGSSLQRTLHS
PADSNRSPTKRPRQSKATPSTIASSSPGAYSLGSLYRPSPSGSLQSGTPTSLGSARSDSALLALTKKFRH
LLRCAPGNRLDLNRAVQEMRVQKRRIYDITNVLEGIGLITKDSKNLVSWNNDPQIGLSRAEEPTPVATDN
SLTEVARQGQGSSSAQRIEQLRQESDSLLEEDQKLDRILDFLTEQSRQFSNERSAPDSARPPRHLTYLPQ
EVDDAEQLMHVRYSDITSLAIYDNDTIIGIKAPIGTNLEVPDPDQGMRPGMRRYQMYLNSTTVPPGQPIG
GSGGPINVYLVRPQVLPGGTGGEPQWDEGRETGPSVAGAYVQGTPAPSSSVPGETLTEASRSRRKAPYSA
HSEAHSSHSAYMPPYSEADWGPPPHPEYPNSPYYPMSTDDSKKRRIDAVSSDSPIRKKPNPSSKSLTHPP
QEADVEGGKSPLSPKPRLTPDRARQGDSNEFLGGQYSIDFSPTPGGVQTTASWALSSPWGRSLSYHHQES
SRSGHFGPPTPIASGTPGDRPPTPNSSQQDLYHMPLQSPTLRGFFHSGFLSSPSSNVHLGMSPMPGLIDP
GVSNDAHFPLPSFHSENHRAGTISMRERRFPERSDSDPVEPPEVPRRSRRPPR*
>PultDEL
MAMDRSAMLSPMRPKPRSAAANGAHTDGPVTPAVIRVNERSIHHPSPNRTEAAAAMMHLF
TSSTVDNANPSAKASKIPRDAMGKNGKLKRRYVRKVPRKLDTSSASVVKKVIKSEKTNAK
DERTASGANDDGDDQSTVKSATGSEKEEQDGANGEWKMSGDEIKYFPFREYNRKEKSLGL
LCENFLKLYRSNHMSEICLDRAASELGVERRRIYDIVNILESIHLVSRKSKNLYNWHGLS
ALPVSITAMKMRYAELQKVGSIGPCTYDYNFKDRRRGKSLSKLSQMFVQLFLQKEHCIIP
LDQAAKQLIQMEESENEEDRLLKSTCFCWLFRSTRVFILTPPSLPPPLIAKIRRLYDVAN
VLVSVGLIEKLQLSNSRKPVFRWRNRTAAELQQGLELAESEHAFQVKQEIQQLQQQPASE
DVTIKSESPSSIDLECQEDVDAMKTSQSCDESDSFDDGSDSQSDSSSSSKQKRKYTKSAA
ASPASSEVDVAVKRTKTNSHPPATSASTPSLIESSTSSQMVAAAPSSVTRMLRFDGNNLP
VHPQIILHEQQEQVRVYMQQYIREYVDYLIVQQVRPDPSTGAAHTTVGEVETESSVATII
QDIHSTPVSMPSLTNRVTSDLAGSIHDLLFSTNTTSPQSVSDLLTTENRVISKNAPYITI
SPARFSDPDSASKASATKYPPPLAPVRSSAGASSESVDMHDQPRKLLAELQSTTSTGAPL
>PultE2F
RQQESAVDVPPSPSPARALSSAGDTQRQHAASAPQHRALSPAIGLPSMNTLSSAQSRFQS
PSPRASASKPSPASRYDSSLGLLTKKFVDLIQSSPSGDLDLNSAAISLGVQKRRIYDITN
VLEGIGLIEKTSKNNIHWKGASGGSAVGMADNYQDMEHLLQSISDLMQEEQKYEQHIKMV
TQNIRRLYDEEAFDKESLENLSFITHEDMRSLESFQGQSVMAIKAPPGTTLEVPDPDEGM
PSGKRRFQIFLKSTDGPVDVYLVRQLEEEEKEAAPAAAAATAPAAETQTPPPTAALDQRS
YDSDSGLFKLAPLKWIPISVSIWTKTKASPISLPIVHKRKTKEARDIC
>PultDP
MDLEEKDDIPGSLTASTPAPPVKPFGEDATSSQITPSSLHDDFVNLMKAQGLEKMATEAG
LMKDGALVDIKQEVEVDATPAEQTRTLSSGKKRKYLKINKGLRHFSMKVCQKVEEKHVTS
YNEVADELVREFVTMRPNDASQRIGIFVALQVYDEKNIRRRVYDALNVLMAMDIISKERK
EIRWKGLPSNLQHDTEMLIAERNERRKSLEQKKQHLQDLLVQQVAMKNLLKRNAARRKAE
TESSVASESEHGDEGRIFLPFIVVNTAKDTVIQCEMSEDRQDIFFNFSAPFEINDDTEIL
RRLNLHQCAFSELKQLVPEKLLSCLPAECEAKCEEN
>RallE2F
MTLHSPALGVTNPNRKRKLNSDICITSDLNSTTSSTGQGSRTESSLGSLSKKFLNLIRQSPDGLVDLNQA
AIQLGVAKRRIYDITNVMEGIGTLDKVGKNSVKYRFDIVKCVNRGVNNEELPEEQENELKRFQQRIKELQ
EEESFLDDQKFLIERSFSTQEFNDDYKNRLAFVTHSDIRSIDCFSKDTLFAVKAPKGCSLEVPDPDVKEE
FPGHRKIRNSSLQSR*
>RallDP
MLGQANTPERAIRSTASSSPSSTRQTTGKRGRENNQKGLRHFSLLVMQKVEQKGRTTYSEVADDLVVELS
GTGGSLDQKNIRRRVYDALNVLMAMDIIEKDKNKKEIRWLGLPSDSEQAIRAYQDDIREREKRIAAKKQN
IQDLLLRKIALYNLIKRNQQAHTDGAANVHDRLELPFILINAPRHCQINCEMLEDRSEYYFEFDAPFAMN
EDTDVLQQMGLTNVNFRDIKDIIPENLIRFLPPHILTGDDDERNFKKVRFSETEPAPLTFAIPPEAVLN*
>RirrE2F
MSLNSTSANSRRSITSQRREILNPPSSSTRSNPFTQPRRRKNITKKETNGNHSTGALYKTHLPSIITGAC
RYDSSLGLLTKKFVSLLTEAKDGDLDLNTAAVALKVQKRRIYDITNVLEGIGLIEKNSKNHVRWKGTQQQ
QPAIRQDYKRRIEELKTANANLESERQELERADQEVDISIKSIYDSEESSRLAFVYQSEIETANSFRGRI
LIALKPVPGTTPHILEPIE
>RirrDP
MSSSSKDSPITPNDSSDAGSMLGEQVPQQQILRQNKGLRHFSKQVCDKVELKGMTTYNEVADELAEDFAA
QMSEHGSGQKVDQKNIRRRVYDALNVLMAMDIIAKDKKEIRWLGLPGQKNGANSAKSSATTDAEIERQKS
ELRELERLNRRLCKQVDEAKVAFQDKLARHLHIRNLMKRNKRHSPYRVSNKLKSEKELHLPFKLLHCPRG
TTIECQNGQDGFSQILTFHPHQPTILEDAHILQYIGMDKISPEDMQQWVNPEHLKWIVTKQGDDGDYRIS
CAQ*
>RoryE2Fa
MNTHYENNVHPTSCRYDSSLGLLTKKFIELLCSSHHGDLDLNRAAAQLKVQKRRIYDITN
VLEGIELIEKNSKNHVQWIGNRPENTKELEKRLFSLRKQNESLEKEYKRLNEEKYKVDVD
IEQALESNRSDCYITLNDLVRFDNTTRQEEPGSFVIVNAPYESAIELRAHNFEMTTEKKR
ITKTTCSIRVPHRSSHTLRLCSLKKKKTIH*
>RoryE2Fb
MNNQFQSIYPKIEDNDSQQGSMSSSQSCRYDSSLGLLTKKFINLLCSSTHGDLDLNRAAA
QLKVQKRRIYDITNVLEGIRLIEKNSKNHVRWIGARMPNHCERNEELERQLRLLKEQNQN
LDKEYKRLNGTKQKLDQEIERVLKSNDADCYLTMKDFMRFEEKMRMNRDQESFVVVNAPY
DTSIEVHKTDNNIIQKKSKDKKKVTKTKCFIRVPNHVNHSLRISSQQKDYFKYHQTKDD*
>RoryDP
MDIQTSLGTTNKHSYDQKNIRRRVYDALNVLMAMNIITKDKKVIKWLGIPECYKSTSDDL
LLKEIRKEQERQVDLMNSLDLLRGVVKDKMSKHVHIRNIIWRNQQQPSTDRIDLPFFIIQ
CPPQHDIQSNQHSAVVSFISDQQPSQVIIEDTEVLRHLNA*
>SarcDPa
MLGPKTYRLTKVPDITHQIASPRNQMAPAADGTTPLQYAKPQATATYAQPPKKQHIQQQS
QRQQQQQQEQQQEQQQEQQQQQQQQQQQQQQQQQQQQQQQQQQQPVTVQPQAPTQAQAQA
LAQPQVYVQPQATATTPQAVSDGQAQGFVQQPPRLPQAPVAHPQGQHTTPEAEEQRQRLA
ARSMATLPHPFTPQAQVGVPVVGQAHTQVQAMMPSTAQSEKNSATVLLQGMGQPQAGVGQ
TNPQTQTQAQTGVTQAHTQVPYSGLPAPGAQYYVTTTQPQPIQSQAQAQTQTQAQAQAQA
QAHVLAHVQAQQQGQPLQQPQSATEPTARSTSQNALAHPQPPQKPLQHAAKQAQQQALAR
PQVQTLAHPAPPMPTQAQLQGTMTLLPQTPTIRQTGSILVHPGPLQPPQAQAQAQAQGQG
QVSGAIKGTGAIPPMGQYPEQHAQSIHVQTPQQQMQQHMSASQFRVPTNKRSIPAHHHPY
GQVAPRPMGQQQDYVFKPTYGPDSFRYGSEVEKTNLPTRQTTTMPKVRGGSRAQNGGIGK
GLRHFSKTVLQKVKDKGTTTYIEVAEELMEDLARQYAEEKANGNSEIQTREIGIDHKNIR
RRVYDALNVLMALDVIKKEKKEIKWVGLPTNSAQEYVHLKEERAQRIKRITEKRAHIHDL
LLQTITIKNLTERNRELEKKHPRPAPKHCLKLPFLLVNAPNECHIDAEMGEDGSAFCFNF
SQPFKLSDGFEVMKGLNFGFDLEKNKCKPEHIEKIKSLVPPSVASHIDDMVTYGFKKGPQ
MDTLVAPPAQIMAGTPQAMTSTPQAVVQTHTQAQSHTTPAGTKPLTAPKQGGAGSKSRLY
ATDQK*
>SarcE2Fa
MLTTSTEASTMKAVETGPPTQPHAIVESKELPQMELPYPENALDTAIENSHGVALPIPES
TPVSRKRADSVSSYQCPTPVTASGGKSQVALGGVTRQFVALIKKEPNCIVDLNEAVKILC
VKKRRIYDITNVLEGIDLIEKVTKNKLRWRLGNAESMKEANIACNNIRSENSELELIEKE
LNHHTGVLHTYMTALANEAGAEDLRYLSYRDIREGMGFNADDDIYFAIKAPENMTLEIPH
PESYADQSRSLYLRNEFGQRIPVYIGDAEKDIGIDLEQYYSEVEEKRIQEEASEHLNGEE
EHSQPYDEHYEDIQSTPASRSTVDDNRLNTEYNQMADRCTNDTPAPSEKTQHEETLYNQT
QHYDSTGNCEDSLKRVYAHQRSHTSATPTSATPTATIPEYLDNSHNLTTEDTQATQTYKR
VKVEAQNAHSIIPANLSNIKLDQAKAGECTGRLPADSVHHQTAPSPALSGLYYAAASQEA
GNTLNTLSSNSITIEERPRAESQQNIFHTGFKGNVHDSEANEAASTLEQAARSSGTQRHS
HIPLAARYHPNSFTQSKIHRAHSSEDTPSDGWYPAAPQSTTGQQHPLLTTQHNTQITGTL
HTLQPEVKTYSPAPDASPSYQNHVPNAKQSLRAPAVKPGVGMLGCFDTGVGAFENQTDSL
FEIPGGILYSDYMFALDQNEGIADFYDLKF*
>SarcDPb
MGSASDLTKDVLVTPATRSTTAAAGTIVKDTVTNTNSARALFTDNNKTKQALEQELPYET
PESRFLPRTRPKRSSASSGVASLAAGANGSQILSAGAGLRTGAGMSQSATDTTSSPSSSK
IPARTNPNSFGTGRPVSPIGGESGNRRASNRATPASNVRSTRARCSSSYGTGTSGGYASL
TAKARYEASIAPAPNTWGARTERAFALPVWGSAPEYRALICLSIPRHPGPYYAAAPPLGT
APRTIVPTPTHSTVTTETANNNNNNNNGIISAMSAINPTTVSDTAHPDDENGGEKITGVV
PSHVTSTSVAPDTEATQTEAESAVQAQSDSQIQENTQKQTQTNTHTHTQTAGNGQALTAS
PLSQQQHHQQQQQQQQQQLQGVPGYIPAPPPHTQSQQQQQHAHLQQQYPPNHPYARPGLQ
QPLQGYPPRGQMMVRGPPFMGQHLQPHPHQTGHPDHMIALHPQHQDQRPHMRPMPGTAGM
PRPGMVAGGPGMGTPVKPEGRLNKGLRHFSAKVCEKLKIKGTTTYQVVSDELVNEMKAEY
EADGNNCRRKPFDHKNIRRRVYDALNILQALHIIDRQRKLLVWQGFPQDSKVTVKKLIED
KAMRAHQLAEKKAALDEKILQKVMLSQVFEHNKQREAEEKSSDGFEPKLPKATLKSLGGD
EEGKDQKLPPQLGIPFVLMQSPIGHNVEVTSNEDLTFYRFKYRGLRFGLEDEVSTLQKMG
YGEGLVTNTCTPEALQRLKQYVPESVQPYLEERCSAKMFLKAPEDLPQPPPPNAPVLGGP
GPSAPASVQSSPIPKQENGVSSTQAFS*
>SarcE2Fb
MKFTNLLRGQKNGTLDLNHAAKLLGVQKRRIYDITNVLEGIGLIDKKSKNIMMWRDDHPE
GIPKSEAEIADHIEMLEQEIKDMIQEEMTIERHYNTLIESMKQQDEDQSTLPYRYISCDE
MMKLPSFKDQTTIAVCTPQGVNGTMLTYMPITGKDGKELFQLEITNDNDHPLDAFLVASE
GMQNLKTLDGSGTDDEADGDQYANGPENPGMESGVFSPPEFAEDQALQEDRGVYTAQLTR
RIPQGTQTQTQAQSQSRKRDKASSKAKQAESGTGEDREGSSSKPREKSSASLIKLEPPAV
DTEFYYSLDHSEGVSDMFDLK*
>SmoeE2Fb
LTKKFINLIDQAEDGVLDLNNAADTLHVQKRRIYDITNVLEGIGLIEKKLKNRIRWKGLGLSVADSDSTGLLSSLQSEVD
DLHAQEESLDEKIRAMREKLKTMCEDVSNQQWLYVTEDDIKGLPCFQNETLIAIKAPQGTTLEVPDPDEAVEYPQRRYQI
LLRSAFGPIDVYLVR*
>SmoeE2Fa
SPVVTPGCGPGSKRVSRPKFVKNATKSGPQTPGSFFAGSPAASVPTPVSTCRYDSSLGLLTKKFIDLLKQAEDGVLDLNK
AAETLKVQKRRIYDITNVLEGIGLIEKKLKNRIRWKGLGFTTPMDISPDMTAFKSEVDELHVEERDLDESIREMREKLKM
LSEDENNKQWLYVTEDDIKSLPCFRNETLIAIKAPHGTTLEVPDPDEAVEYPQRRYQILLRSTMGPIDVYLVSRFEEKFE
ETNTLELTGPSRTVEENTIAVIENVEHVVTRPPPSHFAGAESSSMPDYGNGIMKILPAEVDTDADYWLLSDAGVSITDMW
RTDPSTAMWDEVQLQAAEFGIEGEPQTPPMAS*
>SmoeDP
RKKKRGHRAAIGGEKGGKGLRHFSMKVCEKVESKGRTTYNEVADELVAEFTNPNGLVGSPDQQYDEKNIRRRVYDALNVL
MAMDIISKEKKEIQWKGLPSTSFTDAEQLKEEQLRVRSRIEKKKKYLQELQDQIVGIQNLIHRNERMYNGTGNFPAGGVA
LPFILVQTRPQATVEVEISEDMQVVHFDFNSSPFELHDDASILKAMNFCDPGSKPGGGSKHENGGFDASPMDDGSSPLPS
MYHHHHHHGRSPRMMKNGLSPPPLPGILKARVKQEH*
>SmoeDEL
MSDSCLDVEGFPVGLDTEMQALPAYNRKEKSLGLLCENFLSLYGAEQGTECISLDEAAFRLGVERRRIYDIVNILESVEV
LVRKAKNCYMWYGFTRLPQALKEMKQAALREYGLDGWGSDKHEEHPHDDSALGTQESINMPDSSTACPYTESYSFYKPKS
KADCRREKSLGLLSQKFVQLFLISQTQVVSLDEAARVLFGGCTDPSKLKTKVRRLYDIANVLTSLQLIEKTHGTENRKPA
FKWLGVRDNGKFKRVLFKKRQFRPCKPTDPFAANATKRQTLKRGAVPYEQHHTGSTSLACNTSGHADGVAFVDASSYAAA
SASAAPVTPAGFPYSMVHFGAAAAPCGWLHAWDGGGRDSCSIMRELGAGLGGGYGTNSTTTSNQQQLQQCPLHFGIAAAM
QYQNETLNGVLAHYVECWRSMCFQGQQRGLDPTSCDSAFKKCSDLLQNLGLFSNIELGNGKLHSILVHSPREQPPDSKPS
VLPSSDPA*
>SparDEL
MSLEATAGTREGRARSRSEATLHEPRGDASPVRCAAAETMMILFMNSSKEAEERLTQEQK
DDMKMVRKIRPKKYAKKAEAPAMDDVENKKTRRHSMDAKPKGKLCAKKVLQPLSCFHNGS
EMAKAPDAADMMTPLEAARALHSADGITTYGSPYVNENLRSSRFMGDHSSVPAEKRARSP
EREDTSAKYRFTSDMSLSLEDQLHMVSNPSYSRKEKSLGLLCENFLRLYCNDDVQDVCLD
IAANKLGVERRRIYDIVNILESIHIVSRKRKNLYNWHGLKSLPTTIHEMKARYARTPEAL
IEEFVGCSGGDYKSRRRGKSLAQLSQLFVKLFLDKEHIIIPLDLAAKELIERDDPRGEIG
GNVLKTKIRRLYDIANVLVSVGLIEKVLVPHCRKPLFRWFGGRFNPDNAAPRQWASDDDD
QRSTATSPDSSDSEAYPSAAPASASMASLFQARSQMLEKDNERLSSLLVSAHGELISMNS
TSPQSVADLAAAACIPASSKV*
>SparDPa
MAPGRAKKTVDVAEKFVSAPALEKTRKATASAKLAPQAVTPVAQTKPARAVTPVAQAKPA
RAAPKRSLPQPVQNDDNDEENEDDDEDDDDEETKADAVPASTCVAAAASVEPSATPRSLH
DDFINLMKVQGLEKMATDAGLLKDGQFRDLKREWDSMNQSFLPLKKADASMPSLPFPTPT
PKKKKTPRASATSAVSEKGSKGLRHFSMKVCQKVEEKHVTSYNEVADELVHEFVTMRPSD
SVYDEKNIRRRVYDALNVLMAMDIISKEKKEIRWRGLPSNAKQDLELLTHRAKEQQLQEL
LLQQIALKNLVRRNEADATTAESRIALPFILVNTSKDTVIQCEMSEDRQDVFFNFSGPFE
INDDSEILKRMDLHKAAPADVKDLVPEKLLRYLPPAYLTEV*
>SparDPb
MAPGRAKKTADVAEKFVSAPALEKTRKATATAKLAPQAVTPVAQTKPARAVTPVAQAKPA
RAAPKRSLPQPVQNDDNDEENEDDDEDDDDDEAKADAVPASTCVAASSEPSATPRSLHDD
FINLMKVQGLEKMATDAGLLKDGQFRDLKREWDSMNQSFLPLKKADASMPSLPFPTPTPK
KKKTPRASATSAVSEKGSKGLRHFSMKVCQKVEEKHVTSYNEVADELVHEFVTMRPSDSV
YDEKNIRRRVYDALNVLMAMDIISKEKKEIRWRGLPSNAKQDLELLTMEKAQRLKSIEQK
KQQLQELLLQQIALKNLVRRNEADATTAESRIALPFILVNTSKDTVIQCEMSEDRQDVFF
NFSGPFEINDDSEILKRMDLHKAAPADVKDLVPEKLLRYLPPAYLTEV*
>SparE2F
MDTPPPPSKRARGASHGTASASAAGKAKAASALSTPAATPKTEARTPKHSTQANTTLNTS
SAPMYMGLPMGMSYMPLNPMNSYLKRNMPQPLSMDPALLPKTKSEPGSASSSSRNLSSPG
TRYDSSLGLLTKKFVSLIQSATDGNLDLNQAALSLGVQKRRIYDITNVLEGIGLIEKTSK
NNIHWKGGAGVRQARASVQGAGFTDGDDDDDSNSSSTAIFASSATLTSDVEKMKDDVSKL
VEEEKLIEHFIRHMTLSVKQLHDEQQCDGSRSPSASSLSDAARCFISHQDIRSLESLADQ
SIMAIKAPPGTTLEVPDPDEGMPPGTRRFQIFLKANEGPVDVYLVSQAQSETIVKEEPPL
DAHEDAGLFKLAPLKADPDFCFNLDETEGISDFFGAYHESSHIGMLDDDDVGHVDDDDTH
*
>SpunE2F
MLPYEVTSSGYIPSSQPNQSPAYAGSHQHAAHDGQNKNRDLLDIQMPLGTGAGQYPVPSQ
SRPFLQQSHELSRYPQYMQYQGVESPRPQPPVLQPQQPYHMQQLYGRAPFAYHQHHVMGS
KKQRGSPHIPSPRPTHQISPPAEKSSKTPKSGKKRSAPEGQPTAESPAADTPSVGRFDSS
LGLLTKKFISVLRESRDGVLDLNQAAAQLNVQKRRIYDITNVLEGINLIEKTTKNHIRWK
GDHMYLQDRNVEQRVATLRAENEALERQLENLRQMRQNVDNAHDTVMSKEHTRRLLYVSM
QDIARIPKLQAKKLLALRVPPGSRLTIPQSEEEWQSHFDLHIRSDSGPIECIHLSEWKVK
EEPERSNSLMQEGLPDVNNTTTLSSSYPAWDSSAGARHDFAAASKNLIAVSSPQESYSVR
HTGSDAAVSAEGPSAPVTSSRSLQSQFTMDVGGYLADVYRKSASEVTLIPSTITNPLALP
EGSGSNSTTRKFSIGGQKSSMTSSTAEISPTQGSQPRSSMTPARNNVGYGPAFRYTNVSE
MHNLPTTQYPSDYERISQASIAATQSANPYRSWLTESDAHAKERYHSRRSTAMEEDWPPE
WSSAGDASRRPEG*
>SpunDP
MGSAENTDLTAPFMGGVRKRSARDAFGTDPRWDDPRGGDNFRSYNPSAQASAVQPSPFVL
AHGGVPFSTQRLAHRSLPQISYQQRPDHFVFSSYPAHQSHVYVPQYPSHAPYSSFRAASV
PGEGGVAAAAEGEAAPNATSKVIPEVGEVEVNRSVKGLRHFSRCVADKVQLKGTTTYNEV
ADELVEEFTVQARDTNTKFDHKNIRRRVYDALNVLMAMDIIEKDRKEIRWTGLPAEGSFR
RELDVLERRNAELRALNEAETRSVNERIRKQRLLKGLIHRNLQRKDAEVTSSSIGLTGAS
FTTIPLPEHCLPLPFLILSSCRDAEVKVESNGDKSQCCISFSNPFDMLEDMEVIAMVVGQ
QQTAEGNEAILDSAFTTFKEQPALTEHPALDNGLMGIGQHSQQPIHQGRSFGEPHRTLLS
ANAAASVGAGGMGRGASPLTLPLPTPSSAYGTPVGSRPGSPSCFQYPAPEELLGMVGLTK
SRKVGE*
>SpurDP
MESSASLTSLWGPEGQGSPLKTQPSTPSKSSGKDIVGDEVISFYDDAGLGGIAREAKLIDPSGILRRDTN
LQQVTRVIQLPQFISPKPSPMKTTTQILPKVATIVTTTNVSGLPMILTPQRPCTTVLAASPSQSQFTPVS
LQSPSWSGSSQKRKADFSDEFDNSNKRKKREKESKGLRHFSMKVCEKVQQKGITSYNEVAEELVREFSQP
AHQFLPSESHQYDQKNIRRRVYDALNVLMAMNIISKEKKEIKWIGLPTNSRQECDKLETEKRKRLDSIRQ
KKSQLQELLLQQIAFKNLVTRNKRLEDTGASPPTSNSAIHLPYIIVNTSKKTVIDCSISNDKYEYLFNFN
DTFQIHDDIEVLKRMGMAYGLEKGQCSHSDLERAKTMIPKTLEPYLAEMAQQSQSSSSTTIIAGPSGIQT
QGASKTHLPGDPQFSPLAVPLALAHSVDAEVALATADLAISQSSSLSSYSDAGPSRGATDTPSSLLDSES
DESSRESFQV
>SpurE2F5
MATLVETPLSRHEKSLGLLTTKFVGLLQEAPDGVLDLKQAADTLAVRQKRRIYDITNVLEGIGLIEKKSK
NSIQWKGGGPGSNTKEATDRVEELKLELDQLDQIEQELDQQRSRVQQSIRNVTDDVENSRLAYVTHEDLC
RCFKGDTLLAVQAPSGTQLEVPVPERGPDNQKRYMVHLKSFNGPIYVLLVNKDETSNSPVVVPVPPHNLQ
PPAPAQRITRASRLVPAEPIAQAISAPSVVVQQQQQQVRQPTPPTVVATPTPVSVIPVAEPMLTETKIKE
EVTEESLNGASPESLKDLQTDMLFDPYKEGMYTDDFADPETYPLLRLSPAPNDQDYYFNLDDSEGAADLF
DLFSQL
>SpurE2F3
MPRGGAVTAGRRQPTEAKIRTILGVSPRGMLPDFSNQPMSTDITNISSNIKEEFDQEILDVVGFTPEFDS
TKGMRPQLGRPPAKRKLELDSAGVRPTNIATSTAFKTPSPRPSAKTKKPRAPTRSPMEKSRYDTSLGLLT
KRFVGLLRGAPDGVLDLNRAAEVLEVQKRRIYDITNVLEGIKLITKKSKNNIQWKGASSSVAIHPGDSQL
SAETVNLHSELNDLEAQEKRLDELLRNASTQLKTLTEDPDNARYAYVTYHDIRGIQSFEDQTVIAIKAPP
ETRLEVPDPKESTNIQIWLKSTRGQIEVYLCPDDNPDDSSSSESEAGSKNSSPCSSKGDPALKATALEED
DLSALSRSLLLETEDQNGLDDDFVALSPPAVDDYLFALNDNEGISDLFDAYDIF
>SrosDEL
MSHNHHHHPQQQQHEQQQQQQCSLPLLPPEMSQAACSSSPAGIPCTPPRNARSTTESGAA
VNASPFANLKLLSQLASPPREDRQTQSLQRQKSAQALRTLTAVAAQELQASPARAKPNLQ
SSSSPQTDDSPTTGDCQQGSGRKGNTLMSITTQFCDICKGDIGAEIALDTVARQLGVGRR
RIYDVVNVFEGLELVTRKGKNTYIWKGFDNINGTLAKLKALSITHLDSPTRPSHTLDAPQ
QSPLQESEATKKERSLGVLAQRFIMLFMRAPDGMVSMDEAADKLIFGPGCPEEKRSKTKI
RRLYDISNILMSLNLIAKVSEPPSRHDNKRAVFRWSSIDLSSLQAASVSKVKIRTRTETN
RRNQKQSLFHPDSPEGKGSPTRGPKKPKRTSTTGSRARSRALGRQPSFAADTPQTRLPFR
FPQSALVTPHNASPLSTNTASTSMASVAPAGTGQAQATAAVAVSSAQHRHQQQYQQQQQS
SLPQFSFNDAATQQQQQQQQTYATHAPQVHTHQSHATDAHAQRTQDAPAQYQQQQRCRDV
PGVSICSSVPEECAGVIPLSAAFDTQPTDTSMASVFTPPHAVVRTPCTASSASSATTASV
RSVMSNAAPSTMSRSSASSRQYRSRVYVSNADQSPQFSSPGFAGDTVSNTGTPAYTHASS
AHTNNHKQQHQQEHHHHHHNDQQHQHQGGSSEQRMYYKGPSRREGLAPYPITEHIQMALG
YSPKSQERLYRHTPPPSAKTLAAAPASSSVTAIDTLNVQYHEQQKRVVTGRDVPPSSSSS
SLTHALASTTKQCQYTQERIHVQQTSEYSYQQQYQHQQQQQQQQQYQQQQQQQQPLHGLV
FSPLSLPKEAGRSAVGHTHAGAHMPR*
>SrosDP
MVCDAVLCYGDCCRPTKRRKSKVQDSLRHRGLKHFSTCVCQKVQEKGVTTYNEVADELVR
EQQSQAMADGDTTSEPKNIRRRVYDALNVLMALNIISKERKEIKWIGLPTNSEQEYKQYE
ELKAKKLESIRRANEQLNDLILQQIAFKNLIKRNEQREQEQPGGVGDASKVQLPFIVVNT
SKDAVVDCFMSHDRTEYLFKFNTPFEIHDDVDILKRMGLAFGIEEGTCTDEEVEEAKKMI
PTALAPFLEDMVKKARIRAQARGTAGNGADAATASATGAGAATGSALGGDGMASGGMDME
GLGSQAGQSQSQSQVSMTSSAPGTQHEVADDDDDDDDDGGDGDGDFEPKSRAARSLRLP*
>SrosE2Fa
MADDDDSQVSPSSSVQGRGRTSKSLVLLTRRFMELMHKDGGTIDLKTAHTRLKVKQKRRI
YDIVNVLEGVGLITKPSKYVVAWQAQDTAGDAEYRAKVEQLKQEISQLDYELTRIQQAVR
TVVHSTESLVQDLDTPFHAYVTQDDLLQTPTLKNQLKFAIKAPTGATLTVPEPHSSDDSP
YDIILSSKSGPIDALLICETGDKSELQPVDGNQPPHNDGGDTRAQQIPGHQLQQHQQQQH
QQLQHPQGVHSSQATPEATDPTHSTPLPTAIPHQHQHQHQHQQQEDAYSLLAEGDAPLPI
PTQPDTRWVAEEGIHNSTAHDPMTFHS*
>SrosE2Fb
MDQGASQDTSGYADLELTELKLPVAGAVSNTVARMHCLTPRSSKLASRSTVESNSRSPSS
SSSVHTPAAVTLNEHPHQGNHCQSTPVSFAPVSLSPISATRPVPRQGFNDHNQATSTLVD
NNGEPPCKRPALSTGLSYSTALPGPTHHSLLAADNSHNHNYNHNHNHTHNQTQSQTQSHN
HQEHQPLLQQQQLQAQNAHMPLGQDSAHPNYQQHHHHLHQHHQHQHQQEQAVNSHALATT
STGAAAASTFQPPVANGDMAQAPRHHHDTHHQHQHHQHHHDTHHDTHHQHHQQQQQQQQH
QQHHHHQQPFSPVHTHQLPNPPHAIEGVPTPPIALSRHASASNMASQISTADIVTEQPVA
DATTAGVVTTTQPTQPTQPTQPHHQYPFVPFHHQQQQLQYFYQQQQQQQQQQQQQQQQQQ
APYQQQYGEQSHQDAYLSHNPQQQYSSNNYNNYNNYNNGAATGDAMTAAATAGSRAQPLS
SSSSSSSLPSSSKQHAKQLAGPTHRRLFVREPELPAIAVDSSIVDAPQATPHNANARSTQ
VSPQKKEAKPTKTLVGLTQRFAGALRDASDEPLDLNLAANVIGVPKRRIYDITNVMEGIG
MINKVAKNKVVLTQACRGRSAEELENIKAELRALQQQEQDVFSKVHAMFDQVSQLREKCA
KHAFVDRDDLRGPRILPGSGYKAVVEAVADTEIEVECPRNI
>TadhE2F5
MTDTTPSRHEKSLGLLTSRFVSLLQEAKDGVLDLKVAADTLAVRQKRRIYDITNVLEGIGLIEKKSKNSI
QWKGAGPGCNTREISDRLMKLKDELNELTALEKQIDRHSVSMQQSLKNVAEDTRNLESAYVTHDDVGVAF
PESTVLAIQAPSGTKLAYPLSDSRNYQIHLKSETGPICVMLLNKNALNEKISEQSSYMEMQSNNYSNILC
LSPPGYRDYCFNLEEDEGVCDQFDISNLMTN*
>TadhE2F3
MTPTEFDNNTMRKQMHGSKFFVDNTHVIIAGVTSIQHRNRSPPTRGRNFLFLLGHLENPIKCWTIMELSK
KSKDDPARQQELLMQIKAKRRLDMDQTLNKNNQNVFKTPTSSGRGRRRGRKASTVKAAPVKTTTPPSESK
RYDTSLGLLTKKFVVLLREARDGVLNLNNAADNLTVQKRRIYDITNVLEGVGLIEKKSKNNVQWKGFQSW
KCGKINIPANSANETGLKNLHTADDFRCQIKKLREDEKTLDSMIAKLEEENKACKISDEALKYAYVTYND
ITSIKDFSNQTIIAIKASKDTLLETTEDRQVWLKSNTAPIDVYLCSDGSQSCGEVGQQYNQSNDHLTTFS
NAFEFLTSSDDSNDSSALVSDSNQSNSNHDMDYYDYGANTDAISKDRMLTSVASEHNISMGIPPTLHGSI
TAPPLTSYGNNPNLCDQLDVNNHGLSRCLYESEINNYQSDLSFCTLDHPNEFTTRASDYLYSLSENEGIA
DLFDCGDIVGSL*
>TadhE2F7
PLTPTANLKMLASAVSPVLRNREERKRLFTELQTSSSNCSESGDSTTEAKSTTCFNRKEKSLGLLCQRFL
ARYPENSVPGQEIEICLDHVAKELQVERRRIYDIVNVLESVEIVSRLGKNTYVWHGKRKIASNLAKLR
>TadhDP
MKVCEKVQQKGTTTYNEVVADELVREFSGDPDRGMPSNDQTYDQKNIRRRVYDALNVLMAMNIISKEKKE
IKWIGLPTNSAQECDTLEKELGTLRDRVQEKKERLRELIIQQYAYKNLVKRNRERENENALKENSCIQLP
FVVINTSKQTVIDCSISNDKFEYLFNFDNTFEIHNDIEILKRMGIVSSDVLDTTGNLNVKELEEIKTIVP
KSVGDNVPGTFNNFTSVDNISL*
>TpseDEL
MQSPDPTNTLVEDAAVEAPVPLEASQQPAPFSPPNSEVKKKSAAMSLASFTAAPLEDEEAGNPDIEVAPA
PYVPPPELPPQGMPHPHPHYAVSVPIAGPRDYPHPPSYHTVVMQGGQAIRSVPNPHKKPRTESTPQRVAN
IMAGEFAESSKLQYDVEGEEVEGSGSRLNSLMEASQFASPMARAQAQAQQYAQYPGPHAHMPPLHHKPPA
KRAKSTVPRKDKSLSVLCQSFMELYRNAPPCTEGQDNGAIIEICELSTHLDVKRRRIYDIINIMEALNIV
SRMKKNTYRWHGSKNLPQFFARIQQQGFAEKAARETGDKSYDDDEKIKGMAATCQKLIQHFLVTGYVELS
LTDAAEAVLGPLPEQQQDAPLVAVNKQLRGLTEDEKEMNTAAQKAMKTKIRRMYDIANVLQSLGIIRKEN
VGSTSVRAKPSFRWVYGVSPQNMHHHLPPNEREGMPPMPHQMQMAPDVHHQHPHHLHREQDMHADHHAEQ
DAV*
>TpseDP
NKGLRHFSMKVCERVQKRGTTSYNEVADDVSCYKRDSKGKPKRSSDEKNIRRRVYDALNVLHALEVISKD
KKGITWLGMPNNEKERIKKLKEEKTKREADIKKKKECLQELMSQNVCFNNLFERNNASLEALIPLPFIVV
NTNSKAVIQCEMCPERTNVSFDFSLPYEINDDNEILKRLGM*
>TpseE2F
MVRPLRVPTHSSSSSANPTPQRYGAPAPPGSYPHALPPPSGAVSSGQIRMSDHRRSSGYPTAPLPPPPPR
YEMVPSSRSADAHLKMSPIDVLKGGKAVTPDAQNSPHSKHYVNAMKNAGCSEDGQGRQHTLSVPSPERAF
CVSSIHSPYRGSPSGAHHGHHHYMSASNTSNLDPSIFSTPSHSKTKYQPSPIHSSDQPRPQFTKPTKGKS
KPSSTPNNCDSRDSMSPVTDEALTRSKFDSSLGVLTKKLVYLLKRAASHGTLENGTYIGLKAKGGEGTLD
LNAAVKELNVQKRRIYDITNVLEGIGLIEKRSKNHIAWIGDMEEKDA
>TtheDELa
MSLYQKNSDSFAVSSEQDSLDNIVVEDDYNQQDDIDSFKSFSSFDVESEEQGDEEAQVQE
GEEEENENYPESNQHIQDKDSMVDDETNSEEEQQQTQEMLKRTDQIILNKINLKKRNIFQ
FVHRNQVSMIQDKQNGYMSKKKNQIGSNKLAQNGQQGQGTQILKREILNYSRREKSLEEL
SKKFLSLFLDKEESMLSLDKITNQLGVERRRIYDIINILESLKLVSRKGKNNYKWNGFQK
IYETITQNLIDKFEIKIIYLNFKQFDQKSLTKKEEQELTQEPQKREKSLEMLSIGFLKLF
LHWKSTMTLEEAARKLSSKQIDDHKIKTKIRRLYDIANVFKSLGLIKKTSLIETKKPAFE
WIGIVGLDSFAYKIMREKKSGDEEQNCEEDSLNQSQQMSQQNSFTEPKLSKKRFSNDKNS
SKIDSSTGQQKQQLKKSFIIQQQLKEQREKERLLLEQNQKQQQIQQSSLNNNINNSNITQ
NLSQLLQTIQKNMKSQNQEAPQQNNNSSNTPLSLLSQLQILSRPIQQNLVSNLSSLINNI
NNNNNQNNLIQQEEQQQSSNNNLIGNLMLKCLQNVITNFVSKNTNNTQNKQQEENQTNLQ
QTLLESPEKVLKINNQINQNNSLSQMSSNTKMNNNSNYKCLQSSQKSTSNLGDFTTAKKQ
KQIINDENIPLSGEKGLHQGFSSQNTSSLKTPILKRTLTIIQPKLDECDDITPTPPTCKR
SFSACLSSSNNNNINNNTQTLFQNLIQQNQNQVYPNPFSDRTNLNNNKQQIFNNLLGFQQ
QQQQQQQQVSSSSFKKIRKLTYENNSLQGSDNKQNDMDSKNIKKSISCENQINFNTLIQT
SQQLLKNSNLQQNLNNLQQVQNNDVNQNNQLFNQLKELKINQINNIQNIRVLEHYF
>TtheDELb
MDSAEQLSQEANDNENCQSSSSNLNATHNDILGKIKTKRKQIFKLMKRQNTKKKCSSYSG
PTHNRKGQNEGHQIDIRQHSNSILNLPQNLSLEQKDSSINNNPSQNNLEDDELFSLNGSF
CQSPPFQHIKDFADNIQITEKLSDMKISSHTPPLNPQRLYNLNMNPLNFNEDDDQNSNED
SKYREENYILPQKKIKTQNNRNYEQKRQAQTNNLRNAYKLKQSESENQEDLHNIGFDQEL
SHSVFDTESIQNNNIDNKTQNQEIDADDNEINLSPAANAEGCSNAQSIMNSHEKKQMQQQ
SQQYSRREKSLEELSKKFLTIFLQKEQMLISLDKITQQLDVERRRIYDIINILESLKLVT
RRGKNNYKWNGFEQIFDTIQFFSTQSDKQEVNLVAAEQNEKKEKSLEILSIGFLKLFLNF
KQTLSLEEAARKLSPNNSENQKIKTKIRRLYDIANVFKSLGLIKKVQLNETKKPAFQWIG
ITGLQDFYNSSKDKEGLGSYQELDETNKSQKINKKEQQIQQRTLSNSLVNLQNQNDQNIQ
DTTKTDFMNCKDFNQFFQSIENNNNSLQQNLIAPFQQEKVIAAEDPDKDDDFSASKNTCF
FSNSKNSAFKRVSKSLSQTTQQNAQINPNNRLICLENLVRNSIFQNNQLTNSLNISQKLT
QLFEQKGRPNIFSNIVNDQNILNNQNNTTENQQRKQSIQSENKKEYSYSWY
>TtheE2Fb
MNGKRKQGAQVAQINATQRDKKKKIEQQIEESTNNSQANSFNDEEEEEDGLSNDNQQQQQ
GNGKEKVKSRQDNSLSVLTKRFVQLIQNSPNQTIDLNETVSSLKVQKRRIYDITNVLEGI
GYIEKIHKNKIKWVGGTEDPELQTEIQKMQEELAHLEKQEQQMDSWIKYLHDQLKNTFNN
NEEESKYAYLTQEDFKKLYKQCMNDSGETMFIITAPKGTTVEAPILESEIQYEYPYQLFL
NSQKLGELEVFLCSDENDQQEVKPTKQSQKKMRIPGEDEMEEENNNIFNQAIQQQSKIKA
NNKNKKGNNQNISDMIE
>TtheE2Fa
MSNKNLQFDKDSLKQIINIQSNQNDSQYINQKDVHQCTNLSKKAFNQELEPCLFRKKAAF
QYKKSKEDLNYNIGKKRKNVYDRSINVRENQKRQDNSLSILTRRFMKQIRSEQNQTIDLN
QVSIVLGVQKRRIYDITNVLEGINYVKKVSKNKLKWIGPPNQEAKENRIIAEVQQLIAEE
MILDKVIYEFNEKIQNLLQQKEDFCYFNRMDIQQLGKNQKPNEKTIVIQLPKKSIIQIKD
FQKEQKEIKSNMEILKGNQKFESLKRICITSTSIGKFQKGNTQYQSPKKDNNQIKVYQIS
QISKDQ
>TtheDPa
MMIDSNKPNQIFIFNQIFCLLFLFQILPFILNKDDDKGERSSRGLRNLSLKVKQIVVQKG
QTSYKEVADQLVDELKSQSLGSMKPEDIQKDEQNIKRRVYDALNVLIASKVIEKTGKVVK
SCDKSHLNGRCLQADNWKNVKLVESERDKKKETLLQKQKILTEYAAKYLALMNLMERNKK
TEQEKLNVQLSQQSVDFLNNQDQVQELSQRMNTIKDQISLKDKILTDLQPSNGQSHIFKF
PLILISVPTPENESSKVFYLFIYYFTKCTIQFFQIIIQNFYNKSINQLIIII
>TtheDPb
MNYLSQIIEQSELSELRNRHQHEGLASEHSAPQQNMSSNFSNDQIQINDSLLTKPYDTPT
TPANYHFGRISSLSRNINSNSINQIFPPHVFSPTPRYLNPLSPEQNHYFSGPMIESAINQ
SVYNHNPINYPDLEEFHHRTPLPSSHLYNNNLIQSNYSYRNTPIPISPHMPIMQSGGGRI
LSSHYPDNCQFTPLYMQNNINSNNNLFNQSYLTQTPQNQSPLQNLGGIRCDIDNVDNQGQ
ESQENDDPFGEGNNLAFHFANRRRDDDQDDIQQYESRQKKLKVEEKEQNQRNQEDDNADQ
NSYTEINPMNGIYGELDKKEENLNQEQNFNNNTVITRKQNFNISPENQKYQNTPLKNNFD
NQSFMTPNNQNFMTPNNQQNPNTQIDTNLQTQTQKQKNAPYNNSNLFQNNQFEIPSNQRQ
KINRIANQKQTNGNCTAQNDGNDSDDENNGNRNERGLRILSKEVLEIVREKNETTYKEVT
DEIIQNRKKNNQKQVQEEQNIKRRVYDALNVLIAAELITKSKKQNKVIQYNKPLNGICSN
IQKIPVSKNSKEGINNVVSNNQLEKQQNQKTYLKNSLDSKKDRLKRKHEILKDLTLKMLA
SKHLIKRNVQNELIKMKEEQNVKLGNSASSKDSTQTLKCISLSKGASTNGEEQIKLKFPF
IACQSPPDNSKMSFKKFTSGLAICSMKQLKLKGDIDLLVQIYEMDTNTNKGNDIQEFLDP
ELYQFLNEVQSKLYDEEVKLEQEFTVSNNKHIQQIVQNSIHNQQTQDIQKSRQYQAKDQL
IHNIKNEDEENSSQITTNQLNDARNDLENQHTNQTYQVIQGSEIHQNCDEYENYIN
>TtheDPc
MSKLPSDNDVLFQNRSEEVFPRKQKKTNKAGYPNRGSNNNYINGNQNIKNSAILEEEDEY
KNSVKFNGVKSENPDKSQNIRQQILSKKQSSQLFEKNQIEDENARGFDCVFNQNTSKPIS
SKHKDYENSMSSKGDSKFTVKSEQSSMLFASNPNQINSPSIHDTSNINSKILQQSSHHHQ
ISNNNHSEFQNISSKVTNLNSQKDKSQANRTQIGSQQQLSKNQNSITHQLNQNSHNFPYY
QPNNPILYQQSQGFFDADSINQLIKQDQSNKNNNNNNNNNNNNIQINGSQIQSQEQIQQL
QLQSIQNKQSQQMLFNSNSQNQNSNFNHDFINSQFGQNSLLYDLNNSQLFKDSIYSNGLT
RNLLPQNDSDVFDNDGGIVDYFCNDKQENDNKGTLLGKNLISSFAQQTQQNHKNLISSPR
GQANSFQFPNQGFKKSQVKQESLLSSNQNDQNNLIDQARSQVDDYSNNGEQTEERQTLRG
LRALSLKVKEIVQEKGSTTYKEVAETLVQNLKSGQKQLAEKEDIKDEQNIKRRVYDALNV
LIASEVIAKKGKKVLAIAKTNLAGKCLKHDNWKEAKEKQDILDKQKQKVNQKKDQVKELA
RKYVALKNLISRNQSSEKNTQMNSQLFENFINQKDEYDDNQKFFINSQLSNKSQTQGLRD
KILQPLLDVQKQKFQFPVLSVRFNPDDQQRVIMKMSKDKNNLKIYAKGYLETYGDLDILC
QLSLDKVQDQFRQQVLGDKYLNWINSVDHIKTEHIVEEDNENQYPGPYMMNDQNNY
>TtraDEL
MSRGKKATASTRAVKKNATGGHSGQATPVGSAASKSAKSSKSKSSTSKPSSRPTSAAGKS
SESRKEKSLGKLCSRFVSMCEELDSDIVELLEATKTLGVERRRIYDVVNVLEALTVIERL
GKAQYYFHGMSALRGLVERLKIEINAGYWVGIVPPALRPPPGPSGKQAEPRKLRLLSQLT
RQFLKFVVASSDHSIRLEAAADQLLRMEGCDETMARERRNKLRRMYDIANVLEALGLVKK
SFRGGSSARKMYTWASFELADIGPPLDIDAGLAAVIEGVAGAARMPPSATLPKISPALRG
VTPRSRSARENTSFVPIGGTPPVTSPSSPSLPEVETGSTMSYHALLSLMGSKSAPAATES
QPPQAGGINPGPSLARTLESAHYLARVMRVMNAASLEVPAMLKTYVDRVLDAQTELNMAC
VEPFSVPVPVPNTLSTAAPTPAPAPAPAPAPAPAAASAPAPAPAPAPVSGTPPASQPTKV
IVAAGTPAARRPAAQVAASSSSAFSPFTNSAPEAASAPTTAPRRVARSLDTTPANEPSPA
VAPAVATAPTSPAATAVPAASPAARSASATPSRKRPRSAQATVASEGAGSPHDLLPGSPH
TPPNKRQRMLEAPAFTSSPSSYEAGTGPQAFRSPTAAGSTTPRSLSFSRVDVLTTTPVKP
HDPSIFDEVEVLEVAFDP*
>TtraDP
MLDLIADSGLAELAKDSGLVSASGMLNTPGSSRGQSTQAQDPPASLDHINLPMLPPLGGL
PGSPLVGSGKKRGREGEDEVRVGRGSLEEVATAALVASSRRASVASTPTPRRRKRSSSKA
PGSTAKNAGLRHFSMRVCQKVRQKGQTTYDEVATELVNEIVAAEAAEGKTNSNQKNIRRR
VYDALNVLMAMDIISREKKVISWLGLPSSEVGECDQVRKRIAARTASIAQKKHHLQELLT
QVVTLNNLVERNTNRRRKLQRNLAGNAVASSIRSGGRSTVALDMGPLFASSPNESPVSSP
RRSSRRRASSPVAEEPDAASLVDELDAGFTAEDDAEQNRLYLPFIVVNTPRDTVIDCEMA
VDRSDFFFNFSQPFEIHDDNEILKRMGLQFLTSQVRDTYIPKELQNFLPASLVVADPAPS
E*
>TtraE2F
MLAAASPSSSTRKRKRAKGGTVLAEDMLPRLPPGMEVAPPQELRGAEPRDAPARKSKRSK
RSRRRVEPGDEALERSSARPGSPAASPAAAMSAPAAAARGTPASAPLSAQAGPPRSASRG
SKSSAARGGGRANSSLGNLTREFCDLLRSAEGGLLDLNEAVRILDVKKRRIYDITNVLEG
IGLLVKKSKNQIQWNSTATLDSDSGSGSGDHRSSRSRASRAAASSGVASSELSSLQSQLD
DLEVSDAILSQHIHRVQDILRDLVERTAHDKTAYVTHADVRLLPDFEDQTVIAIKAPPGS
KLEVPDPDEGMEWPSRRFNMFLSSSQGPIDVYLVSEGAPPDEPPAGDAAAPGLPPPHPSD
A
>UramE2F
MSTDIYEISERPSKRPSLLRSSSLQQAEALNTGDNNYPPNHRQDSSLRQLTRKFITLLQSDPTADLDLNV
AAVQLQVQKRRIYDITNVLEGVGLIEKNSKNHVRWIGRDVELDAQYCNKSNDTAQLDWLHNEVNRLEDEK
LMLEGIEVEVDNQTQGLFEQYRDYLYLSETDLRQHFRAIDDQMIVATDTPANVAIQASTENV*

>VcarDPb
MSEQQQQQQQQRLERPGQAQVQDPLGTQDRAHFVQELHELGLLEFAEEVNFSRLTEAPGDVGLSSASRPG
AVGHNNPPPQPTQPNDIHQCHLKNQMSDVATAHAIQVLHLAKRRKTSRGADVSSSRSGSKGLRHFSMKVC
EKVEAKGRTTYNEVADELVSEMSKMEAANKNGQYDEKNIRRRVYDAINVLMAMDIIQKEKKEIMWKGFPR
LGNHSLEKLKADRLARIKEVEQKQLYLQDMIEQQKALKKLLERSAARGNAATGTQLFLPFILVQAKPDAT
VEVKISEDMMDVQFDFYSSPFQIHDDSHVLKKMVEHQARQQQQQVQQPPFTNPLAAGGLVLHWQPPNGVA
AGLQGLSPMPDPALAHLAVAAAQAPGNPLAYNYPTAAAAAAAYYHQQHQLLQQQQQQQQGQQQQKQPPAQ
AAAVGQQQGQGHQQQGQTGIQVPSSQQQKQPQQKQQHLQQQQQQQQHLQQQHLQQQHLQEHQEQQHQEQH
QQSQQQQQQHHHQGSHHPAAQQQQAQQQLQQQHHHHHHLQQQQQQFQTLQALQQQIQHAHASLPGLALPP
LGPPLALPKGSGPPSRLPPPYGLAHSGSGPPSQHPPVVSQLVGQLTASLPSGSGSLLPPLSFGGIGAQSQ
HPLAAMAQLPPPLPPPGQLLTMAHMPPALAAALAPPQPPAMRQGSMPPPPPPQQQTGGVSQPASGSEAPL
QHAGIGQLGGPAPSTAFPLVA*
>VcarE2F
MLTKKFLTLIDNATDGVLDLNKAAETLKVQKRRIYDITNVLEGVGLIEKKSKNNIRWKGASTAADRETEP
ETAKLRQDMKSLEDQERSLDDHIRIMTGAIQALSDNPLNKPRLYVTDEDVTSLPCFANDTIFAVKAPPGT
TLEVPDPREAADPRDGQMRYR*
>VcorE2F
MKAEESPCIQNKKCEKKNSADIERLRERHSEAARSEGELCVSSKRDENSLFSLTKRFIKL
IYSSPEQQINMTHAAEILQVCKRRIYDITNVLEGLGMISKWSVNSVKWIGGNADEILAIE
GMDANENKQNRISRDEEELDNDIERLNREIAELSSNENNLENAYVTYDDLQNLKIFQNKL
VFAVKAPGDTTMEYPRYQKGAYRLRLMAEKGQISVYYVNNETEK*
>VcorDP
MMAISSALIIHLFSPLHTHMDLSSELLTSEAKKEGMKFITQSVFAILKENKECTYQFICS
SISTQNSETANRRIYDVLNVMRAVNVVGKKNKVYYLVDNTDNIKRKINEKKKLIDMKETF
QYITTRNELLSNTHSERLYLPFMIISTDKKSEIHCDTNEERSFFNFKSNRPLRVIEDLGV
LREIREQSKEDAKKHSKTLSFDAFIF*
