# Supplementary material for: Punctuated evolution and transitional hybrid network in an ancestral cell cycle of fungi
Source: eLife. 2016 May 10;5:e09492. doi: 10.7554/eLife.09492 (PMC4862756; doi:10.7554/eLife.09492)
Supplement: Figure 2—source data 4. — These files contain the protein sequences used to create molecular phylogeny in Figure 2—figure supplement 5. DOI: http://dx.doi.org/10.7554/eLife.09492.008 [file elife-09492-fig2-data4.zip › Figure2_source_data_4.fasta]

>BnatFZR
RKIAKSPFKVLDAPSLKDDFYLNLVDWSGLNVLAVGLGQCAYLWSACTSKVTKLCDLSNV
GDSITSVAWTQRGHHLAVGTQKGEVQIWDGVKCKKIRTMTGHQTRVGTIAWNSTLLASGS
RDRLIFLRDYRVREQHVKKLVGHKQEVCGLKWSFDERQLASGGNDNKLLIWNAQSSSPIV
RFNEHGAAVKAIAWSPHQHGLLASGGGTADRCIRFWNTLTGTSLSHVDTGSQVCNLMWSK
NVNEIVSTHGYSLNQIIVWKYPAMQKLATLTGHTYRVLYLAISPDGQTIVTGAGDETLRF
WNVFPTCKCTS*
>AanoCDC20
MALAINTNHNVADLEDILNPKDVKSSVMPRWQRKAMAKERSCDRFIPTRTAMNFEAAQHK
IEGSENESEGEAAQKRDAALKAGLLKDGCVDGEEGSRVLAYKQKAPAPKAGYVNHLHVLY
TANHGGPGLEGASRRKAKSTRHIPSAPSRVLDAPDLLDDYYLNLTSWGANNCVAVALGPT
VYVWNAASGSITELLTLEEAEDYVCSVAWLPGETGAGHLAVGTAAGSTELWDVASTRALR
RMDGHAARVGSLAWNGHTLSSGSRDATVVHHDVRIRDHAVGSCVGHAQEICGLAWSPDGT
TLASGGNDNDVMLWDAATTGARSQAPSKVFSEHCAAVKALAWCPHDRHVLATGGGTADRC
IKLWNASRGGDALNSIDTGSQVCALAWNPHEKELLSGHGYAENQLSLWKYPTMARVKDLK
GHTGRVLSLCTSPDGSTVLSAGADETLRFWDCFAAPGGKKDKKQRSATLSQGKMMHLR*
>AanoCDC20a
MVFDFETGAPVRDLGWVHDGRCGVLAWNPETRTLTTGSRDSCIWDLDLRCPGFPKTALRS
KHTQEVCGLAWSPDGRTLASGGNENLLCLWDARCSRPEPRVASKAHAAAVKAIAWSPDKR
SLLATGGGTLDQTVKLWNASSGAVLESKATGTQVTGLAWSKDTGQLLSSHGFSQNQLCVW
RWDAAKRSLDKLIEMRKHTARVLALAQSPDFSRVASVGSDEVLMIWSVFDARADAGRGAL
VGKHRDVRRWDPVFAGGAGLR*
>AsteFZR
MADLIKIHESSSAVPPSPLWRSCSEVRSPKAQISYSDRFIPTRSATARLNFSVLDRDAAA
EEAAAQPRERQEEASAAYGQLLRTELLGLPSAPNSPMTSPMDRPPNNGTGAIDLLKSPGS
PCTKKMFRFTTGDEESPRAGPRTDSPYRLSPVGRDSALTGALSSPKRAPMRIARSPFKVL
DAPALQDDFYLNLVDWSSQNMLAVGLGPCVYLWSACTSKVTKLCDLSSTDPADTVCSVSW
SQRGTYLSVGTNKGDTQLWDAHKVKMIRNLGGHRARVGTMSWSSHILSSGSRDRSILQRD
VRAREDYVHKFTGHRSEVCGLKWSPDDRELASGGNDNQLYIWNLNSQAPLLKFSDHSAAV
KAIAWSPHQHGLLASGGGTADRCIRFWNTATNTALSCIDTGSQVCNLSWSKNVNEIVSTH
GYSQNQIIVWKHPTMTKLATLTGHTFRVLYLAVSPDGQTIVTGAGDETLRFWNVFPGPKS
QSSVNDSAVGSMMRCLIR
>AsteCDC20
MDRFIPSRSAIDLDAASYALLKEGGKDGTDAENTPPNKADYKRMLAEGLGTEKAARILAF
KNKAPAPPEGSQNNLLALYSQNQGQRVAKKVFRPLPQHPDKILDAPELLDDYYLNLLDWG
PNNVLAVALGTAVYMWNADSGDIQQLMECQDGNDYVTSVSWAGDGKHISVGTAGCQVQIW
DVSRSKQVRALNGHAARVNALSWNNNLLSSGGKDSIIVNHDVRQREHIVGVLRGHEQEIC
GLKWSPNGQQLASGANDNLLLIWDRGGSMLHRVTAHQAAVKGLAWCPFQSNLLASGGGTA
DRCIRFTNTHTGCVLNSIDTGSQVCQLQWSRHEREILSAHGFSQNQLCLWKYPSMVKMGE
LSGHTSRVLHLTQSPDGTTVVSGAADETLRFWRIFGDSQDKSSKGKPVSAGGASMLRSVN
IR
>EsilFZR
MSYSISPVSQSTRMLSKPGKAKRKIPKIPFKVLDAPQLQDDFYLNLVDWSSLNVLAVGLG
ACVYLWSACTSKVTKLCDLGRDVVSSVAWTQRGTHLAVGTNTGLVQIWDTGNCKKIRTMT
GHSNRVGTMSWNAHSLASGSRDRLILMRDVRAAEPFTQKLVGHKQEVCGLKWSFDDKQLA
SGGNDNKLLIWNAHSTSPVLRFGEHTAAVKAIAWSPHQHGILASGGGTADRCIRFWNSQT
SARLSCVDTGSQVCNLMWSKNINEIVSTHGYSLNQIIVWRYPSMTKVTTLTGHTMRVLYL
AMSPDGQTIVTGAGDETLRFWNAFPGPKSREGSGSAGLLFPAGVGIR*
>EsilCDC20
MCMSRSNYLMSKENDGGENTAPGGAGSTAAAVDGGNSGEFQKVLESNLLGHPPAAASAPG
HRVLAFRNKAPAQEEGYQNGLRVLYSQNKGSSRSSSSGSARPTRHIPSAPVRILDAPDLL
DDYYLNLLSWGSNDVLAVALGQCVYLWNAKSGDITELCSLEGEQDYVSSVSWTASGTHLA
VGTAGGETQFWDSSTVTMLRSMNGHSARVGALAWNEHVLTSGSRDTTAVHHDLRMQRHAV
GTLRGHTQEVCGLSWSPDGSTLASGSNDNTCCLWDASVGTGRFSTAAPRFTLTEHQAAVK
ALAWCPFERNTLATGGGTADRCIKTWNAQTGALLNSVDTGSQVLSLLWSTTEKELLSSHG
YAENQLCLWKYPSMVKTKELSGHTSRVLHMAASPDGRTVVSGAGDETLRFWDVFAPPSKS
SSDGGAGGRGGAAGKMLCGGHMSVSRLCYVGCI*
>EsilCDC20a
MNDLEMMFAPRRGPSTPKRRRVAQPAYATPSMGSAGKMKGSPRLSTASRKQGSVPSPSAL
LAGIGGSNLFPVSGTSSSVPSTPRRGTSSARGEPATPTTKRKLSRTPASSSANIIHSNMG
GGGGSSSNSARNIEGDRFIPNRPSMNFDLCNHMLLSSDNSENEPQPGSDAPAPLRREFQQ
ALRNTLLSPMSGGPCKGDRGRSGSSVGGSPRVLSFTERPPLPQDRYTNVLKVLHTMSNTS
IARASVGRSIPSAPLRILDAPDLVDDYYLNLISWGHNNVLAVALGQAVYLWNAATGSIEH
LLTLPNPHDFVTSVAWMGRDGGDFLGVGTNHSAVQLWDASKLRQVRTMSGHSARVGTLAW
KRHVLSSGSRDSSIIQHDVRMPNHKMATFTGHEQEVCGLKWSPDGNTLASGGNENFLCLW
DASMSGRGGAGGGGGGGSSGGRSSPVHRPRRTLVQHQAAVKALAWCPSQRHLLASGGGTA
DRTIKFWNTANGAMLNSVDTGSQVCSLQWSRHNKELVSSHGFSENQLCLWKYPNMLKIKE
FRGHTSRVLHMDTSPDGSTVVSAAADETLRFWDMFGSPPNAKVGVSKRERIQSLRGCIYL
SAVTDHAPARSFRRRRRCKGKCAQDSNRPTRPPARPTERRELALGELSDLMKTMN*
>NgadCDC20
ILSSGGRDAKILSHDLRLAHPRTRTMLGHQQEVCGLKWSPDGTTLASGGNENFLCLWDAA
MLESGTTPSPRLCLTDHQAAVKALAWCPFQRRVLASGGGTLDRTIKFWNTTSGSLINSVD
TGSQVCALLWSKHNRELVSSHGFSENQLCLWKYPSMAKIKELKGHTARVLHLDQSPDGMT
VVSAAADETLRFWEIMGQPPDKQRHSVGKGILFPPLNSSRQRPRSPSSFGDIR
>TpseFZR
RKISKVPFKVLDAPALQDDYYLNLVDWSCQNVLAVALHNCVYLWSATTNNVTKLVDISNT
EDLITSVAWSETGKHLAVGTTQGDVQLWDAAAESLVRVMSGHSARVGAIAWNGASSGLGS
SLLVSGSRDRLIHLRDPRSDRSYEARLVGHKQEVCGLKWSFGEKPMLASGGNDNKLLVWD
LKKHSQPQWNFGDHNAAVKAIAWSPHQHGLLASGGGTADRCIKFFNTLTGQIVNSIDTGS
QVCNLAWSKNCNGIVSTHGYSLNQIIVWKYPTMQKLATLTGHTYRVLYLAVSPDGSTIVT
GAGDETLRFWNCFPGRK
>TpseCDC20
MLEYKSSLLGIDDSKSRILSFADKAPAPKGDTVNNLQVLYSGSTTARKNKSSTKLVSRHI
PSAPTRILDAPDLLDDYYLNLLSWSDTNVLAVALSQTVYLWNAETGAIDELCNVESEGPD
AHISSVSWIQEGGGHLAVGTSWGKTLLWDVTAGKQLRKMDGHTDRIGALSWNRHILSSGG
RDNLIVNHDVRIAEHKTATLSGHSQEVCGLAWSPDGMTLASGANDNKLCLWDATASSSSR
ARYELTEHQAAVKALAWSPHERNLLATGGGTADRCIKFWNTQTGSMLNSIDTGSQVCALQ
WNPFEKEILSSHGFARNQLCLWKYPTMAKVKELDGHTARVLHMATSPDGASVVSAAADET
LRFWDVFAPPSKTHTGKRGASDVPGGAKSKKLSRTMHIR*
>TpseFZRa
MRKIAKVPFKVLDAPAIQDDYYLNLVDWSCKNLLAVALGHTVYLWSASTNNVTKLVDLAA
TEAVTSVAWSETGKHLAVGTSQGDVQIWDVVAMNLIRVMSGHEARVGSVTWKNFGEGASV
IASGSRDRKIRLRDPRSSKPFDAVLKGHSQEVCGLKFSFGDRTMLASGSNDNKLLVWDIK
KHNTPLHTFGHSAAVKALTWSPHQHGLLASGGGTADRCIRFWNTLTGQIVNSIDTGSQVC
NLSWSQNCNEIVSTHGYSLNQIIVWKYPTMSKLATLTGHTSRVLYLAVSPDGSTVVTGAG
DETLRFWTIWPGRHNPTKADNKFTFGAVVR*
>TpseCDC20a
DRFIPSRSNFQIDIARASVASAEKNLSRTFEKLSRRQYELQMATTPSRGFQRMLSFQGTN
QQESFRSSSSSLETRLRSVSKTIGRRIPKAPSRILDAPELVDDYYLNLVSWGSNNVLAVA
LGQCVYLWEAETGNIKHLLTLRNEDDFVTSVSWANGVGGNNNQYIAVGTNHNAVQLWDTE
SERRLRSLDGHSARVGALSWNQHWLSSGGRDSQIIQHDVRSRNHIVSTYVGHTQEVCGLK
WNDEGSTLASGGNENLLCLWDAAMSRRGNNNGYNRTDPNFDSSNIGPRLQLMQHKAAVKA
LAWCPFHRGLLASGGGTADRTIKFWNTNSGAVLNSIDTGSQVCSLLWSKHQREICSSHGF
SENQLILWKYPTMTKIQEFKGHTARVLHMDQSPNGSCVVSAAADETLRFWDVFGTPPNER
>PtriFZR
KRKRRISKVPFKVLDAPALKDDYYLNLVDWSSQNVLAVALGSCVYLWSACNSKVTKLCDL
SLSNSSSSASEDSVTSVSWAQRGTHLAVGTNRGDVELWDTTKGKRIRSMPGHTARVGTLA
WHGPTLASGSRDRLIFLRDVRVQSAYTDQLDFHKQEVCGLKWSFDDPGLLASGGNDNDLH
VIDSRNPSSPVHKFSEHRAAVKAIAWSPHQHGLLASGGGTSDRCIRFWNTQSGVALHKID
TGSQVCNIAWSRNCNEIVSTHGYSLNQIIVWRYPSMSKVATLTGHSYRVLYLAMSPDGST
VVTGAGDETLRFWQIFPGPQSDNKDN
>PtriCDC20
MDLDPSTNSSVAKKVLRKVPGAPTRVLDAPDIVDDYYLNLVSWGKDNVLAVALAQSVYLW
HAGTGVIQHLVTVDAGSDYVTSVSWCPTPGQTRHVAVGTNAAVVHIYDGIALKKIRTLHG
HTGRISSLGWNQHWLSSGARDSQIINHDVRVARNIVSRYMAHEQEVCGLKWNEDGSMLAS
GGNENFLCIWDAAMSGSRQRLSSTNEISPRLILKQHKAAVKALDWCPFYRGLLASGGGTA
DRCIKFWNSSSGAILNSIDTGSQVCSIVWSKHQRELCSSHGYSENQLILWKYPSMTKIKE
LKGHTARVLNMEMSPDGASVVSAAADETLRFWNVFGNPSTYRNGSSGASIFGEDISFGVP
PIR*
>PtriCDC20a
MESIRSNGEPCASPKSTGLIRPTEQPRVVSPVTLTPTPSLLLHQTSLRCGSIVSPSPSDQ
GARIGLAKPSILVTPYRHRQVQRKRQSERDSEAGDRFIPSRSRINTALCRRALFQQQQQQ
HAELGSKRLRDETIDTALEQPPSQPIQRLSNALFGLDEMNKQSWMGIVGSASTTSKKQKR
NGLPKNRDPDHVINELGLWMHSTAFGSDTKQARRVLDCQPADLFYVPGLLRPQDATTPSD
YQQQEHSPRTLQPATGSLTSWNDFHNVLAIAGDTVVHFWDAETREVQTPLIVCSQRSCQR
PGSSSSAQHRSTDTYPDSDDHTTGDCYVASLQWCQSSCDLRRLAVGTRDGLVQIWDTERQ
FCLQILKAHSGTRITALAWNKYSCSLTTGGADANLHTFDLRERSRGSGEDGALSQVARFL
NIGRGHKAAILSLMWNSDGTSLASASSCYSDTAVRIWDVRSYQRRGLQSCRTTLEQPVQT
TGSSARDRITALAWCPFERQILAVGTAQGKMQLWNATGERMLQSKDLSHHRGEKAESVSS
IVWSRQQKELYCTQGKAIAVRQYPCLECVQKVTSDVTHLSLRGSRDGSTVASIGVDETLQ
VWKIRRNVGDFSVSDDRSVTLSSLSLGMPTIR*
>FcylFZR
MAAPQKHRRKIAKVPFKVLDAPALQDDFYLNLVDWSSQNVLAVGLGSCVYLWSACTSKVT
KLCDLAQSEDIVTSVSWAQRGTHLAVGTNKGEVQLWDTIKVKKVRTMAGHTARVGTLAWS
GPTLASGSRDRLIFLRDVRAKSAYTDRLNNHRQEVCGLKWSYDEPAFLASGGNDNQLHVV
DSRNPIQPVHRFTDHTAAVKAIAWSPHQHGLLASGGGTADRCIRFWNTLSGSALNCVDTG
SQVCNLAWSQNCNEIVSTHGYSLNQIVVWRYPSLSKVVTLTGHTYRVLYLAMSPDGSTIV
TGAGDETLRFWQVFPGPRSDAKNNAGGLLFPNTLGSVIR*
>FcylCDC20
MNVSLSKHRLREDCSSSSSSLPSSEGGESEESNSVSDNQKVVSDANKDEYSSRLSSALLG
VDDAANSRIMSFAEKAPVQKGDTVNNLNILYSASASATQKKTNTKLVSRSIPSAPSRVLD
APDLMDDYYLNLLSWSDTNVLAVALANTVYLWNAGTGDIQELCTYEEGGSVDSHISSVAW
VQEGGAHLAVGTSGGTTQLWDVHARKQLRSMDGHSDRIGSMAWNRHILSSGSRDTNIINH
DVRVARHAVSTLSAHSQEVCGLTWSNDGEILASGGNDNLLCLWDASASSSMSTRMEPRFK
MTDHQAAVKALAWSPHERNLLATGGGTADRCIKFWNSQTGALLNSIDTGSQVCALKWNPF
EKEILSSHGYARNQICLWKYPSMAKIKELEGHTSRVLHLATSPDGSTVVSGAGDETLRFW
EVFAPPSKSKPSEMYGSTGMPSKIKWTSQIR*
>FcylCDC20a
MQLEDPYRHDSLRVLQNFESIDDTFSSAIRNSDVINRKIPSQPCRILDAPDLVDDYYLNL
ISWSSDNILAVALAHCVYLWNAGSGEIHHLTTIEGDDDYVTSVAWCTISGQSKYLAIGTN
SNKVQLWDTQASKLVRTLRGHSGRVASMAWNQHWLSSGGRDSLIIQHDVRSANHVVSRYK
AHEQEVCGLKWNEDGTSLWDASMSSRSRNRDVSPRLVLKQHKAAVKALDWCPFNRGLLAS
GGGTADRSIKLWNSNSGAMLKSIDTGSQVCSILWSKHQRELCSSHGFSENQLILWKYGSR
SSLTKVKELTGHTHRILSLACSPDGSTVVSAAADESLRFWNIFGSAPSRRSSVLPMGDLT
FGMPTIR*
>SparFZR
MSSPLPVFHTEYEARLKSPHHARPKRHSSQNANVAVNSQQSHKAPRLTATSLTSPSTKKP
TNYAPSYVIPIMVPRLDHVPRSRSKQVYSDRFIPSRVASQLEEGYCVLSEPPSKKQHMTL
DAEPTTPVQSSKSRAAFSLALQSELLGLPSPRSPSTMAFNFNVDSNPWEAVGSGASSPNL
LRFQSPRVQETSPTEAMAFVSRLGRAHLSETASSKERKIPKAPFKILDAPSLQDDFYLNL
VDWSALNILAVGLGASVYLWSACTSKVTKLCDLGTADSVTSVAWTQRGTQLAVGTHSGQV
QLWDTIECKLLRTLQGHDERVGALAWNSQLLASGSRDKTIYLRDMRMPIDFTTKLVGHKQ
EICGLKWSFDDQQLASGGNDNKLMIWNCHATHPVLKFADHTAAVKAIAWSPHQSGLLASG
GGTADRCIRFWNTHHGSRLQSLDTGSQVCNLMWSKNSNEVVSTHGYSLNQVIVWKYPTMT
KVATLTGHTYRVLYLAMSPDGQTIVTGAGDETLRFWNAFPNAGPRKSAPFASSLHFPSGG
EIR*
>SparCDC20
MATTLTPARTPPRSLSRSLTNKPTPATAKDQAKTKKQVNAAAEMELLLQMTAGPLESSVI
PRWKRKKKVEAVSPSPAKRKKITNDRFIPNRSAMDMKVSSLKVTAPFEAKAAQPSVTTPT
PASIAAPDSPSQQTFQTCLAKSLLGTSDLEGHRILTFKDKPPAADDPASFKGALNVMYNK
RATSSKIKPLLTRHIPSAPTKVLDAPELMDDYYLNLLSWGKNNVLAVALGASLYLWNAAT
GAIDELMALDGDEYISSVSWIQEGNTLAVGSSDATVQLWDTTNAKLLRTLNGHSARVGAL
SWNRHVLSSGSRDTSIIHHDVRVASHIVATLNSHEQEVCGLRWSPDGTKLASGGNDNALC
IWNQMQTTPMHKLTDHCAAVKALAWCPWDRHVLASGGGTADRTIKLWNAQTGSLLQSTDT
GSQVCALLWSTSEKELLSSHGYAQNELCLWSYPAMRKVKELTGHSARVLHLAAGPDATTV
VSGAADETLRFWNIFAPAVVSSKAKAPPATGLRAASIR*
>SparCDC20a
MVAARDATRRRKAVTALDAPLPRRALSPTFRLPTPVHGTRQARRPTRLGKQLPDRFIPLR
GAMNMDYCAYLVAEPDVIASPEPLPTHRDMLMAHLVASPEEGTRLLRYRPRPRSVPEPPA
RLRHHELDMARSEGRHIPTVPTRILDAPELRDDYYLNLVAWGSENVLAVALGQLVYLYNV
DTGSIQVLQAATTTPSDYVTSVAWTSDRQLAVGTCKAELQIWDVVGSKRIRTLDGHDERI
GALSHNASTSILASGSRDTKIRYHDLRSTPYAVSTLRGHTQEICGLAWSPDGKTLASGGN
DNCLSLWDAAMHVSAPRCTLQEHTAAVKALAWCPWERHLLASGGGTADRCIKFWNGASGT
ALQSVHTGSQVCGLLWSPYERELLSSHGFSQNELCLWSYPRMARLREFTGHTARVLHIAL
SPDGGSVVSAAADETLRFWNVFTLKGATPARFGSTAHFSTHCGIR*
>SparCDC20b
MRPTGGRATTRKRKVYDRFIPDRGATNMEISALNLEDDLSGHTTPFHAALGKAVLDEYSV
ATVPIIEFRKRNKGLSPWRLPRALGDPSASLPSSPVIYRPKKSLDAPNLLDDYYTNALTW
VSAETFAVALGPAVYLYNTRTNSISELTTLRGDAVAATSLLHLPPGDLAIGTSRGHTEIW
DVAAERVKVRYRSHNFRVGSLASVESILTSGSMDSKIIHHDTRMDRCRPLATLGAISESD
GTYLASGASDHLVCIWKKDFNSRRQFPLHTIRDHCAAVKALGWRPLGPSAVLATGGGRSD
RTIKQWRISVDACTLLRSTDAGAQVTGLLWSLPQHHAHDELLASQGGDVVAYSAASMAPS
AKYVGDAVRVLNMAQSPTGGLLVTSGAHEVVQLWDGRPRLKFGTARRRKTAPSSSLLDVG
QIR*
>HparCDC20
MASSRAETRRLERVSSSSLLIRSSPGRSDSRKRSHDASESDASKPSSGPTKGVLSAKKSR
KDVACGSNCTTSSKKSASDRFIPTRSAMNLDLAQCNSPETAAAIEAVTKSRQKSSPSRSG
ARAASSTAAEEEEKQIYKRRLASALLGREDDSNHKILKFTKDKPAVAPPDSFKSTLQARF
SHNKVTVVPASAAKKLNRHVPSAPIKVLDAPELMNDYYLNLLSWGANNILAVALGQCVYL
WNAATSEINELMALEGDEYVSSVQWSDAAGGSAHLAIGTSESVVQLWDVTASRQVRTMNG
HSSRVGALAWNSYVLSSGSRDSSIIHHDVRARQHQLSTLTSHEQEVCGLQWSPDGTMLAS
GGNDNALCLWKASSISSSRSVQTPAHRLEQHTAAVKAIAWCPWERNLLATGGGTADRTIK
FWNTTNGAMLNSVDTGSQVCSLLWSATEKELLSSHGYSQNELCLWKYPSMAKVKELTGHT
SRVLHLAPSPDGETVVSGAADETLRFWKVFGPNRKARKAGSSTVELSSSSLSSVMSIR*
>PultFZR
MFIRFIISMRLSSFSDENSHSKALPHRTLKRHNQRSQNNQNTDTTGSAPGSSSIGSTQGH
DVNPKDSSVMPTSCASSSFSMLLKSELLGIDSPSHRPEFTNYTDYSSSAYSSSMGTSSSM
AGNGCGIYNYSASSARGGSFGSTSNGSSGIFGFPGRTTGSGSSNILRFKAPRQSIHDEIK
TSISFNGIGCSSQRLLANTMNESRRKISKTPFKILDAPALQDDFYLNLVDWSSTNVLAVG
LGSCVYLWSACTSKVTKLCDLGASDCVTSVAWSPRVSSSDQLFIVGTNISVGTNSGQVQI
WEVATCKKVRTMNGHIARVGTLAWGSDLIASGSRDRNIYLRDMRAAEPFQHKLAGHKQEV
CGLKWSFDDHQLASGGNDNKLFVWNMHGVSSSVSASNSSSTSGTIPMVRFNDHTAAVKAI
AWSPHQHGLLASGGGTADRCIRFWNTQTQTPINAIDTGSQVCNLMWSKNVNEVVSTHGYS
LNQIIVWKYPSMTKLATLTGHTFRVLYLAMSPDGQTIVTGAGDETLRFWNAFPSSKSKGG
SRLGADLMLPIGMSNEIR
>PultCDC20
MASVARSLSLHARHGNVLKKATSSRDSPTRAKTSKSVNGASGTTNANATSNSNTAPDRFI
PNRSAMNMDLAQCRSPGTEAAQAAEKQNYKKRLASALLGNEDGERHKILKFTAKPATPAP
DSFKSSLSARFSHNKTSAIPAAAAKKLNRYVPSAPIKVLDAPELMNDYYLNLLSWGSNNV
LAVALGQCVYLWNAESGEIDELMALEGDDYVSSVQWSDVGGSSHLAIGTSESVVQLWDVA
AQKQVRSMNGHSSRVGALAWNSYVLSSGSRDSTIIHHDVRARTHQLSTLTSHEQEVCGLQ
WSPDGTTLASGGNDNALCLWKASSIGSGNSIQSPAHRLEHHTAAVKAIAWCPWERNLLAT
GGGTADRTIKFWNTSNGALLNSVDTGSQVCSLLWSTTEKEILSSHGYSQNELCLWKYPSM
TKVKELTGHTSRVLHLAASPDGSTVVSGAADETLRFWKVFGSNRKTSKTGSSGSELTSSR
LSNVMSIR
>PinfFZR
MVCIEKNASHFVISSSVRSAKGLGPLASLRVKSGCISSRKRRLSGSGQVDSMGRDCVVFQ
GTTAQPLHHQYESRLPGFSGENGKTPTHRTIKRSKYIYSDRFIPSRLTTKLDTGFGLTAD
SSRQCSNQSHDNGASRPQGASLSTSTPGGGAGGSVDSNSKNQVGTPSPYSMMLKRELLGL
HSPTRTNFGGGQSSAASSASSHDGVSAVYDPRSSLCVRMYNGSTCIRPSGSSSSNILRFK
APRQTPYGDVKPFIPFFGLTDPSHRFLGTGLQDGENGRRRIARTPFKVLDAPSLQDDFYL
NLVDWSATNIVAVGLSSCVYLWSACTSKVTMLCDLGPNDSVTSVSWSQRGTHLSVGTNSG
EVQIWDVSAGKKTRTMTGHLARVGTLGWSGQSLASGSRDRSILMRDLRTQEPFQNKLAGH
KQEVCGLKWSFDGRQLASGGNDNKLLIWNVQSVSSSLRGDTTMPLARFNEHSAAVKAIAW
SPHQHGLLASGGGTADRCIRFWNTQTLTALPFVDTGSQVCNLMWSKNANEVVSTHGYSLN
QIIVWKYPTMTKLATLTGHTFRVLYLAMSPDGQTIVTGAGDETLRFWNAFPSTKAQRGSR
LGTDLMLPLSVGSEIR*
>PinfCDC20
MASPSAEVRRLERASSSSVLMSPPSSRGISRKRSHNAAKKSRTDPSSGSTCSASSKSASD
RFIPTRSAMNLELVQCNSPDTVAAIEAASNRNKNSPSQSGGGFNAAEDEEKQIYKKRLAS
ALLGKEDDSKHKILKFTKAKPAVAPPDSFKSTLQARFSHNKVSVVPAAAAKKLNRHVPSA
PIKCVYLWNAASGEISELMGLDGDEYVSSVQWSDAAGGSAHLAIGTSESVVQLWDVAASR
QVRTMNGHSSRVGALAWNSYVLSSGSRDSTIIHHDVRARQHQLSTLTSHEQEVCGLQWSP
DGTTLASGGNDNALCLWKAGSIGTSRSMQAPTHRLEQHTAAVKAIAWCPWERNLLATGGG
TADRTIKFWNTTNGALLNSVDTGSQVCSLLWSATEKELLSSHGYSQNELCLWKYPSMTKV
KELTGHTSRVLHLAASPDGETVVSGAADETLRFWKVFGPNRKARKAGSATAELTSSSLSS
VMSIR*
>AkerFZR
MSAISSPKSPSSPARSLHSNYEARLRSPGQFRHSPNRLRKSMLGSASDRASVTPKRDRAV
YSDRFIPSRSGTRLENGFTLLDDSMSREERTNGAAPSAAETGASGHGVGQLYGGANAGAN
SAHDPSNREGFSRYSMLLRSELLGVDYDHTLAQSQQYGQQLKRKSSDGWSESDKKGSTPT
KIGSTSSVGSGSPARNLFRFKAPRQNALDLKRSSFSLSPIGGGSHGLLSSPRKIKRKIPK
VPFKVLDAPQLQDDFYLNLVDWSSTNVLAVGLSSCVYLWSACTSKVTKLCDLGSEDCVTS
VSWTHRGNHLAVGTNKGEVQIWDASKQKQIRTMGGHTARVGALAWNANQLASGSRDRHIY
RRDVRVPEFYTGKLVGHKQEVCGLKWSFDDQQLASGGNDNKLFIWNVQSTLPVAKFGDHT
AAVKAIAWSPHQHGLLASGGGTADRCIRFWNTLTGAPLNCIDTGSQVCNLLWSKNINEVV
STHGYSLNQIIVWKYPSMSKVATLTGHTYRVLYLAMSPDGQTVVTGAGDETLRFWNVFPG
PKNKDGSRLGTSLLFPSGADIR*
>AkerCDC20
MDLENTPLFRRAFLEQENDEKSTNVSTTREKFNKTLADNMGTSKSRILSFKMKAPKAHES
SSFNSLKVVYSLNKDKKSKKPTRHIPSAPERILDAPDIVDDYYLNLLDWGSANLLAVALG
RTVYLWNAESGDIQELCETKNDEDFITSLKFVKEGGGYLAVGTNFSETQLWDVESCKLLR
SMDGHTRRVSSLSWNRHTLSSGSRDSRIINHDVRVAKHAVNILKGHEQEVCGLSWSPDGQ
TLASGGNDNLLCLWDSRSSGSANDVAVEPRLKLGEHQAAVKALSWCPHQRNLLATGGGTA
DRTIKLWNSANGAVVNSIDTGSQVCSIVWNPHEKELLSSHGFSENQLCLWKYPSMVKVKE
LTGHTSRVLHTTVSPCGTMVCSAAADETLRFWKVFQSSKNKSRNFSDSNNRLTRSMNLR*
>AkerCDC20a
MTAANDYVKDQIELEQCLNFDQDVDSKVVPRWKRKALASASNTPRARKRNTCTRKTPMQQ
TDRFIPNRRLTNLENKPLYGTENDMNSANTLANNLGACNQRVLAFKNKAPKAETSGYSSL
KVMYSQNRTKKVSSKSTRHISSTPERILDAPDIIDDYYLNVMDWGSANILAVALGQIVYL
WNAERGEIQELCQTKSDDDYITSVKFVQEGGGYLAVGTNFCETQLWDIESQKMLRSMDGH
SDRISSLSWNDFILTSGSRDCGIVNHDVRVAQHSVSTYKGHEQEVCGLAWSPDGQTLASG
ANDNFLCLWDARGESRFDRKVVAPRLKLGEHQAAVKALAWCPYQRNVLATGGGTADRTIK
LWNAANGSVLNSIDTGSQVCSLLWNPHEKELLSSHGFSDNQLCLWKYPSMVKTKELTGHT
SRVLQTAISPCGTMVCSAGADETLRFWKGLSMELQSLKMSGKELKIINEILVVYNIHYVP
*
>RfilFZR1
MFIKKIAVVKGREGVCKKKKYIQQMMNNVLKKVDKNMSGNWMEPKGFESPQQVKHVFWDS
RERGWNKESERLAQSCSDIIESENLRQKRVRASPSDVMMSPCGTGMSSLSAKYSERLTSP
RQRRNKSIWKTECDTCPRKDFFQSPLRSPQRLRNKELQQQLNSGPKKKKKMKKKEFVPHR
FHSSLEMQESFQIKSSRQRLKPRRLSHGILKTHVTSGGSESNNSPHNQSSRTCDDALFSN
QMASQQQQARRTYTNLLQAEILGSSESSSTLKLTDEENIDPLESCSSITEHHGAYPATSE
GLGVEHDLLHSPVHSAGLGVSVEMLEFITTTTNRRDRSSHDDVKTNANTNTNTNTNTNTN
TNANTNNTNVNAHVHTNVNANTNEINDDLSRANARHGGAIQFRFHHPSCPCYNIRSQLAS
DHFQPRRVAMDSTDTSDNTVSSSSSSSSSHNPSEENNNLGGLLLECCCDQITSDLGFDFL
KSPSRTLKYRRVLPSNHKQFSHNTHVLFRHGDGEDENANTESSFSMTPIKMSSQATLLTR
PKKTRVISKSPFKVLDAPQLHDDFYLNLVDWSSQNVLAVGLRECVYLWSAFTSKVTKLVD
LSGDAPESASRKQDEYLVCSVSCSKKGNTIAVGSGAGHTSIYDSTKCCLLRRLSGHSHRV
GVVEWRNSHIVCSGSRDRRIFVHDVRISSAHRQDVVHILTYHKQEVCGLKWSYDDTFLAS
GGNDNTVVVWDARKNGSPYVFGKHRAAVKAISWSPHEHGILSTGGGTADRSIKFWNLNHV
NEYNNSRDEHNSGSEAPNLFKPQEMTPIRDIDTGSQVCNLLWSKNVNEIVSTHGYSLNQI
IVWSYPRMEKVNTILFFPMHSLYTFLFICFCSW
>RfilCDC20
MSDNTVALWDVKNKKVLRRIRGHSARVGCLAWNNFILSTGSCDSTIMNHDVRAKESLLAT
LKGHEQEICGLQWDSNTDGTYLASGGNDNVACVWEYNQLSANEPTPKCVLRESRAAVKAL
AWCPWQKALLAAGGGTGDMHIRFYDVNSGNCFNEVNTQSQVCSLQWNPFDKEILSSHGFS
KYQLSIWKYPSLIKTHDLTGHTSRVLHTVEFFVTLSSRFKFFILLFVIVLVWKKKKKKKK
RRCPQMAQWSVQVLLMKLCGFGKFLKK
>RfilFZRa
MGIGTGAGHILIYDTAKYRLSHRLSSHGHRVGVVEWRNPHILCSGSRDRNIFVHDIRISP
THQRDIIHELRYHKQEVCGLKWSYDDKFLASGGNDNKLIVWDTRKSNQPYTFGKHKAAVK
AISWSPHEHGIITTGGGTADRSIKFWNVNHIDGYNHFDSTNDRAEYNFEGNIPQLQNKPP
QMTPIHNIDTGSQVCNLLWSKNVNEIVSTHGYSLNQIVVWSYPCMKKVTFIYFIFFYFLF
FLNFYLFLVGHTYWAHYTRLVPFWIA
>SaggFZR
TTPKRDRSVYSDRFIPSRSGTQLETGFTLLGAEDGPSSASKHGAGANGASNNSSGPAAAS
DSSGREGFSTYSMLLRSELLGCDTPPTRSSASGGSSSASAHKFTSPAPARNLFRFKAPRQ
TALDLKKSFTLSTIGAGSQSLLSSPRRAKRKIAKTPFKVLDAPALQDDFYLNLVDWSSMN
VLAVGLGSCVYLWSACTSKVTKLCDLGPDDCVTSVSWTQRGMHLAVGTNHGEVQIWDAVK
CKKIRMMGGHAARVGTMAWNAHVLASGSRDRLIFQRDVRVPEYYTSKLVGHKQEVCGLRW
SFDDQQLASGGNDNKLFIWNVHNPNPVVRFTDHTAAVKAIAWSPHQHGLLASGGGTADRC
IRFWNSLSGSSLNCIDTGSQVCNLMWSKNVNEVVSTHGYSLNQIIVWRYPSMTKVATLTG
HTYRVLYLALSPDGQTIVTGAGDETLRFWNVFPGSKNKDGSR
>SaggCDC20
MPGACSNIQDQLELDDCLNFNEDINSSVEPRWKRKALQQTVSTPLSARKRGRAARTPGKG
RNTPQHDRFIPNRGAMDLANAHFNLMKENSSGSSESPTRQEFKKTLASSLGASQSRVLAF
KKKAPAPPEGFENSLKVLYTQNKAKIAKPAKVTRHIPSAPERILDAPDLLDDYYLNLVDW
GASNTLAVALGQTVYLWNAETGGIEELCQCDGEDDYITSVKFVQEGGGYLAVGTNFSETK
LYDIEAGKLLRNMDGHSSRVSSLSWNQHILSSGSRDSTIVHHDVRIAQHKVGVLEGHVQE
VCGLTWSPDGMTLASGGNDNLLCLWDARYTDGASRQVAQAPRLKISEHLAAVKALAWCPH
QRNVLASGGGTADRTIKMWNAANGACLNSVDTGSQVCSLLWNPHEKELLSSHGFSENQLC
LWKYPSMVKTKELSGHTARVLHLAASPDGTMVCSAAADETLRFWKVFEAVNPIKTKRVDT
KVGAAARGGLKRMNIR*
>AlimFZR
MAFSPPSSPARRLDSNYEARLKSPGHQFRPSPTRRKSLLSSPGTSVATATPKRDRSVYSD
RFIPSRSGTQLETGFSLLGADESGGGGANSVNKAANGANGSSGGNPSTGEVKEGFSTYSM
LLRSELLGLESSPQRKGASPSTNVGNSSSPGNGSDAKDSPEQRGASGGRVAHSSPGRNLF
RFKAPRQTALDLKKSFSLSPGIGPNSPGLMSSPRKAKRKIPKTPFKVLDAPALQDDFYLN
LVDWSSQNVLAVGLGSCVYLWSACTSKVTKLCDLGPQDCVTSVCWTQRGHHLAIGTNLGT
VELWDAAKCSKIRTMTGHSARVGCLSWTSNQLASGSRDRLILMRDVRQPNNYMKRLTGHK
QEVCGLKWSFDDQQLASGGNDNKLLIWNHQSTSPVLRFHEHTAAVKAIAWSPHQNGLLAS
GGGTADRCIRFWNTLTGSPIKCIDTGSQVCNLLFAKNVNELVSTHGYSLNQIIIWRVPQM
TKVATLTGHLTRVLYLACSPDAQTIVTGAGDETLRFWNVFPAPKNKDGSRLGTSLLFPSG
ADIR*
>AlimCDC20
MTYGTAHNYVQEQIELDECFNNFGEEVSSSVEPRWQRKALAARTPKSSRKRSRTGKTPSK
GKSTPQHDRFIPNRGAMDLANAHFNLMKENSSSASNQCESPTRAEFNKALASSMGAGESR
VLAFKKKAPAPPEGYENSLKVLYTQNKEKMARTQKPVRHIPSAPERILDAPDLLDDYYLN
LVDWGASNMLAVALGQTVYLWNAETGGIEELCQCDAEDDYITSVKFVQEGGGYLAVGTNF
SETKLFDVETCKLLRNMDGHSSRVSSLSWNQHILSSGSRDSTIVHHDVRVASHKVGVLEG
HVQEVCGLSWSPDGQTLASGGNDNLLCLWDARYSGDGRSQQTVQTPRLKIADHLAAVKAL
AWCPHQRNVLASGGGTADRTIKIWNAANGACLNSVDTGSQVCSLLWNPHEKELLSSHGFS
ENQLSLWKFPSMARVKDLRSHSARVLHLAMSPDGTTVCSAAADETLRFWKVFEAANPVKR
NKRAAGAATASHGGLARMSIRVYYRFMEDQVDSYMLTGGYASRDTRIKFKFEAMVAAEVA
DEGELIVLVANL*
>EhuxCDC20
MNATQFEECMNAMQGTPQKRSAAARLPSSAPGEEATRRGRTPVSRPHGDRFIPQRSAMDM
DVSHFELTRAREEENATVNASPAKARPLAPLPTFKRTSTPFPLPRPSSPPTPPSGGLPFT
RPPPCQLPSHPPASLQLLDDYYLNLLDWNERNVLGVALGDSIYLWNASDGSIQQLMQTSG
DNSHVTSLSWVQDGPYMAVGTSDHKVQIWDVEKLKQVRSMSGHRARVSSLSWNGRLVSSG
QEADGAAVNSVRVADHKVGTLRGHAQEVCGLKWSPSGTQLASGGNDNILNVWDDRYTSSA
NGVCDQPLLRLDQHRAAVKALAWCPWQRNLLASGGGTADRMIRFWNSSTGACLNAVCALQ
WAKHDRELVSSHGYSHNQLILWKYPSMVKVAELTGHTSRVLHMAQSPDGTTVVTAAADET
LRFWKILSGGEASKKERAAAKESILNSMSIR*
>EhuxFZR
MGGHLGRVGTLSWSGPSLSSGSRDRTICMRDVRSAPPFTSQLVGHKQEVCGLRWAHDGSQ
LASGGNDNKLFIWSPHGTSPLLRFSDHTAAVKALAWSPHQNGLLASGGGTADRCIRFWNT
QTATALSALDTGSQVCNLCWSCTVNELVSSHGYSQNQIVVWRYSSMAKVATLSGHTMRVL
YLALSPDGQTVVSGAGDETLRFWNVFPQARRTTGDEAAPFSRAYTVR*
>EhuxCDC20a
MSSASSSSFFIDPVVAHSPRQKKRQAPRSDTPPTESRGLGDRFVPQRSAMDLDVSNFELT
RGSRDGHGGVNASPAKEEYKKVLAAKLFGGSATNKVLSFNAKPPPPREDHQSSLRVLFTR
NRDAGLLPKKYSRHIPQAPERILDAPELLDDYYLNLLDWNERNVLAVALGDSIYLWNASD
GSIQQLMQTSGDNSHVTSLAWVQDGPGGEGRYMAVRLEQHRAAVKALAWCPWQRNLLASG
GGTADRMIRFWNSSTGACLNAVDTHSQVCALQWAKHDRELVSSHGYSHNQLILWKYPSMV
KVAELTGHTSRVLHMAQSPDGTTVVTAAADETLRFWKILSGGEASKKERAAAKESILNSM
TIR*
>EhuxCDC20b
MNATQFEECMNAMQGTPQKRSAAARLPSSAPGEEATRRGRTPVSRPHGDRFIPQRSAMDM
DVSHFELTRAREEENATEEYKKALAANLFAGGTRTPQGGGGFPRNVLGVALGDSIYLWNA
SDGSIQQLMQTSGDNSHVTSLSWVQDGPYMAVGTSDHKVQIWDVEKLKQVRVADHKVGTL
RGHAQEVCGLKWSPSGTQLASGGNDNILNLWDDRLEQHRAAVKALAWCPWQRNLLASGGG
TADRMIRFWNSSTGACLNAVDTHSQWAKHDRELVSSHGYSHNQLILWKYPSMVKVAELTG
HTSRVLHMAQSPDGTTVVTAAADETLRFWKILSGGEASKKERAAAKESILNSMSIRALSS
VATARV*
>EhuxCDC20d
DVRRRGGAACTLPAHRGEVCGLRFAPDGVAQLASGSNDHTVRVCDVRSPRAARLELTAHS
AAVKALDFCPWRRHCLATGGGTTDGSIRIWDTGAAAERELQSVATGSQVSGVRWSVARRE
LVTSHGFSSMNSTSNSVRLWRPNLLPVAQLTGHRGRVLHLAVSPDGGTALSAGSDETLRF
WKISSIGGAGGQASPPLPEALSARCPGLELSRIR*
>EhuxFZRa
MEPPYTPPSARSSGWGGFSTPPSRSSGGSSSKADYTGDRFIPTRRGVNLAEQFALLPEGG
SGGGGGSGGSGAERSGDGGAATTPRDDDPYNMLLRNELLGDNVAVTSRRGSGRHGARGGS
AGGGSGGSLFQYRVSPARDAPASPFSLSPVEADPMLPAARRTQRKIPSVPYKVLDAPALQ
DDFYLHLVDWSSTNVLAVGLGACVYLWSACTSKVTKLCDLGQETVTSVCWAQRGTHLAVG
TSVGEVQVWDAAKASLLRTMGGHLGRVGTL
>EhuxCDC20e
MSSASSSSFFIDPVVAHSPRQKKRQAPRSDTPPTESRGLGDRFVPQRSAMDLDVSNFELT
RGSRDGHGGVNASPAKEEYKKVLAAKLFGGSATNKVLSFNAKPPPPREDHQSSLRVLFTR
NRDAGLLPKKYSRHIPQAPERILDAPELLDDYYLNLLDWNERNVLAVALGDSIYLWNASD
GSIQQLMQTSGDNSHVTSLAWVQDGPGGEGRYMAVRLEQHRAAVKALAWCPWQRNLLASG
GGTADRMIRFWNSSTGACLNAVDTHSQVCALQWAKHDRELVSSHGYSHNQLILWKYPSMV
KVAELTGHTSRVLHMAQSPDGTTVVTAAADETLRFWKILSGGEASKKERAAAKESILNSM
TIR*
>GtheCDC20
MCAHVSAPKTPKAQRSPQGDRFIPKRSAMDGEMAFFNLCANENSNPQTPSSAKKTPGKDQ
YKSTLADSMGMGQTNKPHKILTLQADAPKPPEGHLNSQRVLYTQNKVSDMKKKVSMRYIP
QAPEKILDAPELMDDYYLNLLDWSSTNILAVALSQTVYLWNASTGSIEELCTTQGEDDYI
TSVAWVQDGNYIGVGTNNQEVQIWDVGGMRQIRTMKGHRGRVSSLAWNSHILSSGSRDSS
IIHHDVRIAQHVTARLEGAHTQEVCGLKWSCNGQQLASGGNDNILNVWDMGQTTPRHQIC
HHQAAVKALAWCPHQANLLASGGGTADRKICFWNTTTGALLQEVDTNSQVCSLMWSKHEK
EILSSHGFTQNQLTLWKYPSMVKVAELTGHQSRVLHLACSPDGNTVVSGAADETLRFWKV
FGNDSSKLDKSKASFQSASLARASSIR*
>GtheCDC20a
MKRRRTTRFIPKSPDKILDAPDLVDDYYLNLLDWSKSNILAVALRQSVFLWNASNGAAHK
LMETSGRGNIVTSLAWGDVPSGNTLAVGTHFSEVQLWDVTTGTVIRQMGGHRSRVSSMSW
NGQIVSSGSRDSTIHNHDVRARDHQVAELIGHTQEVCGLKWSPQGTQLASGGNDNILNIW
EVGLLSALLPRLMRFYPLQAAVKALAWCPFHSNLLASGGGTADRKICLWNTSNGQCMNEV
DTKSQVCAVQWSTHDRELVSSHGFTHNQLILWRYAGRGRVHKVVELTGHQARVLHMAQSP
DGTTIVSAAADETLRFWRILGSPTRSAAKLKMEHSSRGLLGANCIR*
>GtheCDC20b
KKISRFIPKSADKILDAPQIVDDYYLNLLDWSPTNVLAVALNQSVFLWNASTGAAHKLMQ
TDGRGDIITSLSWGSGNTLAVGTHSAEIQLWDVSTSSLVRTLRGHEQRVSSLTWSTGSSL
SSGSRDCQIIHHDTRANNHKIASLHGHRHEVCGLKWSPQANQLASGGNDNVLFIWEARNN
RPRLCIERHRAAVKALAWCPFQHNTLASGGGTADRKICLWNTSNGTCFNEVDTKSQVCAI
EWSIHDKEFVSSHGFTHNQLILWRHFGSGRLQKVTELTGHQARVLHMAKSPDGTTVVSAA
ADETIRFWRIFGAGRNSASKLKD
>TtheFZR1
MDYLEFGGQEWSQPMQADMLCSNNTKQSQLLQGNLQVMKNGCEINDNQSWTTDTSIPSQD
IDYPSISYQNNKLSPIHSPQYSQNSTHLFKANSLENSVENSYFKDSISSPSFQPSYLSMS
QSYHQSAGQQKQIPSSSFRKQQPQSQDQSIQLANPFSRKLQSSSLAHQIEGIESKQAKKT
DYITDRYIPSRKQSKLNTYQAYECNENYNYYENQFTTDSPRGSSTNSVFVKNAVDKEEIN
QISISQLYKNYVLGIKDKRMLNLSLSSAHAFCPYKNQNVLRFTKPNILKNSMQIGIEANQ
QKSILQSSSAYPNQLFLNLEEEQCCSHLRFSRKISKVPFKVLDAPALQDDFYLNLIDWSS
QNILAVGLSSCVYLWSACSSRVTKLCDFGRTNEVTSVNWSPRSSLISIGTNTGEVEIWDS
VKLEKVRVMKGHSQRVGTLAWNTNILTSGSRDKTILQRDLRTKNLYEQKLIGHKQEVCGL
KWSFDEQQLASGGNDNKLFVWNMHSNKPITKFGNHNAAVKALAWSPHQHGLLVSGGGTQD
RTIRFWNTLTSRQLECIETGSQVCNLIFSKNVNELVSTHGYSQNQIIIWSYPEMEKLITL
TGHSCRVLYLAMSPDGQTIVTGAGDETLRFWNVFPSNKEKQIDDSTSTLLSKNHALR
>TtheFZR2
MNCLRNLQNSNPANRKESLDYSPINEKKSNSQNVESQKYLSPQQLGQSYSTQPSFRSPMS
GENSSCCQNQQQISFVQQAHPSLPCFEEEFEYSPAEGICTPQNGNNKDSTTKQLCEQASS
FSQKSEYSIQLFNQLSEQFSNISLEDQTIGSPLQNNSSYFQEKSQNSEQNFYNMSDTFLN
STQNSKTPYGIRNQYIENPDIEFFLKKGIMSARYTNSNAFVKRNDQQSTPKDQDGMEESF
DEIITKFDEALEVSDFTQKVKQDDLVMQIPLQTPKSQRKLKEDDWKENFSSPERLSLQTS
LFSKNKTQFDNQLCTLSNNNQAIPSIWKSSKQKFNKKKSDRFIPNRKTSKLSIALTSAHE
IKDENENKNFFKGEFYDKQSQVSIEELYKSHILGISNNNQKTPFGISSSQFSQYFANHGS
AMIPPRYVNNSSQEVERSNNTPHLPIYLNQDENEVSQTIQSFSNQNILRFKDSPQKNKQD
IGKFLPEYSNKYSLIDNQNSCIFDFKRKETRKINKIPFKVLDAPSLQDDFYLNLVDWSST
NILAVALGSCVYLWKADNNKVIKFCDLGSTTVTSVAWHPKGHQLSLGTSAGQVQVWDANS
LKMLRSYNDHIVRVGSLSWSTSLLACGSRDKTISLRDQRDDNSIVRTFKEHKQEVCGLKW
SFDEQYLASGGNDNKLFVWNNHSTIPICKFTQHTAAVKAIAWSPHQHGLLASGGGTQDRC
IRFWNTQTSTMLDYIDTQSQVCNLMFGKTENEIVSTHGYSLNQIVVWKYPSLQKIAELTG
HTSRVLFLAMSPDGQTIVTGAGDETLRFWKVFPSVNDGYKPPSVLVNDIRDLR
>TtheFZR2a
MNQLFSCIGFALGIYLFAFLNINYFFQKNELLDQSDYESIQSLIDIESYLFIKIKDRQRK
EIQDNECHGINKNLTKKISKNQQQQLRNKQQYSKQRYINQQVIASKELLKIKYSFALAQM
LNNQVLESIRHYYQKNGGRQESKNTYKFDGCNNQRGGQPAKVMINDASSTTTDDSNSLQS
LDQQPINECFFDEALSSQNTVFISSKGGPDTPTFQPTSRVISSSIPFCKSISSFSGPIQI
TSSQAQQSLLEIQQQQQQQVCSSNSIAGLSSSKPIIHKNIFKIQKSKAQYEDRFIPSRKH
SKLSIALTMAHDENIVPQLQLMNSQDSSNQQNGNSSNNGLNYQVIQAVNQKDLCSQQVSI
ADLYKTQVLGIKPPETKFSKYEGKFQNRNILAFCSPKKAKQFSKAKLGPKDNELLSQNDL
NGDINFLDRVTNNLFGSQFSDNLEQNQYTVIVDPISNMSNQNYYSRQILSHIDPLNNFHS
THPFNLNPDIKTYFTRNTRKISKIPFKVLDAPTLKDDFYLNLIDWGENNQIAVGLGSCVY
LWSASTSRVTKLCDLRNTININGQSTDESDNITSVSWSSQGTYLSIGTNSGSVSVWDIVA
LKKVKEYNQHRQRVGALSWNKNLLVSGSRDKKILIRDVRLYQPVVHKLLGHKQEICGLKW
SYDHQMLASGGNDNNLFVWNMHSSSPIIKLQSHTAAVKALSWSPHQHGLLISGGGSLDRT
IRIWNTITREQIKCIDTGSQVCNLQFCKNRNEFVSTHGYSENQIIIWNYPDLDKLAVLTG
HTQRVLHLAMSPDGDTIASGAGDETLRFWNINDSQSKEHEIQNSINKSQLLPQKNYLR
>TtheFZR2b
MEEQVYQKEADQLQESLKFYDPDTKKIRGYLSDKTNSDEYNRVHNNFNVSASNNYPNFYS
SNNTQMYFNSINDNQSVSNTLQQSQNNSKFPNNHIENQQSVHQQTNFNQNSKVGEECLKQ
PYLFQVKPIIFDQSSYNYQEEENQVWKVNKKLQSEASESLCQTKTELNKAPSIYLSQELV
SSDSSIGHIFNENALNMDKNQSQQIDSDKTQIYFQTYENLSNNESTPSHSQQSSLQIINN
ENSSQLEIKSNASGQKQKSSGKKYNDRYIPNRVSTNLYNLINPTQLSSSSSQQNSNSSQQ
PNGDEIDDGTMRRQSDNPRVQQNSKLYSNLLQSSILGESPELLQQSRHWGSSNADYILKD
SQMINYGQINAYQTYKQKKILTYSTKQQIQNYENELKIAAHNQIILSHEQNIRKIPKQPY
KILESRNLQDDFYLNLLDWSPLNYLAVGLKNQVAIWSGCNSTISRLCGLGDVGVSSVSCS
QRSNHIAVGDSIGNILIYDIHHKEQPLLKIDGHSDRIGSIAWNGSLIASGSKDKNILVRD
LRAPQKYIQKYSGHKQEICGLKWSFDENILASGGNDNKLFLWTLKTKDELAKFSQHTAAV
KALGFSPHQHNILASGGGTADRCIRFWNTQTLQQIDCLDTGSQVCNLMFSKNVNEIVSTH
GYSLNQIIVWKYPSMKKIQTLTGHTQRVLYLAMSPCGQNVVTGAGDETLRFWNIFPSVKN
KSNLLGTSSLFPSCIDLR
>TtheFZR1a
MDIESLLSSLSFEESQQQQHQFDALDFQLQPQLSSQSSTSISSSYSLSSPSYQQHYQQQI
PSQQDCFSSMHLAKQSSSISSCSTSSSAWSDSRFIPSRKQSKYNVMLSSAHEVKMQKSTK
GQFLHDENDISIAQLYKKHVLELNNSKNENKLHFCDSKVSNKQFGRKGNKASAASSNSLS
AALPYGPDSNMLLNNENSCNGLESMILSMQKTQAQHRINEQLSASNSSSFSRKQNQISYS
QIKVLDAPGLIDDFYLNLLDWSQRNLLAVALGSTVYVWNGQNNQVLKMCDVTKIPNPLIQ
DQSPHVLEQNKVQSIQWSQSGNLLGVGDANGIISIYDLHTQKRLNSLPLHTDRIGSLAWR
DDFIVASGSRDKSIFCTDIRISTPSNKRCIQRFTGHKQEVCGLKWSFDHQMLASGGNDNK
LFVWSLRTSTHINKFQEHKAGVKAIAWSPHQHGLLVSGGGTADRTIRFWNTQLGEQVDCI
EVNSQVCNLVFSKNENEFVSTHGFQDNDIIVWKYPTLQKIACLTGHTCRVLQLGLSPCST
KIVTGAGDETLRFWDVFKSNKNVPNKQGSLLDTKVDLR
>TtheFZR1c
MSEIQIEEQPFCFNIGLNENELNSSFCSQNIEQELYKKQNSQASLYFQSISQQDNTSDKN
QSSQSQCPPINFSNNFYHNLEQIMFSDDANDNHSSCTNTSSNVFSLKKESNPSFRKQSSF
NLDKKQNSSQNFDNCIQKLRKYESDDCKNQLSYGFATTTNANTELSLSNQNSFSSAISTP
FSRNTKKQNNATFSAHSQDSSLGYERFIPTRKNNKMFINFQNKDSSDMTKKSSQIKNDPQ
TACYSQNSNESFSIASLYQKHILDTSDNSKILSFNGNRQQNTNSAFMSQQKSGLYSQQSI
MEQENINDEDFFRSNGQLPSQSSLSFKKKQSLVITDSTKILDAPGLEDDYYLNLLHWSAQ
NVISIVLKNEVFGYNYSNKKIFSMQKPDKNNIYKFTSVKFSKSGKLLAIGDSLGGVQIID
AETRREVAFFQNHEDRVASLSWINDEILASGSKDRNIYCHDIRDKNIVRKYQGHRNEVCG
LEWSCDQQTLASGGNDDKLFVWNIGYNQHQYKFSQHKAAVKAITWSPHQHGLLVSGGGSR
DKTIRFWNIHTGKEVDCIETSSQVCSLAFTKNTNQFVSTHGYADNEIYVWKYPNPQKVKI
FQGHQQRVIYMALSPDQKQIVTGASDETLRFWDAFPDAPSFKGPESTLKFSDLR
>TtheFZR1d
MSNQVQTIESEQYPLCAMDENLLFSSNKNQNFTQESSAKHNYFNNSQSDKKKSLSSNKEN
SSSTQYVKEGLISLHFNNKSEMVVQPFSSQNAQTKLHQLPSFRQANHNQTCKTADKMFER
KAHQNQRETESAIQIELSPGWTASSSISQRQIHSEKSEMQEEETQEMTGNGIARSELKDV
VRNLNLIDLAKTEDESPMSQSLSALSSSNLFRSESNNSTTSDQFLREISTNILNQNSQND
FITLDKKQKFYKKCNFDRFIPSRVESDTYKLFQIHSQMELDQANHQQNLQSNQQNSNNNI
KEEQNRQLYHNLLHAHFLENNTVINHNYCSPADDTSLFANSQESASKQSQFKPLKKLFSY
GENNSSSNMQSNNSSSLSSFMPPSSSSSSSKKSSIYQSLINLPDNNMYMRDETPKLKINP
RPYKILEAPTLKNDFYLNLLDWSASNLVSVGLENYVYVLSGANQSVKTQFTIPEYVDHNL
LKMQSGQDQIQQSDYYNMVCSVGWSQISDHISVGDRQGKVYLFDLTKNKFLRVMQNHTGR
VGQIAWNGNLIATGSRDKNIIITDIRDKSSNSIVFKGHEQEICGMRWSFDEQTLASGGND
NKVFLWSLKMNGKLAKISSSKAAVKAIGFSPHQHNILAFGGGTADRCIRIYDTQQLKQIE
CIDTGSQVCNLIFSKNSRQIISTHGYSLNHIQIWNQSNMKKLATLTGHTQRVLYLAESPC
GQNILTGAADETIRFWNIFKNDTVNELSPSSLGLR
>PpalCDC20
MNSNFYTAEIESMLSLNTPLENVEARWQRKAREASTSDRFMPSLSNLDISHFNLTKENVE
LNTLYADSLASSMFAEQSSDLQSKILSYKSKAPASSALANSSLRVLYSQSKVADVQALPK
KAFRQIPQVPERILDAPDIVDDYYLNLLDWSSQNVIAIPLGKTVYLWNATTSAIQRLFTV
ESADDYITSLQWTKDGSHLAVGTNSCVVQLWDVEQTKKVREMRGHTGRVGALAWNNYILS
SGSADTNIFNHDVRIQNHHVSTLAGHQQEVCGLKWSHDGTQLASGGNDNIVNVWDVNNDA
GFETPKFTFEQHTAAVRAIAWCPWQQNLLATGGGAADRTIRFWNTQTGACLNQIDTMSQV
CSIQWSIHHKELVSSHGFSQNQLCVWKYPTMAKVAELTGHTSRALHTAISPDGETVVSAS
GDETLRFWRIFEKENKLPVAQKSKESSSGSMLRSNLIR
>PpalFZR1
MFHSQYESRLRSPSRGSPSKSINWNQDQPPLGVPNFERVIDLDSKQQINNSSSSSDTNSS
NFNNNNNNNNNNNNSFESKNYKNIINNSNNNNNNNSLNISFNESTSSYKNNKSPIKNSKS
PIKLNNNSSSNYGDRFISIPFTTESLDKFSVLDVNPIHSPSLNSNASSSSSSFDKQENHL
AYNLILKNEILGNHSILEYNNPQSIQFSNQNDPLSTTPTTNTTTTSNNPTTTVTNNSNNT
NTATSNISNQQFSQTFSSSTFSQLSLLEGAEDIIDSYSTSRNILQYTLPKKKSKDFTDSP
YSLSPLSDNSQKLLSSPRKPQRKISKMPFKVLDAPAILDDFYLNLIDWSSQNIVAVALES
SVYLWNAATSKVSKLCDYQNGVVTSVSWIQRGSHLAIGGDDGLVQIWDEAKTKPFCTMIS
HNAAIKAIAWSPHQRGLLASGGGTQDKCIRFWNTFTGTPLQAIDTGSQVCNLAWSKNVNE
LVSTHV
>DfasFZR1
MDQFIRSVGLGRLSNVYITFAFEQSSQSYRKMDRIYSLIIIFLICLKKRKRDKSTNRSFL
FQTKRTYHTMFHSEYESRLKSPSRSSPSKTKNMTPSSSLTPSSSSIYQDLIRENPPIAPP
NFYSCIQDPSSNNNNNNNQEEDENTNYNNNNNNNNNNNNNNNNNNNVKLISKQSIHFANE
DTYGDRFIPVPVGTESHCKFSTIDCNSPRKGGGDKLSLNQQQQRSNNHINHINNNNTNNN
INNNNNTNHLLNGQSNNNNTGGLLNGNGSNGSYNNGGLNNPRDERTFAYNLILKNEILGS
HSSPLLSMDQSSAIRSFDPFSTNNILHTLSSSVATSSSSSSSLLSVNSVSLTSPTSHSAS
TTAPIISSPSPLLINSCLLSPSSMQQQQQEPSILQFKSKSRASSSACLDVHSPYSLSPLS
GNSQKLLSSPRKPQRKISKVPFKVLDAPAISDDFYLNLVDWSSQNVLAVGLEKSVYLWNA
VNSQVSKLCDFSQDDNVTSVSWIERGTHLAVGGNDGIVQIWDVTKKKKIRELQGHSARVN
TMAWNSHLLSTGSKDRSILHHDVRDSSNYVCKLLGHRNEICGLKWSPDGQQLASGGNDNL
LCVWDHSMNQSSYLNNNNNNNNNNNYNYSSSSNNNSNYSNNNQNNNSSSFSSPSSSNSIC
NKPLYQFKFHNAAVKAIAWSPHQRGLLASGGGTHDKCIRFWNTGTGASLQSIDTGSQVCN
LAWSKNVNELVSTHGYSQNQITVWSYPSMTPVTTLIGHTSRVLYLAVSPDGTSIVTGAGD
QTLRFWNLFPSSKESSVFYNSPNSLDTLYKSELGIIR
>DfasCDC20
MNSNFETAELEQLLSFNTPLNGEVARWERKATCGDRFMPSLNNLSQFNLSKENSVPSIES
ALNDYYKDACFDAQDIQSKILSYKSKAPVSAAASSSLRVLYSQNKVETAAVSGASKKAFR
AIPQAPERILDAPDIVDDYYLNLLDWSSQNVIAIPLGKTVYLWNATTSDIKSLFTVEGQD
DYITSLQWTKDGQHLAVGTNSCVVQLWDVEQQKKLREMRGHAGRVGALSWNNYILSSGSA
DTNIFNHDVRIQNHHVSTLSGHTQEVCGLKWSHDGTQLASGGNDNIVNVWDVNNDAGFET
PKFTFEQHTAAVRAIAWCPWEQNLLATGGGAADRTIRFWNTQTGACVNSIDTMSQVCSIQ
WSTHHKELVSSHGFSQNQLCVWKYPTMAKVAELTGHTSRALHTAISPDGETIVSASADET
LRFWRIFEKESKIPSVSRKVKESSETSMMRSNLIR
>DpurCDC20
MNSNYSVAELNDLLSLNTPLCNVVESRWQRKQRETVDRFIPTNKMNIDISHFNLTKENSN
PNVESTLYKEALASQIFDNELESKVLSFKSKAPISNVSSAANSLRVLYSQNQVSQPTEAA
LKKAFRQIPTQPERILDAPDLVDDYYLNLLDWSSQNVIAIPLGQTVYLWNATTSEIQRLF
QVEQQDDYITSLQWTKDGNYLAVGTNSCVVQLWDVEHTKKIRELRGHSGRVGALAWNDYI
LSSGSADTNIFNHDVRVQNHHVSTLSGHSQEVCGLKWSHDGTQLASGGNDNIVNIWDINS
ENFEVPAHTFEQHTAAVRALAWCPFQPNLLATGGGAADRTIRFWNTQTGACLNTVDTMSQ
VCSIQWSTTYRELVSSHGYSQNQLCVWKYPSMVKCAELTGHTSRALHTAISPDGETIVSA
SADETLRFWRVFEKENKLPTATKAKEVSEGSMMRNMNSLIR*
>DpurFZR1
MFHSEYEKKLRSPSKSPSSSKSYYQSNGIYSSPIPLPLSSFFQTNIDSNNNNTIILTTSN
ENYDENRSPIKRSPSKTTNLMGTPTTASTNTVLSNDSYGDRFIPMSIGIESQNHYSMEES
NFFYPSENNLYTIDRQKDESHLAYNMILKNELLGSLSSSFLETISASPIKQINSNINNNN
NNNNNNTANNSNHQQNILDAPMIKDDFYLNLIDWSSQNILAVGLDTSVYLWNATTSQVSK
LCEMEPNQPVSSVGWIQRGTHLAIGGNDGIVQIWDVTKKKKIRELQGHSSRVNSLAWNNY
ILSSGGKDKVILNHDVRSSENSFASRLVGHRHEICGLKWSPDGQQLASGGNDNLLNVWDN
SNSSKPLYQFKFHYAAVKAIAWSPHQRGLLASGGGTHDKCIRFWNTMNGQSIQSIDTGSQ
VCNLAWSKNVNELVSTHGYSQNQISVWSYPSMTPVTTLTGHTMRVLYLAVSPDGQTVCTG
AGDHSLRFWNIFPSNKESSFSTKLDSFYNKKELDIR*
>DdisCDC20
MNSNYETAELEQLLSLNAPLENVEARWQRKARQNNSNTNNNNGNNGGDRFIPNKMNIDIG
HFNLTKENSNPNPNAINNNSSTSTSTTATSSTTNNIESTLYKDTLANQLFESNSGDLESK
ILSFKSKAPVGNVSSSTNSLRVLYSQNQVGSTPTDQSLKKQFRQIPQQPERILDAPDIVD
DYYLNLLDWSSQNVIAIPLGQTVYLWNATTSEIQRLFQVEQQDDYITSLQWTKDGNYLAV
GTNSCTIQLWDVAHTKKVRELRGHAGRVGALAWNDYILSSGSSDTNIFNHDVRVQNHHVS
TLSGHSQEVCGLKWSHDGGQLASGGNDNIINIWDINSENFETPAHTFEQHTAAVRALAWC
PFQPNLLATGGGAADRTIRFWNTITGVCLNTVDTMSQVCSIQWSTTYRELVSSHGYSQNQ
LCVWKYPSMVKCAELTGHTSRALHTAISPDGETVVSASADETLRFWRVFEKENKLPTANR
KSKEVSDGSMMRNINSLIR*
>DdisFZR1
MFHSEYEKKLRSPSKSPGSKTNYYNNYSNNNNNTPIPLPLSIFHSTYEDNGSNNNNNNNN
NNINLNSNNNNNNSNNSGSNINNNITTPIKSTSTTTTTTTTPITTPTTTTTTTTTTPSYD
SYGDRFIPLSIGLESQNNYSFDESSYEYLYCYPSENSYTIDKQRDESHLAYNIVLKNELL
GSSLSSNFFDSPSSIYKSSIFNNNNNNNNNNNNNNNNNNNNNNNNHVNNNNNNNNNNNID
TPTNNNNNNNNNNNNNNVNINDTTATTTTTTTTNTNIPTTTTNATNNNNNNSNNTTTTTT
TTTNTTNTTNTNTNTNTNNNLININQSPSKKQSLMSATMNNNNSNNNNNNNFGILKYNQK
QKSTMSNHLDCSPYSLSLLSDDSQKLLSSPRKPQRKISKTPIKILDAPMIKDDFYLNLID
WSSHNILAVGLDTSVYLWNATTSQVSKLCEMESGQPVSSVGWIQRGGIHLAIGGTDGVVS
IWDVNKKKKIRELQGHNTRVNALAWNNHILSSGGKDKVILHHDVRDCSNNYTNRLVGHRH
EICGLKWSPDGQQLASGGNDNLLNVWDHSMTQQPQQQHQPPPPPPSSNTSSISQQQQQQN
TSKPLYQFKFHYAAVKAIAWSPHQRGLLASGGGTHDKCIRFWNTTTGQSIQSIDTGSQVC
NLAWSKNINELVSTHGYSQNQITVWNYPTMTPVTTLTGHTMRVLYLAVSPDGQTVCTGAG
DNSLRFWNLFPSNKESSFSSNLDSFYNKKGLDIR*
>AthaFZR1
MEEDESTTPKKKSDSQLNLPPSMNRPTVSLESRINRLIDSNHYHSPSKPIYSDRFIPSRS
GSNFALFDLASSSPNKKDGKEDGAGSYASLLKTALFGPVTPEKSDVVNGFSPSGNIFRFK
TETQRSLNLYPPFDSDVVSGVSPSPVKSPRKILRSPYKVLDAPALQDDFYLNLVDWSAQN
VLAVGLGNCVYLWNACSSKVTKLCDLGVDETVCSVGWALRGTHLAIGTSSGTVQIWDVLR
CKNIRTMEGHRLRVGALAWSSSVLSSGSRDKSILQRDIRTQEDHVSKLKGHKSEICGLKW
SSDNRELASGGNDNKLFVWNQHSTQPVLRFCEHAAAVKAIAWSPHHFGLLASGGGTADRC
IRFWNTTTNTHLNCVDTNSQVCNLVWSKNVNELVSTHGYSQNQIIVWKYPTMSKLATLTG
HSYRVLYLAVSPDGQTIVTGAGDETLRFWNVFPSPKSQSRESEIGALSFGRTTIR
>AthaFZR2
MEEEDPTASNVITNSNSSSMRNLSPAMNTPVVSLESRINRLINANQSQSPSPSSLSRSIY
SDRFIPSRSGSNFALFDLSPSPSKDGKEDGAGSYATLLRAAMFGPETPEKRDITGFSSSR
NIFRFKTETHRSLNSFSPFGVDDDSPGVSHSGPVKAPRKVPRSPYKVLDAPALQDDFYLN
LVDWSAQNVLAVGLGNCVYLWNACSSKVTKLCDLGAEDSVCSVGWALRGTHLAVGTSTGK
VQIWDASRCKRTRTMEGHRLRVGALAWGSSVLSSGSRDKSILQRDIRCQEDHVSKLAGHK
SEVCGLKWSYDNRELASGGNDNRLFVWNQHSTQPVLKYSEHTAAVKAIAWSPHVHGLLAS
GGGTADRCIRFWNTTTNTHLSSIDTCSQVCNLAWSKNVNELVSTHGYSQNQIIVWKYPTM
SKIATLTGHTYRVLYLAVSPDGQTIVTGAGDETLRFWNVFPSPKSQNTDSEIGSSFFGRT
TIR
>AthaFZR3
MASPQSTKTGLNLPAGMNQTSLRLETFSSSFRGISSLSSPSKSTCSDRFIPCRSSSRLHA
FDLQDKEPTTPVKEGGNEAYSRLLKSELFGSDFASPLLSPAGGQGSASSPMSPCTNMLRF
KTDRSNSSPSSPFSPSILGNDNGHSSDSSPPPKPPRKVPKTPHKVLDAPSLQDDFYLNVV
DWSSQNVLAVGLGTCVYLWTASNSKVTKLCDLGPNDSVCSVQWTREGSYISIGTSHGQVQ
VWDGTQCKRVRTMGGHQTRTGVLAWNSRILSSGSRDRNILQHDIRVQSDFVSKLVGHKSE
VCGLKWSHDDRELASGGNDNQLLVWNNHSQQPILKLTEHTAAVKAITWSPHQSSLLASGG
GTADRCIRFWNTTNGNQLNSIDTGSQVCNLAWSKNVNEIVSTHGYSQNQIMLWKYPSMSK
VATLTGHSMRVLYLATSPDGQTIVTGAGDETLRFWNVFPSVKMQTPVKDTGLWSLGRTQI
R
>AthaCDC201
MDAGMNNTSSHYKTQARCPLQEHFLPRKPSKENLDRFIPNRSAMNFDYAHFALTEGRKGK
DQTAAVSSPSKEAYRKQLAETMNLNHTRILAFRNKPQAPVELLPSNHSASLHQQPKSVKP
RRYIPQTSERTLDAPDIVDDFYLNLLDWGSANVLAIALDHTVYLWDASTGSTSELVTIDE
EKGPVTSINWAPDGRHVAVGLNNSEVQLWDSASNRQLRTLKGGHQSRVGSLAWNNHILTT
GGMDGLIINNDVRIRSPIVETYRGHTQEVCGLKWSGSGQQLASGGNDNVVHIWDRSVASS
NSTTQWLHRLEEHTSAVKALAWCPFQANLLATGGGGGDRTIKFWNTHTGACLNSVDTGSQ
VCSLLWSKNERELLSSHGFTQNQLTLWKYPSMVKMAELTGHTSRVLYMAQSPDGCTVASA
AGDETLRFWNVFGVPETAKKAAPKAVSEPFSHVNRIR
>AthaCDC202
MDAGLNRCPLQEHFLPRKNSKENLDRFIPNRSAMNFDYAHFALTEERKGKDQSATVSSPS
KEAYRKQLAETMNLNHTRILAFRNKPQAPVELLPSNHSASLHQQPKSVKPRRYIPQTSER
TLDAPDIVDDFYLNLLDWGSANVLAIALDHTVYLWDASTGSTSELVTIDEEKGPVTSINW
APDGRHVAVGLNNSEVQLWDSASNRQLRTLKGGHQSRVGSLAWNNHILTTGGMDGLIINN
DVRIRSPIVETYRGHTQEVCGLKWSGSGQQLASGGNDNVVHIWDRSVASSNSTTQWLHRL
EEHTSAVKALAWCPFQANLLATGGGGGDRTIKFWNTHTGACLNSVDTGSQVCSLLWSKNE
RELLSSHGFTQNQLTLWKYPSMVKMAELTGHTSRVLYMAQSPDGCTVASAAGDETLRFWN
VFGVPETAKKAAPKAVAEPFSHVNRIR
>AthaCDC205
MNTSSHLKAQASCPLVEHFLRRKLSKENFDRFIPNRSAMDFDFANYALTQGRKRNVDEVT
SASRKAYMTQLAEAMNQNRTRILAFRNKPKALLSSNHSDPPHQQPISVKPRRYIPQNSER
VLDAPGIADDFYLNLLDWGSSNVLAIALGDTVYLWDASSGSTYKLVTIDEEEGPVTSINW
TQDGLDLAIGLDNSEVQLWDCVSNRQVRTLRGGHESRVGSLAWNNHILTTGGMDGKIVNN
DVRIRSSIVETYLGHTEEVCGLKWSESGKKLASGGNDNVVHIWDHRSVASSNPTRQWLHR
FEEHTAAVRALAWCPFQASLLATGGGVGDGKIKFWNTHTGACLNSVETGSQVCSLLWSKS
ERELLSSHGFTQNQLTLWKYPSMVKMAELNGHTSRVLFMAQSPDGCTVASAAGDETLRLW
NVFGEPPKTTKKAASKKYTDPFAHVNHIR
>AthaCDC203
MDSDTCTVPDHFLPRKLSKQNLDRFIPNRSAMDFDFANYALTQGRKRNVDEITSASRKAY
MTQLAVVMNQNRTRILAFRNKPKALLSSNHSDSPHQNPKSVKPRRYIPQNSERVLDAPGL
MDDFYLNLLDWGSANVLAIALGDTVYLWDASSGSTSELVTIDEDKGPVTSINWTQDGLDL
AVGLDNSEVQLWDFVSNRQVRTLIGGHESRVGSLAWNNHILTTGGMDGKIVNNDVRIRSS
IVGTYLGHTEEVCGLKWSESGKKLASGGNYNVVHIWDHRSVASSKPTRQWLHRFEEHTAA
VRALAWCPFQATLLATGGGVGDGKIKFWNTHTGACLNSVETGSQVCSLLWSQRERELLSS
HGFTQNQLTLWKYPSMSKMAELNGHTSRVLFMAQSPNGCTVASAAGDENLRLWNVFGEPP
KTTKKAASKNYLELFSHVNSLR
>AthaCDC204
MDSGMRATCTVPEHFLPRKLSKQNLDRFIPNRSAKDFDFANYALTQGSKRNLDEVTSASR
KAYMTQLAVVMNQNRTRILAFRNKPKSLLSTNHSDSPHQNPKPVKPRRYIPQNSERVLDA
PGLRDDFSLNLLDWGSANVLAIALGDTVYLWDASSGSTSELVTIDEDKGPVTSINWTQDG
LDLAVGLDNSEVQLWDCVSNRQVRTLRGGHESRVGSLAWDNHILTTGGMDGKIVNNDVRI
RSSIVETYLGHTEEVCGLKWSESGNKQASGGNDNVVHIWDRSLASSKQTRQWLHRFEEHT
AAVRALAWCPFQASLLATGGGVGDGKIKFWNTHTGACLNSVETGSQVCSLLWSQSERELL
SSHGFTQNQLTLWKYPSMSKMAELNGHTSRVLFMAQSPNGCTVASAAGDENLRLWNVFGE
PPKTTKKAASKKYPELFSHVNSLR*
>AthaCDC206
MMKSIALALCLTHHSPMVLSIVDYGDSQEKTIDSLWKKPHGSDLTWSGFSRVGVTEAYFA
VPVDHFLTNPPSLRLSQTIYCRRGSSYVETEKVEEEDRDDFLKQVWFLTDNLVFFFVDIE
EYIVIEQLGDTVYLWDASSCYTSKLVTIDDENGPVTSINWTQDGLDLAVGLDNSEVQVWD
CVSNRHVRTLRGGHESRVGSLAWNNHILTTGGMDGKIVNNDVRIRSSIIGTYVGHTEEVC
GLKWSESGKKLASGGNDNVVHIWDRSLASSNPTRQWLHRFEEHTAAVRALAWCPFQASLL
ATGGGVGDGKINFWNTHTGACLNSVETGSQVCSLLWSKSERELLSAHGFTQNQLTLWKYP
SMVKMAELNGHTSRVLFMAQSPDGCTVASAAGDETLRLWNVFGEPPKTTKKAASKKYTEP
FAHVNHIR*
>OsatFZR
MDHHHHHLPPPPPRSPMENSASSKPPTPASTPSSRLAAAPSSRVSSAAPHPSPSSSAPTP
ASRTVYSDRFIPSRAGSNLALFDLAPSPSHHDAAAAAASPGAPPPSGSTPASSPYCALLR
AALFGPTTPDRVASSASACSSSSSAGASPVGSPATGNIFRFKAEVPRNAKRALFSDGDDE
GVLFPGVFTTRGTGPRKIPRSPYKVLDAPALQDDFYLNLVDWSSHNILAVGLGNCVYLWN
ACSSKVTKLCDLGVDDNVCSVGWAQRGTHLAVGTNQGKVQVWDATRCKRIRTMESHRMRV
GALAWNSSLLSSGSRDKSILHHDIRAQDDYISRLAGHKSEVCGLKWSYDNRQLASGGNDN
RLYVWNQHSAHPVLKYTEHTAAVKAIAWSPHLHGLLASGGGTADRCIRFWNTTTNMHLNC
VDTGSQVCNLVWSKNVNELVSTHGYSQNQIIVWRYPTMSKLATLTGHTYRVLYLAISPDG
QTIVTGAGDETLRFWNVFPSPKSQSSDSLSSIGATSFVRSYIR*
>OsatFZR3
MATDASPKPAPPRLNVPPAMAGGLRLDPAVASPARLLLDVPKTPSPSKTTYSDRFIPCRS
SSRLHNFALLDRDRASPSSTTDDAPYSRLLRAEIFGPDSPSPAPSSPNTNLFRFKTDHPS
PKSPFAASAAATAGHYDCTAGSAESSTPRKPPRKVPKTPHKVLDAPSLQDDFYLNLVDWS
SQNTLAVGLGNCVYLWSASNCKVTKLCDLGPRDSVCAVHWTREGSYLAIGTSLGDVQIWD
SSRCKRIRNMGGHQTRTGVLAWSSRILSSGSRDKNILQHDIRVPSDYISKFSGHRSEVCG
LKWSHDDRELASGGNDNQLLVWNQRSQQPILRLTEHTAAVKAIAWSPHQQGLLASGGGTA
DRCIRFWNTVNGNMLNSVDTGSQVCNLAWCKNVNELVSTHGYSQNQIMVWKYPSMSKVAT
LTGHTLRVLYLAMSPDGQTIVTGAGDETLRFWNIFPSMKTQAPVRDIGLWSFSRSHIR*
>OsatCDC20
MDAGSHSISSEKSSRYVAPRQPLQEAGSRPYMPSLSTASRNPSAKCYGDRFIPDRSAMDM
DMAHYLLTEPRKDKENAAASPAKEAYRKLLAEKILNNRTRILSFRNKPPEPESILTELRA
DAASIQAKPAKQRRYIPQSAERTLDAPELVDDYYLNLLDWGSSNVLSIALGNSVYLWDAT
NSSTSELVTVDEDNGPVTSVSWAPDGRHIAVGLNSSDVQLWDTSSNRLLRTMRGVHDSRV
GSLAWNNNILTTGGMDGKIVNNDVRIRNHVVQTYQGHQQEVCGLKWSGSGQQLASGGNDN
LLHIWDVSMASSMPSAGRTQWLHRLEDHLAAVKALAWCPFQSNLLASGGGGSDRCIKFWN
THTGACLNSIDTGSQVCSLVWNKNERELLSSHGFAQNQLTLWKYPSMVKMAELTGHTSRV
LFTAQSPDGLTVASAAADETLRFWNVFGAPEAPKTATKGSHTGMFNNSNHIHIR*
>OsatCDC20a
MDAGSHSISSEKSHGLAPRPPLQEAGSRPYMPSLSTASRNPSAKCYGDRFIPDRSAMDMD
MAHYLLTEPKKDKENAAASPSKEVYRRLLAEKLLNNRTRILAFRNKPPEPENVSAADTAS
THQAKPAKQRRYIPQSAERTLDAPDLVDDYYLNLLDWGSKNVLSIALGDTVYLWDASSGS
TSELVTVDEDSGPITSVSWAPDGQHVAVGLNSSDIQLWDTSSNRLLRTLRGVHESRVGSL
AWNNNILTTGGMDGNIVNNDVRIRNHVVQTYQGHSQEVCGLKWSGSGQQLASGGNDNLLH
IWDVSMASSVPSAGRNQWLHRLEDHTAAVKALAWCPFQSNLLATGGGGSDRCIKFWNTHT
GACLNSVDTGSQVCALLWNKNERELLSSHGFTQNQLTLWKYPSMVKMAELTGHTSRVLFM
AQSPDGCTVASAAADETLRFWNVFGSPEAPKPAAKASHTGMFNSFNHLR*
>OsatCDC20b
MEAPGSGSVPTAKRRRLVPRPPPVPLEVAGARGPYMPPLCIKSKNPSAKCYGDRFIPDRS
AMDMDMAYFLLTEPKKEKENTDMLSPAEEAYKRLLAEKLLNNRSRILAFRNKPPEPEGIV
QQLLYETLTSSQTKPARKCRHIPQSSERTLDAPGIVDDFYLNILDWGCKNVMSIALGNTL
YLWNSADGSIMDLVTIDEDDGPITSVSWSCDGQWIAVGLNSSDIQLWDTSSNRMLRTLHG
VHQSRVGSLAWNKNILTTGGMDGNIVNNDVRMRSHVVHIYRGHEDEVCGLRWSGSGQQLA
SGGNDNLVHIWDVSMASSNLSLGHNRWLHRFGDHLAAVKALAWCPFQSNLLASGGGGDDR
CIRFWNTHTGLCLNSVDTGSQNSLALWKYPSMVKLAELEDHTARVLCLAQSPDGFTVASV
AADETLRLWKIFETSEDAKPVFKTFVLVFQDNVRVGPWGTDCSYFQDLIALVVTMVTGSQ
KL*
>BdisFZR
MEHHQQQPPPPSPMENNSKPPTPSSTPTSHLSTAPSSGLPSVPPPRPSPSSSSAPTTPGS
RTIYSDRFIPSRTGSNLALFDLAAAPSPSSSQQAAASSSGSAAPAASPYCTLLRAALFGP
DTPDRVTSSAAACSSSSPAGASPVGSPGSGNIFRFKAEVPRNAKRALFAGGDDEDLLFPG
VFKAKGTGPRKIPRSPYKVLDAPALQDDFYLNLVDWSSHNVLTVGLGNCVYLWNACSSKV
TKLCDLGVDDTVCSVGWAQRGTHLAVGTNQGKVQIWDASRCKRIRTMESHRMRVGALAWN
SSLLSSGSRDKNILHHDIRAPDDYVSKLTGHKSEVCGLKWSYDNRQLASGGNDNRLFVWN
QHSVQPVLKYTEHTAAVKAIAWSPHLHGLLASGGGTADRCIRFWNTTTNTHLSFMDTGSQ
VCNLVWSKNVNELVSTHGYSQNQIIVWRYPTMAKLATLTGHTYRVLYLAISPDGQTIVTG
AGDETLRFWNVFPSPKSQSSDSLSSIGGTSFVRSYIR*
>BdisFZR3
MAATEAKPRLNVPAAMAGALRLDPSGTASPSRSASSSSSRLLEIPKTPSPSKTTYSDRFI
PCRSSSRLHNFALIDPPSSPAAAPDTPYSRLLRAELFPDSTPTSDAAAAGPDSPNTNLFR
FKTDRPAPASPFAAAASHLDCVAGSGDSSASKKLPRKVLDAPSLQDDFYLNLVDWSSQNM
LAVGLGTCVYLWSASSSKVTKLCDLGPRDTVCAVHWTREGSYLAVGTGHGDVQIWDSSRC
KRIRNMGGHQARASVLAWNSTILSSGSRDKSILQHDIRVPNDYISKFSGHRSEVCGLKWS
HDDRELASGGNDNQLLVWNQRSQQPVLRLTEHTAAVKAIAWSPHQHGLVASGGGTADRCI
KFWNTANGNMLNSVDTGSQVCNLAWCKNVNELVSTHGYSQNQIMVWKYPSMSKVATLTGH
TLRVLYLAMSPDGQTIVTGAGDETLRFWNIFPSMKTQAPVRDPGLWSFSRSHIR*
>BdisCDC20
MDAGSRSISSEKSRAAVQRPPLQEAGSRPYMPSLSTSSRDPSAKCYGDRFIPNRSAMDMD
MAHYLLTEPKKDKENMAASPSKEAYRRLLAEKLLNNRTRILAFRNKPPEPENTLAADTVS
SHQAKPAKQRRYIPQSAERTLDAPDLVDDYYLNLMDWGSSNVLSIALGDTMYLWDASSGS
TSELVTVDEDNGPITSVSWAPDGRHLAIGLNSSDIQLWDTSSSRLLRTLKGVHESRVGSL
AWNNNILTTGGMDGRIVNNDVRIRDHAVQTYQGHSQEVCGLKWSGSGQQLASGGNDNLLH
IWDVSMASSMPSAGRNQWLHRLEDHTAAVKALAWCPFQSNLLATGGGGSDRCIKFWNTHT
GACLNSVDTGSQVCALLWNKNERELLSSHGFTQNQLTLWKYPSMVKMAELTGHTSRVLFM
AQSPDGCTVASAAADETLRFWNVFGTPEVAKPAAKASSHTGMFNSFNHIR*
>BdisCDC20a
MDAGYRSISSEKSRAVQRPPLQEAGSRPYMPSLSTSSRDPSAKCYGDRFIPNRSAMDMDM
AHYLLTEPKKDKENMASSPSKEAYRKLLTEKLLNNRTRILAFRNKPPEPENILAADTVSS
HQAKPAKQRRYIPQSAERTLDAPDLVDDYYLNLMDWGSSNVLSIALGDTMYLWEASSGST
SELVTVDEDKGPITSVSWAPDGRHLAIGLNSSDIQLWDTSSSRLLRTLKGVHESRVGSLA
WNNNILTTGGMDGRIVNNDVRIRDHAVQTYQGHSQEVCGLKWSGSGQQLASGGNDNLLHI
WDVPMASSMPSAGRNQWLHRLEDHTAAVKALAWCPFQSNLLATGGGGSDRCIKFWNTHTG
ACLNSVDTGSQVCALLWNKNERELLSSHGFTQNQLTLWKYPSMVKMAELTGHTSRVLFMA
QSPDGCTVASAAADETLRFWNVFGTPEVAKPAAKASHTGMFNSFNHIR*
>BdisCDC20b
MDAGSNSISSEKSSRYAAPRSPLKEAGSRPYMPSLSTASRNPNAKCYGDRFIPNRSAMDM
DMAHYLLTEPKRDEKNVGTASPSNEMYRKLLAEKLLNNRTRILAFQNKPPEPENILTELR
ADTASIQAKPTKQRRHIPQTAERTLDAPDLVDDYYLNLLDWGSSNVLSIALGNTVYLWDG
SNGSTSELVTVDEDNGPVTSVSWAPDGRHIAVGLNSSIVQLWDPSSNRLLRTLRGVHESR
VGSLAWNNNILTTGGMDGKIVNNDVRIRNHAVQTYHGHEQEVCGLKWSGSGQHLASGGND
NLLHIWDVSMASSVQSAGRTQWLHRLDDHLAAVKALAWCPFQSNLLASGGGGSDRCIKLW
NTHTGACLNSVDTGSQVCALLWNKNERELLSSHGFTQNQLTLWKYPSMVKMAELTGHSSR
VLFMTQSPDGCTVASAAADETLRFWNVFGTPDTPKATKVKASHTGMFNSYNHIR*
>BdisCDC20c
MEAAGSGSAASTPKRRRLELRPLVPLEVAGARRPYMPSLCSNSNNPSAKYYGDRFIPDRS
AMDMDMAYYLLTEPKKDQENEVKVSPAKEAYRRLLAEKILSSRTRILAFRNKPPEHEGML
PQILVETLTSNQTKPAKQRRKIPQFAERTLDAPGVVDDYYLNLLDWGSKNVLSIALENTL
YLWNSADSSTSELVTIDNDHGPITSVSWACDGQHIAVGLNSSDIQLWDTSSNRLMRKLQG
VHQSRVASLAWNNSILTTGGMDGKIVNNDVRMRSHIVQTYRGHAAEVCGLRWSGSCQQLA
SGGNDNLVHIWDASMASSNPSLGYSRWLHRFSDHLAAVKALAWCPFQSNLLASGGGGNDR
CIKFWNTHTGLCLNSVDTGGQVCALLWNKNEKELLSACGFVQNPLTLWKYPSMVKLAELN
GHTSRVLCLAQSPDGSTVASVAADETLRFWNVFGTPQALKPAVNSGMFNSFSHIR*
>SmoeFZRa
MEDCEDFSEEIKGLEAESPRAKIAARRSLVFSSSGFNAGKVESAAAVASSPKVNRITYSD
RFIPSRSSSNLTGFALLDKSPSSNVSNVSHGSETREDSAAAYSMLLRTELFGSDPGGPMV
PNTPEKLLGGSSRDSARTPMSPTRNLFRFKNEHRGGAGACASPESPFSLSPVGLDVALAG
TVTSPRKAPRKIARSPYKVLDAPALQDDFYLNLVDWSSLNVLAVGLGPCVYLWSACTSKV
TKLCDLSPNDGVCSVGWTQRGTYLAVGTNLGEVQIWDATRCKRVRTMGGHRTRVGTLAWS
SNVLSSGSRDRNILQRDIRAPEDFVNRLVGHKSEVCGLKWSYDDRELASGGNDNQLFVWN
QLSTQPVLKFSEHTAAVKAIAWSPHQHGLLASGGGTADRCIRFWNTGTSTHLSCVDTGSQ
VCNLVWSKNVNELVSTHGYSQNQIIVWRYPAMSKLSTLTGHSYRVLYLAISPDGQTIVTG
AGDETLRFWNVFPCPKSQSAVRNTGIWSLGRTHIR*
>SmoeFZR
MAAERLRVEISRAVSVLNPAVAGGGGGGSTPSPTRMSYSDRFIPSRSSSNLAGFALLDNS
PSLGSDASKEEGVAVYSMLLRSELLGGDAGPLSPGTPDKNSLVSAGVRDSTKSPLSPSRN
LLRFKSDSRAAGAPCHKSESLSPGALDFGTTGASSSPVKLQRKVSRVPFKVLDAPALQDD
FYLNLVDWSAHNVLAVGLGNCVYLWSASTSKVTKLCDLGHDDAVCSVAWTHRGTYLAVGS
NAGEVQIWDAIRCKKVRTMEGHRTRVGTLAWNSVTLSSGSRDRNILNHDVRVPEDYTSKL
CGHKSEASSVCGLKWSFDDRELASGGNDNQLFVWNQLSTQPVCKFSEHTAAVKAIAWSPH
QHGLLTSGGGTADRCIRFWNTSTNSHINCVDTGGQVCNLMWSKNVNELVSTHGYSQNQII
VWRYPTMTKLTTLTGHTYRVLYLSMSPDGQTIVTGAGDETLRFWNVFPSPKSQNAVRDSG
MWSLGRTHIR*
>SmoeCDC20
MLVLGKENSQLQQQPLRSDCSQEEYKKQLAENLLRDANIFQKKSRILAFKSKPPPPPEGF
ERESRLLYSENTAPGASKPRRMFRQIPQAPERTLDAPEILDDYYLNLLDWGTNNILAVAL
GHTVYLWNATTGGIEELMQVSEDDGPVTSVSWAPDGKHISVGLNNADVQLWDAFSLRQVR
SLKAHTARVGSLAWNGPILSTGGRDNVIFNHDVRIREHVTGKMAAHQQEVCGLKWSPSGQ
QLASGGNDNLLYVWDAAAAASRGNSTYLHRLDEHQAAVKALAWCPFQSNLLASGGGTADR
CIKFWNTHTGACIQSVDTASQVCALQWSKHERELLSSHGFSQNQLILWKYPSMVKMAELT
GHTSRVLHMAQSPDGYTVASAAGDETLRFWQVFGTPDTTKATAVRTKASSSALNSRCIR*
>SmoeCDC20a
MNFDVANMLVLGKENSHSQQQQQQQQHLRYDCCQEEYKKQLAENLLKDANILHKESRILA
FKNRPPPPPEGFDKESSLLYSENTAPGASRPRKMFRHIPQAPERTLDAPEILDDYYLNLL
DWGSNNVVAVALGHTVYLWNASTGNIEELMQANEEDGPVTSVAWAPDGKHISVGLSNADV
QLWDSLSLRQVRSLKAHSARVGSLAWNGPILSTGGRDNVIFNHDVRIREHVTGKMVAHQQ
EVCGLKWSPSGQQLASGGNDNLLHIWDAAAAVSGGTSSYLHRLDEHQAAVKALAWCPFQS
NLLASGGGTADRCIKFWNTHTGACIQSVDTGSQVCALQWSKHERELLSSHGFSQNQLILW
KYPSMVKMAELTGHTSRVLHLAQSPDGYTVASAAGDETLRFWQVFGNPDTAKAAVRTKAR
ETYSALNSRCIR*
>PpatFZR
MDRPIEGAARSEDGPQTRSSSAARSLNLPVGMSRDALHLDTIARRSWQGLASPMKHGVCT
TTSSPTRTSYSDRFIPSRSSSNLTGFALLDRSPSGANISQANDTREEGGAAYSMLLRTEL
FGQEAGSPATPENRTGISARDPMRSPISPTVSRNLFRFKSDPKPSTGSKARPERPYDISP
AGIDSSLAGTPMSPRKAPRKIARSPYKVLDAPALQDDFYLNLVDWSSNNVLAVGLGTCVY
LWSASSSKVTKLCDLGPTDSICSVSWTHRGTYLAVGTNLGEVQLWDAAKCRIVRTMGGHR
TRVGALAWNSHILSSGSRDRNILQRDVRVPDDFVSKLVGHKSEVCGLKWSYDDRELASGG
NDNQLLVWNRQSTQPVVKFSEHGAAVKAIAWSPHQHGLLASGGGTADRCIRFWNTATSTA
LNCYDTGSQVCNLVWSKNVNEIVSTHGYSQNQIIVWRYPTMSKLTTLTGHTMRVLYLAIS
PDGQTIVTGAGDETLRFWNVFPSPKSQSVVRDNEVWSLGRTYIR*
>PpatFZRa
MEGAADSEDGHQSRSSSVARSLNLPVGMSRDALHLDTIARRSWQGSASPMKQGISSAATS
SPTRTSYSDRFIPSRSSSNLTGFALLDRSPSGLNIAQLNDVREDGGAAYSMLLRSELFGQ
EAASPATPEKSMGISLRDPMRSPISSSVSRNLFRFKSEPKPSTGPNARPENLFDLSPVGI
DSALVAATMSPRKAPRKIARSPYKVLDAPALQDDFYLNLVDWSSQNVLAVGLGTCVYLWS
ACTSKVTKLCDLGPTDSVCSVGWTQRATYLAVGTNLGEVQLWDATKCRKVRTMGGHRTRV
GTLAWSSHLLSSGSRDRNILQRDVRVPEDFVSKLIGHKSEVCGLKWSYDDRELASGGNDN
QLLVWNQQSTQPVVKFSEHGAAVKAMAWSPHQHGLLASGGGTADRCIRFWNTATSTALNC
YDTGSQVCNLVWSKNVNELVSTHGYSQNQIIVWRYPTMSKLATLTGHTMRVLYLAISPDG
QTIVTGAGDETLRFWNVFPSPKSQSAVRDTGVWSLGRTHIR*
>PpatFZRb
MDHPMDGSVDIENGYQFRIAQSLNLPVGMSRDALHLDSIARRSWQRSVAPTKNMIGAAST
LSPTKTSYSDRFIPSRSSSNLSSFSLLDRALSGANIVQSSDSKEDGSGAYSMLLRSELFG
QVGSSPVTPEKSFGIGSRDSMRSPISPKSRNMFRFKSECKPSTGLNSQPESPYSLSPVGI
DSTMTGATVSPRKAPRKIARSPCKVLDAPALQDDFYLNLVDWSSSNVLAVGLGTCVYLWS
ACSSKVTKLCDLGLTDSVCSVGWTQRGTYLAVGTNLGDVQIWDATRYRKVRTLGGHRTRV
GALAWSSHMLSSGSRDRSIFQRDVRSPEDFVSKLVGHKSEVCGLKWSCDDRELASGGNDN
QLLVWNQHAAQPIVKFSEHTAAVKAIAWSPHQNGLLASGGGSADRCIRFWNTATSSHLNC
YDTGSQVCNLAWSKNVNEIVSTHGYSHNQIIVWKYPTMSKLATLTGHSMRVLYLATSPDG
QTIVTGAGDETLRFWNVFPSPKSQSAVRDTGVWSLGRTHIR*
>PpatFZRc
MDGSGDSENGFQSRIARSLNLPFGMSRDALHLDTIARRSWQGLESPMDMAGTVNIPSPAR
TSYSDRFIPSRSSSNLTGFALLDRSPSGANIAQSNDYREDGFAAYSMLLRSELLGQETSL
PATPEKPMGIGSRDQMRSPISPTSRNLFRFKSDVKGNLGLNGRSESPYSHSSVGINSMLD
RATVSPRKAPRRIARSPYKVLDAPALQDDFYLNLVDWSSHNVLAVGLGTCVYLWSACTSK
VTKLCDLGPTDSVCSVAWTQRGSYLAVGTNLGQLQLWDVTRYRMVRAMSGHRTRVGALAW
SSCILSSGSRDRNILQRDVRVPEDFVSKLEGHKSEVCGLKWSCDDRELASGGNDNQLLVW
NQQSTQPVVKFSDHTAAVKAIAWSPHQHNLLASGGGTADRCIRFWNTATSTPLKHYDTGS
QVCNLAWSKNVNEIVSTHGYSENQIIVWRHPTMTKLATLTGHTTRVLYLATSPDGQTIVT
GAGDETLRFWNVFPSSKSQNAVPDAGVWSLGRTHIR*
>PpatCDC20
MATMAKAFQTPTKSASARWDRDPLRERMSPEPVVTKKTPKTKTPGRSTDRFITDRSAMDF
EVANYLLSKENSSSEATSPMKMAYRKHLAENLLNDNCQKQSRILAFKSKPPPPSEGFQNA
RTTLYSQNVGAGDQKPRKTFRYIPQAPERTLDAPDLLDDYYLNLLDWSSNNVLAIALGMT
VYLWDATTSSIEELMTVDEEGPITSVSWAPDGQYIAVGLNNSTVQLWDSTSLRQLRTLRG
HSARVGALAWNGPTLATGGRDSTILNHDVRIRNHVIGKLTGHEQEVCGLKWSPSGQQLAS
GGNDNLLHIWDSAAASNSSSYLHRLDDHQAAVKALAWCPFQSNLLASGGGTADRCIKFWN
THTGVCVNSIDTQSQVCALQWSKHEKEILSSHGFSQNQLCLWKYPSMVKMAEFTGHTSRV
LHLAQSPDGYTVASAAGDETLRFWQVFGTPETKQTSQKRTKEVGSALTCLNRIRLGME*
>PpatCDC20a
MQTMAKAFLTPTKTKSLKCGKLESLPLRETVSPIQLKRKTPKAKTPGRATDRFIADRSAM
DFNVANLMLTRENSSVDVISPSKDEYKKQLAESLLNNNGQKQSRILAFKSKPPPPPEGFQ
NGRQTLYSQNVSAQSKPKKMFRHIPQAAERTLDAPDMLDDYYLNLLDWSSGNVLAVALGM
TVYLWDATTSSIEELMTVDEEGPITSVSWAPDGQYLAVGLNNSSVQLWDSTTLRQLRTLR
GHSARVSALAWNGPTLATGGRDNMILNHDVRIRENVIGCMAAHEQEVCGLKWSPSGQQLA
SGGNDNLLHIWDASAASSLSASPLHSLDEHQAAVKALAWCPFQSNLLASGGGTADRCIKF
WNTHTGACVNSIDTQSQVCALQWSKHEKEILSSHGFSQNQLCLWKYPSMVKMAEFTGHTS
RVLHLAQSPDGYTVASAAGDETLRFWNVFGTPEAKLVNQAKKTREVESALTSLTRIR*
>PpatCDC20b
MQSMAKSFQTPTKTNSVSCGKWDSVSLRENVSPVQLKKKTPKAKTPGRATDRFITDRSAM
DFNVANLMLTKENSSMDVISPSRDEYKKQLAESLLNNNGQKQSRILAFKSKPPPPPEGLL
NNNRTLYSQNVGAAQFKPKKMFRHIPQAPERTLDAPDMVDDYYLNLMDWSSSNVLAIALG
MTVYLWDATTSSIEELVTVDEEGPITSVSWAPDGQYLAVGLNNSTVQLWDSTSLRQLRTL
RGHSARVGALAWNGPTLATGGRDNAILNHDVRIRDHVIGSMEAHEQEVCGLKWSPSGQQL
ASGGNDNILHIWDASAASSASASPLHSLDEHQAAVKALAWCPFQSNLLASGGGTADRCIK
FWNTHTGACVNSIDTHSQVCALQWSKHEKEILSSHGFSQNQLCLWKYPSMVKMTELSGHT
SRVLHLAQSPDGYTVASAAGDETLRFWNVFGTPETKEVNISHRTKKVGSALTSLTRIR*
>PpatCDC20c
MESIVQGMAKVFHSPTRSDARNDRHPLREQFSPEPLGRKTPKSKTPGRPSDRFITDRSAM
DFNIANYMLAGLEENAVNNGSVHSPSKEEYKKQLAENLLRCNNHQRQSRILAFKSKPPPP
PEGFENSRKSLYSQNASPGESKPRAYFRHIPQTAERTLDAPDLLDDYYLNLLDWSANNVL
AIALGNTVYLWDATTCSIAELLTADEDGPVTSVHWAPDGRYLAVGLNNADVQLWDSQELR
QLRSLKGHSARVGSLAWNGPVLSSGSRDSSIINHDALRFCMDILMEVRIRDHVIGRMEAH
EQEVCGLKWSPSGHQLASGGNDNLLYIWDASAASNQGPSPYLLRLDDHRAAVKALAWCPF
QSNLLASGGGTADRCIKFWNTHTGVCLNSIDTQSQVCALQWSKHEREILSSHGFSQNQLC
LWKYPSMVKLAELTGHTSRVLHLAQSPDGYTIASAAGDETLRFWKVFGDPEALKAKSRSK
AKEVGSVLHSLTRIR*
>PpatCDC20d
MATLAKSFQTPTMNADNGSWKRVPLRERSSPDPVVTKTVESKSPDRSTDRFITDRSAMNF
EIANYLISKENSSSDANFQSKDVYRNQLGENLLNDHCQEQSRILAFKSKPPPPPEGFHNG
RKSLYSQNIAAGEAMPKNKFRHIPQAPERTLDAPDLLDDYYLNLMDWSSNNVLAVALGST
VYLWDATTSSIEELMTVQEEGPVTSVSWAPDGQYLAVGLNNSTVQLWDSSSLRQLRTLRG
HSARVGSLAWHGPTLATGSRDCTILNHDVRIRHNVIGKMSGHEQEVCGLKWSPSSQQLAS
GGNDNLLHIWDSAAASSFSSSHLHRLDEHQAAVKALAWCPFQSNLLASGGGTADRCIKFW
NSHTGVCVNSIDTGSQVCALQWSKHEKEILSSHGFSQNQLCVWKYPSMVKMAEFTGHTSR
VLHLAQSPDGYTGFRCGRRDLAFLASIWSP*
>PpatCDC20e
MKSPDRSTDRFITDRSTMNFEIANYLISEENSSSDANSQSKDVYRNQLGENLLNDHCQEQ
YRILAFKSKPPPPPEGFHNGRKSLYSQNIAVSEATTKTKFRHIPQAPVRTLDAPDLIDDY
YLNLMDWSSNNVLAIEGGPVTSVFWAPEGQYIAVGLNNSTVQLWDSSSLRQLRTLRGHSA
HVGSLAWNGPTLATGSRDCTILNHDVRIRRHMKGKMSGHEQEICGLIWSPSGQQFASGGN
DNLLHIWDSAAASSSSSSYLHRLDEHQAAVKALAWCPFQRNLLESSGGTGNRCIKFWNTH
TGACVNSIDRGSQVCALQWSKHEKEILSSHGFSQNQLCLWKYPSMVKMAEFTGHTSRVLH
LARSPDGYTVATAVGDEILRFWQVFGAPETKKSSLKRATNI*
>CreiCDC20
MSSTTPGNTSSGSPLGTSKSVKLNFGTKTPGNGKSKEKMDRFIPTRSAMDFDSANFSLSK
ENKQGEQGSPSKEESYQKALAASLSVHDSSRILAFKQKAPAAPEGYENSLKSLYNQNLAP
TVKKTFRHVPTTQERILDAPELMDDYYLNLLDWSGQNLIAVALGRSVYLWNAASGGVEEL
CTVPNEGDYISALKWGSDGNFLAVGTSDAKVQIWDANRRKQVRELCGHTNRVSALSWNGA
VLSSGSRDSTIANWDVRKRRDEACVARLTVHEQEVCGLEWSLCGQQLASGGNDNVLAIHD
ASFRLCHKVRWPLGAVQAHSAAVKALAWCPYQSNLLATGGGTADRHIRFWNTHTCAMLSA
IDTGSQVCALQWNPHARELLSSHGYSKNQLCLWKYPSLEKVAELTGHTGRVLHMATGPDG
CGVVTAGADETLRFWRPFGEPPSAKDGDSKLGGGAMMGAAVGAGGSAGGFGGLRSIR*
>CreiFZR
MATSEVSKQATEREDLNPGYNLLLRSELLGATFPGPISPDKVQQLEQLRAPASPGKSLFR
FKTGDVHSPHGGPSAQSPFVVSPVGDDTAAGSPFASPRRAQRRIARAPFKVLDAPSLADD
FYLNLVDWSSQNVLAVGLGTCVYLWSASSSTVCNISWSKNVNEIVSTHGYSQNQVIIWKY
PNMAKLATLTGHTLRVLYLAVSPDGQTIVTGAGDETLRFWSVFPSAKSTGPDTSVASMNR
TTIR*
>VcarFZR
MEPEYASAAGASGHAQPSSPLRDHSRHNLHTSSPLRSPIWSPKSRVTYSDRFIPSRAAAA
RLDYSILDREMATSDDLNPAYNLLLRSELLGSSCPGPISPDKVRDPGWLRAPASPGKSLF
RFKTGDVHSPHGGPAAQSPFVVSPVGDDTAAGSPFASPRRAQRKIARAPFKVLDAPSLAD
DFYLNLVDWSSQNVLAVGLGTCVYLWSAMSSTVTKLCDLAPHDTVCSVEWSRRGTFLSVG
TNSGKVQIWDVAKLKLVRTLEGHRARVGTQAWGSHVLCSGSRDRHILQRDIRCPEHFTAK
LVGHRSEVCGLKWSPDDRQLASGGNDNQLYIWSLPSSSPVYKFADHTAAVKAIAWSPHQH
SLLASGGGTADRCIRFWNTATGMPLNCIDTGSQVCNISWSKNANEIVSTHGYSQNQVIIW
KYPSMAKLATLTGHTLRVLYLAVSPDGQTIVTGAGDETLRFWSVFPSAKSSGPDTTVASM
SRTTIR*
>VcarCDC20
MSGVQPPTPGSKAGGSPGGGNKSVKLSFGTKTPGNGKGKEKLDRFIPTRSAMDFDSANYT
LNKDAKQSSDQRDGQGSPSKEDYQKALAASLSVNDSSRILAFKQKAPAAPEGYENNLKSL
YNQNLAPNAAKKQFRHVPTTQERILDAPELMDDYYLNLLDWGSQNLIAVALGRSVYLWNA
GSGNVEELCTVPNEGDYISSLRWGSDGNFLAVGTSDAKVQIWDATRRKQVRELCGHTNRV
SCLSWNGSILSSGSRDSTIANWDVRKRRDEACVATLRVHEQEVCGLTWSLCGQQLASGGN
DNILAIHDASFSLVNKVQAHTAAVKALAWCPYQSNLLATGGGTADRHVRFWNTHTCAMLS
QIDTGSQVCALQWNPHERELLSSHGYSKHQLCLWKYPSLVKVAELSGHQGRVLHMATSPD
GCSVVTAGADETLRFWRPFGEPPAPKDADSKLPTNNHGNQLPTGQNHIHDVLSTPSASK*
>CsubFZR
MDTPPFLRAPRTPIYSDRFIPSRATSSRLEGYSLLDRAGVADETAHVSEREEASGAYTQL
LRTELLGLPPSQLSTPDRHGSTSNGFVSPTSSPARKIFRFQCGDAASPIAGAPLQSPYAT
SNMGRDTSLGSPLTSPKRAQRKIARSPFKVLDAPQLQDDFYLNLVDWSSQNVLAVGLGTC
VYLWSACTSKVTKLCEFPAGPGGDSVCSVSWSQRGTYLSVGTNSGIVQIWDVAKVKMVRT
MGGHRGRVGTMAWSSHLLSSGSRDRNILQRDIRAPEDFQHKLLGHRSEASPLHATGLPLV
CGLKWSPDDREIASGGNDNQLYIWGLHSTSPVLKFSSHTAAVKAIAWSPHQHGLLASGGG
TADRCIRFWNTATSSSLNSIDTGSQVCNLLWSKNVNEIVSTHGYSQNQIVVWKYPSMSKL
ATLTGHTLRVLYLAVSPDGQTIVTGAGDETLRFWNVLPGPKSQGSGNDSSVSSMMRTLIR
*
>MpusFZR
MATVPGGARTPRKTTYSDRFVPSRLSSAGLNGFNLMDARTAPSPSSHATSDREDTSAAYS
TLLRSEMLGDSAAAAAGLSPLRPSIAPSRSPNGGARNLFRFKSDAASRLAFAPVGSPYSL
SPVGGDASFESASTADALSTPRKSPRKVARSPFKVLDAPALQDDFYLNLVDWSSHNILAV
GLGTCVYLWSACTSRVTKLCDLGPNDSVCSVGWTPRGTYLAVGTDKGEVQIWDAAKCKKV
RTMGGHRTRVGCLAWSSALLSSGSRDRNVLQRDVRASEHHVGKLVGHKSEVCGLKWSYDD
RELASGGNDNQLFIWSANSAHPVLRYGDHAAAVKAIAWSPHQARSSITLHGLLASGGGTA
DRCIRFWNTSTDTALSCVDTGSQVCNLVWSKNVNELVSTHGYSQNQIVVWRYPTMSKLAT
LTGHTLRVLYLAISPDGQTVVTGAGDETLRFWNVFPGPKSQGSGHDNQVWSSGRTHIR*
>MpusCDC20
MENASRGVYTNNASSGVKAKKNFRHVPNAPERILDAPELIDDYYLNLIDWGASNQVAVAL
GCTVYLWNAETGDIQQLCQTNQDNEDDYVTSVSWGGDGKHVAVGTNGAEVQIWDASRLKQ
VRTLRGHSARVGALAWNGTQLATGSRDNNIMMHDVRVREHCTATLTSHTQEVCGLKWAPS
GNQLASGGNDNLLHIYDANSISNSTHLHRLDAHQAAVKALAWCPFQSNLLASGGGTADRC
IKFWNTNTGAMLNSIDTHSQVCALQWNKHERELLSSHGYSQNQLCLWKYPTMTKMAELTG
HTARVLHMAQSPDGTSVVSAAADETLRFWKCFSESDSGKAKKMKENSDSSVLRRFAFR*
>OlucCDC20
MLSPTRRRATVESTTSFEHCRAGTPTGRAQVDRFIPSRSALDLDVAHYNLSREGGESEVD
DAVKEIKSPAKEAYKKSLADNFHVDNGSDSAKILAFKSKAPAPPSGLENSARGVYTNNSA
GVKAKKTFRQIPSAPERILDAPELIDDYYLNLIDWGSSNQVAVALGCTVYMWNADTGAIN
QLCQTNPDDEDDYITSVNWGADGKHIAVGTNSAEVQIWDAAQCKKVRTLRGHAARVGAVS
WNGSQLATGSRDNNIMIHDVRIREHCTSTLQVHQQEVCGLKWSPSGNQLASGGNDNLLHI
FDASSIGNQQALHRLDAHQAAVKALAWCPFQSNLLASGGGTADRCIKFWNTNTGAMLNSV
DTHSQVCSLQWNTHERELLSSHGYSQNQLCLWKYPTMTKMAELTGHQARVLHMAQSPDGT
TVVSAAADETLRFWKCFDNASEKTKKVRDSNDSSVLRRFNFR*
>OlucFZR
MLGHRSRAGTLAWNSHTLSSGSRDRAILNRDIRSPSDYSSKLLGHKSEVCGLKWSYDDQQ
LASGGNDNQLFVWNSHSTSPILRCSEHTAAVKAIAWSPHQHGLLASGGGTADRCIRFWNT
VTNTPLQCVDTGSQVCNLVWSKNVNEIVSTHGYSQNQIVVWRYPSMSKLTTLTGHTLRVL
FLAISPDGQTIVTGAGDETLRFWNVFPGMKSPVSGAGDNTVSTLARTSIR*
>OtauCDC20
MFTQEAYKKSLADNFHVERGSDSAKILAFKSKAPAPPSGMENSARGVYTNNSAGVRAKKT
CRQIPSAPERILDAPELIDDYYLNLIDWGSSNQVAVALGCTVYMWNADTGAINQLCQTNP
ADEEDYITSVNWGADGKHIAVGTNSAEVQIWDASQCKKVRTLRGHAARVGAISWNGSQLA
TGGRDNTIMIHDVRIREHCTSTLRVHQQEVCGLKWSPSGNQLASGGNDNLLHIFDATSIG
NRQALHRLDAHQAAVKALAWCPFQSNLLASGGGTADRCIKFWNTNTGAMLNSVDTHSQVC
SLQWNTHERELLSSHGYSQNQLCLWKYPTMTKMAELTGHQARVLHMAQSPDGTTVVSAAA
DETLRFWKCFDNSVEKTKKVRDANDSSVLRRFNFR*
>OtauFZR
MLGHRSRAGTLAWNSHTLSSGSRDRAILNRDIRSPSDYSNKLLGHKSEVCGLKWSYDDQQ
LASGGNDNQLFVWNSHSSSPTLRCSEHTAAVKAIAWSPHQHGLLASGGGTADRCIRFWNT
VTNTPLQCIDTGSQVCNLVWSKNVNEIVSTHGYSQNQIVVWRYPSMSKLTTLTGHTLRVL
FLAISPDGQTIVTGAGDETLRFWNVFPGVKSQVSGAGDNTVCALARTSIR*
>CmerCDC20
MPGSGTKILAFKPKPPVHLGDKAAHAAIAVVYTQNRLGAACRRHLHRHIPSAPERILDAP
EMVDDYYLNLLDWSANNVLAVALGSAVYLWNASTGGIEQLTDLAPGDQHTNQDYVCSLKW
VQGSGCAPHANAEASAPYLAVGTAFGHVQIWDVEANKRLRTLRTHQGRVGSLHWNGPLLC
SGSRDSTVQLHDVREARHLASTLVAHEQEVCGLQWSPNGMQLATGGNDNLLMVWDRRALQ
HPRLRFDEHTAAVKALGWCPWQSHLLASGGGTTDRMLRFWNTHTGVCLQAVDTESQVCAL
QWSMHYRELVTGHGFSRNQLVVWKYPDLNKVAELTGHGARVLHLTTSPDGQTVASAAADE
TLRFWKIFPKPQTSRFGVGKALLAGTARETLVPEDTRQLAHAGTASSSSSSQRSHAGDRS
ASATGRLPFTAMWKSLGSAESAPAGDTDASPAVEGTRFTEASASAFVRVSAARTADASRT
GDTASMTTLEQLSSLRNELNRRIGSRPLTTMRSSAIR
>PcruCDC20
MFGSQLSEVDEFQSFDGPMENAPLARWERKAKALESSRSLNMNSAVTSGTTSRAKTPNNR
TPRKTPQADRFIPNRSNMNMDVSRMQLNFGDKENGSGSLAAMDSGLCAAADSDDNTLGSV
DYDMALANSLLGKRPFATSSGSIGAAMNDELDDHESGPERGPELGPDELGSKILSFKSKA
PEPKQGYVNSLRVLYSQSAASTMAAPARKRTLRHVPTAPEKILDAPDILDDYYLNLLDWN
KQNILAVALGQIVYLWNASSGTIEQLCEVPSDTPDDYISSVSWIQDGNVLAVGTGSCDLQ
LWDTDRLSMIRSMKSHAARVSSLAWNGPLLSSGSRDATIHNHDVRIAQHVVAELAGAHQQ
EICGLKWNSQGTQLASGGNDNLLCIWDAGQRTPRHTLNHHTAAVKALAWCPWQPGLLASG
GGTADRMLRFWNTQSGACVNSIDTKSQVCSIVWNPHDKELLTSHGFSQNQLTLWKYPSLM
RVAELPGHTSRVLHTALSADGQTVVSAAADETLRFWRVFEGQNASKKSKTTAGSGSTHGG
VSSQSNRSGLRGLQIR*
>CyaFZRa
HKQEVCGLKWSFDDQQLASGGNDNKLFIWSLQSAQPVARFGEHTAAVKAIAWSPHQHGIL
ASGGGTADRCIRFWNTLTAVQLNCVCNLAWSKNVNELVSTHGYSQNQIIVWRYPSMSKVV
TLTGHTMRVLYLSMSPDGQTIVTAGDETLRFWNVFPGPKTRATLTESQALSPSWATSI
>CyaFZR
MSLTYIARLASPVKRQRTSPSPPGTPSKDVYSDRFIPTSPSVEASFSLMNSSPGPPQQPG
DGTKEDGLSAYNQVLRNELLGLDIAGPGPSSPQPGGGLVDENSGLARSPEPQSPYATTPV
GTGQELPDALGTPKRATRRIAKVPFKVLDAPALQDDFYLNLVHWSSQNVLAVGLGPCVYL
WSACTSKVTKLCDLSGEDNSVTSVAWTQRGTHLAVGTNRGELWDTAKCKKTRSMPGHDMR
VGTLAWGSHVLSSGSRDRMILQRDVRSPSPFFMKLAS
>TtraCDC20
MSAFVNDWTNNLNAFDSALDTKVIPRWKRKAMEKAQQSSANASTSAITASSLATTPSRGT
KRRGSGTPQCDRFIPNRAAMDMSLGKFALQENNPTLGEDGSGAYSPAKEEYQQTLQETLL
NGRTECAKILAFKAKAPAPPVGYQNSLKVLYSQNKASAGRKRKVTRHIPQAPERVLDAPD
MLDDYYLNLLDWNKQNILAVALGQTVYLWNAENGSITELCTTEEPDNFITSLSWIEDGSY
LAVGTNTADVQLWDTEASRQVRCMKGHHSRVGSLAWNQFILSSGSRDSMIFNHDVRVADH
HIATLASHTQEVCGLKWSPDGTQLASGGNDNLLCIWDINGGESPKFTLNDHCSAVKALDW
CPWQENLLASGGGTADRCIRFWNTETGNCLNTIDTKSQVCSLKWSTHHKEIVSSHGFSQN
QLIVWKYPSMVKMAELTGHTSRVLHLAASPDGETIVSAAGDETLRFWKCFARDSASSAAA
TKPVIDNRGLRRNVNIR*
>TtraFZR1
MLHQSYEKRLRRSMSPKRRRRSAGGGGGRTGSPSERLLRNTKRRLLGGAGGLDDSLASTS
SAGGASPNASLDSTASATAAALLETSFARSERFGSAALENRAPSPVYADRYIPSRAGTNY
SLGLSLLDAMDDENEAGSAPGDGAGPSGDAAPGAGAAAVPGNMQGGRGRASSTASDASVT
GDAGATTYSTVLRSELLAFAYSSPGEGGEGHAMRGAGGSPHRAAVAMASPSLVTSPRKSP
GAMRSRRGRDAGAGVAGAASSPARRNLFQYAPPAETQAPVDSPYSLTPVGIQTQRLLLSP
RKAPRKISRVPFKVLDAPRLKDDFYYNLIDWSALNMLAVGLGSCVYLWSACTSKVFKLCD
VGPNDTVASVTWVPDGKHLAVGTVQGKVEVWDAAKRSLVRTFAGHRDRVGTMAWSTTVLA
TGSRDRQILQHDLRAADSHVGRFYGHNQEVCGLRWSPDEQHLASGGNDNRLLVWSVSSTL
PVLKITAHKAAIKAIAWSPHQSDLLATGGGTADRCIKFWNIAGGTTPLSIVDTGSQVCNL
HWSRNVNELVSTHGYSQNQIVVWSYPSMRPLSTLTGHTYRVLYLAVSPDGQTVATGAGDE
TLRFWNVFPSGASSSSSGSPALHPSRSDIR*
>SarcFZR1
MRTCALGFDVILRNELLDGAGVVPLGHATHSMWLDDKVRYIKRQQSVLQYSVGRDARSNG
SNASGSTLSNIGMSPLSMHSQCLLVSPRKTPRKIAKVPFKVLDAPDLQDDFYLNLVDWSQ
QNVLVVALGASAYLYSACTSQVTKLCDLTEEGDAITSVNWIGKGNLLAVGTNKGFVQIWD
VQKGRRLRSLTGHSYRVGVLAAKGSYLASGSRDRNIIMRDIRVKEHSVGEMHGHRQEVCG
LKWAYNRPYLASGGNDNRLLIWDVKTLSTRKANASSTANPDDYEWSKPYSEFKEHEAAVK
AIAWSPHQAGLLASGGGTADRCIRTWNVMTEQPLQCVDTGSQVCNIAWSKTSNEIVSTHG
YSQNQIVVWKYPSMAQVAKLTGHTFRVLYLAMSPDGQTIVTGAGDETLRFWNVFNKCRAV
KSKSVLELGTASIR*
>CowFZR1
MELDGIPALRLTPRRPAGPAAARVPVTPTASSASSDDFAFAAPASPASTAQGQRQQQQQQ
QQQQRLDADRFIPLRDGDWDFALTGSSPAELKPKNTLSLLLQTELLGGIVYPPESGDDST
TMPPNNKAAVVTPVTLPMTQIMPQVPPTLLNFGSPSRSDSFSSAGGSNHGSPSSSSSSSA
SYGRNSASSAAFVSPTRRSISMDETTRRFVRQPSNLSNSSGDAASSPLESPSFPRKLSSD
YYSPTAPVPLGTRSDESLQTSPFSTSAISALSERILTSPKPVLRKISRHAARILDAPDLQ
DDFYLNLLDWSSLNMVSVALGSSVFLWGANTAKVTKLCDLSEGLAVTSLSFVQRGTHLGV
GTTAGTVQLWDVEKNKKVQTLNGHTGRVGALAWNGSLVASGSRDRSIHIYDVRMHRPLVR
ELQAHKQEVCGLKWSPDGTMLASGGNDNKLHIWKLDQMREPILRFSEHAAAVKAIAWSPH
QHGLLASGGGTADKTIRFWNTTLGACLTHIETGSQVCNLAWSKSSPELVSTHGYSQNQIV
VWRYPQLSQLAILTGHTMRVLYLALSPDGETVVTGAGDETLRFWHVFSQPGNSRQQTSAL
QSVARIR*
>CowCDC20
MNFLADSSFLATSAPQTPASASLNVSAMSMGSRGSSRTSTGRRPSSGADRFIANRNSMDL
ELSNFHLLRDSPFTASSVEGAASVEASPVATAAAAESSPSRKRSRAEMSQLLFSEAAESS
ILALKQKVVSLPLTTVDANATSARTVTGKTKQTMRVVPQVPEKTLDAPGMHDDFFMNVLD
WNSNNLLAVGLSNSVYVWNASSGSICRLLELKDDAHVTSLKWSEADNYLAVGSSDSSVAI
YDVNREKQIRNMVGHQGSVPALSWRSHILTSGSTSGAIHNHDVRLPNHHVGTYSAHTGAV
CNVSWSPDGTQLASGGNDNSVFVWDGVTSLSSSTPAHSLEGHGAAVKALAWSPMQANLLA
TGAGLADRHIRFWNTANGALMNVIDTGAQISSLMWSKNHKEIVASHGLPSNRLTIWKYPT
LQMVAELNGHQGRVLHMAMSPDGETVVSASSDETLRFWKCFASAPAAKKSNQSTGVLSKC
AGQLNPSSLAAAIATSVGIKDRIR*
>MbreCDC20
MASYFDNVDSTFGASVDGKTMPRWQRKALDSNSNTGRLQTPKKEAVDRFIPNRASMDIEA
AHYKLTHSENVPSPSKEHYAKAIESTLMGEANSKILAFKQKAPQPSEGHKNDLRVLYTQN
RGAQRVRKASRAIPQNPERILDAPEMRPDFYLNILDWSSQNQIAVALNNSVYIWDAASGN
TFELCHTEQAGDYISSVSWAGDGAHLAVGTSDSLVQIYDVTSQRKVRTMTGHSGRVAAMD
WNGHILSTGSASGLIMNSDVRVANHCVSALEGHSQEVCGLKWSPDGKLLASGGNDNLVNI
WSANGELRHTLTDHQAAVKALAWCPWQSNLLASGGGTADRHIRFWNTSSGNCVNSIDTQS
QVCSLLWSAEHHEIISGHGFSKNQLSIWKYPSLAQVTELTDHTERVLGMAMSPDGQTVAS
IAADETIRFWKCFAADASNKKQKVMPTSSRLGAMIR*
>SrosCDC20
MSNVFDNVDIQFASSISCKTMPRWQRKAMQAQNSSTSRMTPRKDRVRGDRFIPDRSAMNM
EASHYKMLSGADDENTQQDAAGMPGSSKILAFKQKAPKPKEGFQSDLRVMYTQSRAAAKP
KKTARFIPQAPERILDAPDLLANFYVNPLDWSNENMLCVALNDTAYLWNASNGSITELCH
LENAGDYIASVSWAQDGAHLAVGTNSGVVQIWDVTKQKQVRDMSGHGARVGALDWNNHIL
SSGSQRGIILNSDVRVRDHVMQALENHAGEVCGLKWSPNGRMLASGGNDNLVNIWSDAGE
VRHTLTHHQAGVKALAWCPWTHNLLATGGGTADGTIRFWNSTTGNCTGTIDTKSQITSLL
WSKEYQEIIAGHGHNHNGLSIWKYPSLDQVAELKGHTDRVVAMAMSPDGEMVVSASGDES
LRFWKCFQSDPKRKARKMSANPNSRLSSTIR*
>TadhCDC20
MNSNIGIFNLDEPLSGPAPRWKRKRDACFSTGEKSKTGSTPQKHANKAMANTSTSGKTPS
SITPGIHSKSTIGKSKTPKTPSADRFIPNRDAMNMDVSHHKVMNSTNKDDGSHQNNNRVL
YTQNVTSSSCKKSSRFIPSTPERVLDAPDLVDDYYLNLLDWSVNNHVAIALRNVLYIWNA
GDGTIHQLMQMESTNDYISAVSWIKEGNYLAVGTSTNSVQIWDVGQSKCLRSMSGHSARI
GALSWNEHILASGSGSGAIHCHDVRVANHHISTLSNHVQEVCGLKWSPNGKYLASGGNDN
VVTIWQDNSMLHSLTDHQAAVKAVSWCPWHDNLLATGGGTADRCIKLWNASTGSCLNSID
TASQVCNILWSKEYRELISGHGYSQYQLTIWKYPSMVRVTDLYGHTDRVLYMTLSPDGST
VASAAADETLRFWKCFAVDKKEKVKKTKSVEYSKLAKVIR*
>TadhFZR1
MYNCVIANEVLGTRAEPPRKIPKAPYKVLDAPDLQDDFYLNLVDWSPQNVLSVGLGTCVY
LWSANNGQVTKLCDFQSEGDSVTSVSWTEKGNHIAVGTQRGYIHIWDVTVSRLIALLDGH
TARVGTLAWNNDLLYSGSRDKCIFQRDLRTPCSITRKLRAHKQEVCGLKWSSDRQYLASG
GNDNKLFIWNLSAETPIQTYADHEAAVKAIAWSPHQHGLLASGGGTADRCIRFRNILTNQ
SINCIDTGSQVCNLAWSKYTNELVSTHGYSKNHIVIWKYPSLSKVAELSGHTYRVLYLSV
SPEGESIVTGAGDETLRFWNVFCKPKASKESKSLLNPFPCAR*
>AqueFZR1
MDPLYADRLYSSMHKSPISTPIHTTASPSPSRLLSSPYPITPQPKAAHYYDRFIPSRTSS
SLAKKCLFGVTKPKTQNTPKAKDNNDLLKPEALAYEAALRNELLGTNITEIPDAHGSKGD
PLASPLSENLFKYCTPPNKRFDVSSPYSVSPISSATAKMLVSPRRASRKIPKAPFKVLDA
PDLQDDYYLNLLDWSSLNVLSVGLGSTVYLWNASTCQVSKLCDLDDDRNTVTSVSWSEKG
HHLAIGTHKGYVQIWDAANMKQTHTLSGHSGRVGSLSWCGDVLCSGSRDNMILQWDPRLP
AFPTRRLLGHAQEVCGLRWSPNHQHLASGGNDNKLFIWDDSSTTPIHCLSDHKAAVKALA
WSPHQHGLLASGGGTADRTIRFWNVLTGQCLQSVDTGSQVCNLSWSHSSSEFVSTHGYSQ
NQIIIWRYPSLVQIAKLTGHTTRVLYLAMSPDGQTIVTGAGDETLRFWNAFTKSKSLKKP
NTPLEMASYIR
>NvecCDC20a
MENIKFENGVNDCLKNFEAPLKSGPIPRWQRKEQQRLRSSSGPLSPLPNNFQRHSESLPK
KTISKTPKKGTPKRKQDPSPSRGDRFIPNRPSNADCDWSHHQMMQANQGETAIEGSSEEE
DEDKGESATQKRMSNALADGKAESKILHFKSGAPAAKEGYQNDLHVLYCQSKPSGPKARS
SRHIPQAPDRILDAPELLDDYYLNLLDWGNNNLLSLALAGAVYIWNAESSDIKHLFQMDE
GEYVSSVAWVQEHSMTQYLAVGTHDGNVQVRISQSGSKCVRCMGGHAARVGSLSWNCFLL
SSGSRSGAIHHHDVRVANHKIGTLLNHSQEVCGLKWSPDGKLLASGGNDNVVNIWPYPST
VGSSAGEPSPVEPLFSLTHHQAAVKAISWCPWQPNVLATGGGTADRHIRFWNGSTGATLN
SVDTKSQVCSILWSNEYKEIISGHGFSQHQLTIWKYPSMARVADLTGHTSRVLCMAMSPD
GQYVASAAADETLRLWKCFATQPKQKKTHRGGEEPVNRLLSCMRVR*
>NvecCDC20
MSHFNFETELNDLLKLDAPLAKGPAPRWQRKASSGRSQTSPLRNSSRLNTSTKTPTKTPK
SSNKTPLTAKTPKTPSEDRFIASRSSMNFEANYFKLVAKGPQDEENEAVSPTKQDFQKSM
ADNLNGSEINARILAYKNKAPTPREGYMNDLRVLYSQSKTTSVSKKKNWRHVPQVPERIL
DAPDLIDDYYLNLLDWSCNNHLAVALSGFVYLWNASSGDIVQLCKMDSPDSYVGSVSWIA
EGNYLALGTSDGAVELWDVESQKRIRNMTGHPSRIGALSWNSFIVSSGCRSGKIHHHDVR
AAEHHVATLDKHTQEVCGLKWSPDGKYLASGGNDNLLNIWDANISASGISTNSLFCLSQH
QAAVKALDWCPFQRNVLASGGGTADRQIKFWNASTGSCLNSIDTKSQVCSILWSKEYKEL
ISSHGYAQNQLIVWKYPSMTKMTELTGHSCRVLHMAMSPDGQTVVSAAADETLRLWKCFT
TDPTKKKAKTASFSSSSIIRQGIR*
>NvecFZR1
MDPGFERRLLMQQKATSPAASPISSVRIRYFMHLNSPLSCSPVASPSKERYSDRFIPSRL
GAAWKSNYNYVQENNEPGTHSGSITREAGTETKEGFAYQCLLKNELLGAGIEDLKECQLE
DRKVLSSNSNYVHNVFQYQVRRSKKEESSSAYSLSPVSKKSQRLLRSPRKSTRKISKIPF
KVLDAPELQDDFYLNLVDWSAQNILSVGLGTCVYLWSACTSQVTKLCDLSSDGDSVTSVS
WSERNGLVSVGTYKGLVQIWDASAQKKLLTMDGHSARVGALAWNGDMLSSGSRDRLILQR
DTRSPTQLERRLVGHRQEVCGLKWSPDHQHLASGGNDNKLLVWNLSGSTPIQQYSEHTAA
VKAISWSPHQHGLLASGGGTADRRIRFWNTLTGQPLQCVDTGSQVCNLAWSKHSNELVST
HGYSQNQILVWKYPSLTQVAKLTGHSFRVLYLAVSPDGEAIVTGAGDETLRFWNVFSKES
KSELNLFSRIR*
>CeleFZR1
MDEQQPPANSPAIFHSPQAMPVRRTLGPHNSPVKSMSTNSSAHTSPRVTPTKGANPYGDR
FMPLRQSNIEWNARYHSINSDDDSGFKKPMGTSSCNRHLGGGQNSAFMSDSSTHPSSSSL
AGLGALATAPSSSQSSLSSHPHQHHNHHSSSSSSYHDYYQGTSSGSGNTSPTAQAACMDD
TRSSEAVLRALLRNEMLKDRIDDVKTQVQTSEEVIATFSLGPVVSAFPQPTQESGTRGII
PQLERNAYGGSVDTVFPVVANEGIIDVTRISGAESPTMAQMMEPRLRCGADSVADIPLSP
AASINGDTPTKAPPPALPLSPIVQKQSPARSLFTYSAKTTPVKYGGQATTTATSPFGGPF
GVDSQRLLRTPRKPIRKVPKNPYKVLDAPELQDDFYLNLVDWSSQNQLSVGLAACVYLWS
ATTSQVIKLCDLGQTNEQDQVTSVQWCDKGDLLAVGTSRGVTQIWDVTTQKKTRELTGHS
SRVGCLAWNADTICSGSRDRTIMHRDIRCDDNDMGRKLTNHRQEVCGLKWSPDKQLLASG
GNDNQLLVWNLRRNEPIQTYTQHNAAVKALAWSPHHHGLLVSGGGTADRCLRFWNTLTAQ
PMQCVDTGSQVCNVAWSKHSSELVSTHGYSFNHVIIWKYPSLQPVTKLVGHQYRVLYLAM
SPDGESIVTGAGDETLRFWHVFNKGNPPTITRSKLNLHSTIR
>DmelRAP
MFSPEYEKRILKHYSPVARNLFNNFESSTTPTSLDRFIPCRAYNNWQTNFASINKSNDNS
PQTSKKQRDCGETARDSLAYSCLLKNELLGSAIDDVKTAGEERNENAYTPAAKRSLFKYQ
SPTKQDYNGECPYSLSPVSAKSQKLLRSPRKATRKISRIPFKVLDAPELQDDFYLNLVDW
SSQNVLAVGLGSCVYLWSACTSQVTRLCDLSPDANTVTSVSWNERGNTVAVGTHHGYVTV
WDVAANKQINKLNGHSARVGALAWNSDILSSGSRDRWIIQRDTRTPQLQSERRLAGHRQE
VCGLKWSPDNQYLASGGNDNRLYVWNQHSVNPVQSYTEHMAAVKAIAWSPHHHGLLASGG
GTADRCIRFWNTLTGQPMQCVDTGSQVCNLAWSKHSSELVSTHGYSQNQILVWKYPSLTQ
VAKLTGHSYRVLYLALSPDGEAIVTGAGDETLRFWNVFSKARSQKENKSVLNLFANIR
>DmelFZY
MSQFNFVSDLQNALIMDGETRGPAPRWKKKLEASLNGSVNTTRSVLSVSYNTSFSGVQAP
TKTPGKSSEGKTKKSNTTPSKTPGGGDRFIPNRAATNFELAHFLVNKDSGDKSDEENDKA
TSSNSNESNVQASAHKGDRQKLISEVAQVGDSKGGRILCYQNKAPAAPETHNNPLKVVYS
IKTPISTKSGSRYIPTTSERILDAPDFINDYYLNLMDWSADNIVAVALGSCVYLWNAQTG
NIEQLTEFEEGDYAGSLSWIQEGQILAIGNSTGAVELWDCSKVKRLRVMDGHSARVGSLA
WNSFLVSSGSRDGTIVHHDVRAREHKLSTLSGHTQEVCGLKWSTDFKYLASGGNDNLVNV
WSAASGGVGTATDPLHKFNDHQAAVRALAWCPWQPSTLASGGGTADRCIKFWNVNNGTLM
KSVDSKSQVCSLLFSRHYKELISAHGFANNQLTIWKYPTMVKQADLTGHTSRVLQMAMSP
DGSTVISAGADETLRLWNCFAPDPLASKKAVSTSKGKQSVFRQSIR
>DmelFZR2
MFQSEYQQRLLPGVAVGKKEDIDLRCIPTRAGNHWNRNFVNAPGDSNVYESSVYSCLLRN
EFLDENITSLENCEQTAQVHAQTDDFRDRHNRIFGFASGSSSPVRTPFANISESSQRLLS
IFKRPMRRLPRRPYKILDAPELQDDFYLNLIDWSSKNTLAVGLGCSVYLWSAVSGQVTRL
CDFNNEDNLITAVSWHGEGRQVAIGTQSGYVTIWDAENQKQINRLEEHSARVTALAWCGN
RLASGSRDRSILQRDIRNPPTHITRCLRGHKLEVCGLQWSPSNRYLASGGSDNRLLVWTD
DWPEPIYAFDEHKAVVKALGWSPHKSGLLASGGGSADRCLRFWNVLTGKLVKCINTGAQI
SNLAWARDSRELVTTHGHAQPQVIAWRYPSLKQMARLSGHTQRVLHLSVSPDNESIVTGG
ADETLRFWTVFTKQKISKEPNSVLRLFKGIR
>LgigFZR1
MDPDYEKRLQRLQQNGQLSPIPSPFGSPVSTSPIASPSKDKYGDRFIPSRAGACWNINFN
MIQDGKTPSPSTPRKAKEHQSDTNKDGLAYNCLLKNELLLAGIDDLKDQQDERKVLVAKE
SKNLFRYRVPRHSSEGGDASPYSLSPVGSKSQKLLRSPRKAVRKISKIPFKVLDAPELQD
DFYLNLVDWSSQNVLSVGLGTSVYLWSACTSQVTRLCDLMTDGDTVTSVSWSDRGNQVAV
GTNKGHVQIWDVAMTKKINTLEGHSARVGALAWNGDMLSSGSRDRLILQRDIRTPMIAPE
RRLTGHRQEVCGLKWSPDHQHLASGGNDNKLYVWNMTNTTPVQTYTEHLAAVKAIAWSPH
QHGLLASGGGTADRCIRFWNTLTGQPLQCVDTGSQVCNLAWSKHSNEVVSTHGYSQNQIL
VWKYPSLVQISTLTGHTYRVLYLAMSPDGEAIVTGAGDETLRFWNVFSKTKSTKESKSVL
NLFTRIR*
>LgigCDC20
MSHFNLENELNNALRMDAPLARAMPASRKGLNDSECNASLNMSMKTPKKGNKSFSGSKTP
SKSNESLKKTPKSSGKSHLSSKYGTPGNKNSRTPGGDRFIPNRSTTQFSVGYYKIMKEEK
GPDENENLLSPSEKEYKRVMSENLNGDALNSKILSFKAKAPSAPESFTNNMKVLYSSSKT
PSSAKKTLRQIPQVPERILDAPDIMDDYYLNLVDWSSTNNLAVCLGGAVYIWNATSGTIT
QLMEVENSEEYIGSVSWVKEGNYLAIGTSTGEVQLWDVVEQKRLRNMAGHSARVSSLSWN
SHILSSGSRSGNIHHHDVRIPQHHVATLAGHSQEVCGVRWSPDGRYLASGGNDNILNIWS
SQFNNLPQDNQPLHVFSQHQAAVKALSWCPWQPGLLASGGGTADRQICFWNCNTGTFLNS
VDSKSQVCSILWSKEHRELISSHGFAQNQLTIWKYPAMTKVADLTGHTARVLHMALSPDG
STVVSAGADETLRLWKCFEHDDQKKKATKSTSKDTSTTFRKSMIR*
>LgigCDC20a
MSPTKAPRSAKTPGKTPKTPLSVEFIPNRATTNFDMGHFAVVNRKESVNDMWLEEERDED
NNIDYYQQHLNNALTNGIDPHKAKILSYKTKAPLPAEGATNNLKVLYSSGKCMASKVAPT
RQIPKTSERILDAPALMDDYYLNLLDWSHHNYLHVALNDAVYMWDATEGSNTQLLELQRA
EEYVSSIKCIDKDDFVAVGTSSGNIMIYDISTKKHVRTMTGHAARVGALDWNSYILSSGS
RCGQIHHHDVRVKDHHVATLSNHTQEICGLRWSPDGRYLASGANDNLLNIWDATLGQNQT
PVYSLTEHHSSVKAISWCPWQSSLLASGGGTSDRHIRFWNMTSGTCLNAVNTNSQVCSIL
WSQEHRELISGHGYQLNQLIVWKYPAMAKVAELKGHTARILHMSLSPDGTTVASAGADET
IRFWRCFDVIKQQRKQSTKSTSDSIIMKQIR*
>SpurFZR1
MAFGGADIKGLSQFDPTGDGSVVSERWQRWYEEFDAYADSLGVFVDGAEPAQLTRRRALM
MYSAGAAVREVFKTLEDTGTKADYDKAVNALEKHFVVQSNSTFQRHVFRQITQQADETVS
QMVTRLKKAAEGCAFRDDLENQIRDQVVQGLRSSRLRRKLLEKGTALTLTATLAIAASLE
AVEAMDSQFRILSSVDEFPNPSSQIRQTIGCFKAVVTAGERSVEAEFVVIAEKGEPLMSR
KTALALGVLRIGIDVNSVKSYVDMREEFKPVFQGVGKLRDRQIKLKVDPEIRPVAQPVRR
TPFGLRDRVKEKIQELVEQDIIEPVEEPTPWVSPVVIVPEPNGDIRICIDMRRVNEAIVR
ERHPIPTVDEILQELSTSKVFSKIDLKWGYHQLELDPESRKLTTFVTHCGLYRYKRLLFG
VNAAPEIYQHEIHKVLQGLPGVANISDDIIIHGATQEEHDERLRQTLTRLKDAGLTANAE
KCLFGVSELVFRGHKLTKDGINPTKAKIEAVANACEPIRSTLLPAGPWEDVAVDFLGPLP
SGESILVIIDYYSRYYEYIVMRSTTAEKTVAALAGIFARHGLPLTLYSDNGPQLFISQVF
ADYMRLTGVHHHRVTPKWPQANGEVERQNQSLEKRMRIAHSEGKDWKEALLSYVAAYRAT
PHSTTGKSPAELLFGRKIRTKLPVISESLNDQEIRDQDAESKGASKLYADSKRGAKPSDV
VPGDEVLVRREVSSKMDTPFLPQPYTVVSREGNKLNICSPEGVMYARNTSHVKKYHRQGI
LQPEAETTEAQVPLYHGVGAELITPQSDVETTSDIGILQPEAETTEAQVPLYHGVGAELI
TPQSDVETTSDQSQHEGTEHPLTVAVSVLKLHRVAPVRIMEPEFERRLLRQKNGQSPIGS
PTTLPISPGKAASPSKDRYSDRFIPSRAGSNWQVGFGSIQQETDETQPAGRRGKEVGDSS
KDMLAYHCLLKNELLGANIDKIKDPQCEDRRMVSPQKVKRNLFQYNVQAKRPSLAQGEDS
PPYSLSPIGNKSQKLLRSPRKPMRKISKIPFKVLDAPELQDDFYLNLVDWSSGNILSVGL
GTCVYLWSACNSQVTRLCDLSGDGDTVTSVSWNERGNLVAVGTHKGLVQVWDYAAQKKLH
ALDGHAARVGALAWNADSLCSGSRDRMILQRDIRVPGVIRRLGGHRQEVCGLKWSPDHQH
LASGGNDNRLFVWNHSSTSPVQQYTEHSAAVKAIAWSPHQHGLLASGGGTADRCIRFWNT
LTSQPLNYVDTVSQVCNLAWSKHDNELVSTHGYSQNQILVWKYPSLVQVAKLTGHTYRVL
YLAVSPDGEAIVTGAGDETLRFWNVFSKSRSTKYEV
>SpurCDC20
MSHFYSEIEKLTKLDGPTGGPDMRWQRKAKEVSSCGNVSMNKSLNTSSMSPMKMSNRSFG
VAKTPSKTPGGTIRSKTPGKGKSKTPTRTPGGDRFIPNRSATNFDLGNFKLQDQSTNIGE
NTDPALMMSPSKLEYQKAMAENLNGDLMNSKILCYKNKPPNAPEGYQNNLKVMYSHNKTP
GSTKKPIRHIPQQPERILDAPDMLDDYYLNLLDWSCHNHLAVALANNVYLWNAASGDIKQ
LMQLEGPEDYVTSVSWITEGNYLAVGTSSGDVQLWDVESGKRLRCMQGHAARVGSLSWNS
YILSSGSRSGNIHHHDVRVASYHVGTLAGHTQEVCGLKWSPDGRYLASGGNDNLLNIWPT
FSATPCNVPIYTLNQHQAAVKALAWCPWQPSVLASGGGTADRHIRFWNSNTGSCLNSVDT
KSQVCALLWSKEHKELISAHGFAQNQLVIWKYPTMVRIAELLGHTSRILHMAMSPDGTTV
VSAAADETLRLWKCFSVDPKSKKEKSSSSVKLPSNSISRRQNIR
>SpurCDC20a
MTAERILDAPELRDDFYLNLMDWSFKNILAIALDNTVYLWNANSGEIDHLFQLESPGDYI
TSLAWLKDADVLAVGNSLGQVLFSLLKNNRHSNRDEQTWSKLGPPKAMLSLLFYLSSGGR
SGNIHHHDVRIAEHLVASNDGHTQEVCGIAWSPDGKYIASGGNDNILNVWDSTRAMAGSE
PLYSLTQHQAAVKAISWCPWQPNVLGSGGGTADRTLRFWNVQSGLCMKTTDAKSQV
>CintFZR1
MDQDFERRLLKQQNGTPMSPILSPSSSSFGNRHHSRSLPPSPSGLSPVKPERCSDRFIPA
RAGARWHIDFNMIYDKGSSKSPQNKPNSNQQNTTQTNPNSPQPQTQSSAGPNRKTRDASE
NGQDSLMYQCLLRNELLGSEIDRLKDNQLEGRKVCSSPGSEKKNLFKYSLRMKRVDCNES
TSPYSLSPIGCKSQKLLRSPRKPMRKIPKVPFKVLDAPELQDDFYLNLVDWSSSNILSVG
LGACVYLWSACTSQVTRLCDLGSEEDSVTSVNWNDRGNLVAVGTHKGYVQVWDALANKKI
KQLEGHTARVGALAWNGEQLSSGSRDRIILQRDIRSASAVTPGNSDKKLAGHRQEVCGLK
WSPDRQHLASGGNDNRLLVWNASTSSAYQHQPMQTYCEHLAAVKAIAWSPHQHGLLASGG
GTADRCIRFWNTLTQQPLQCVDTGSQVCNLAWSKHASELVSTHGYSQNQILLWKYPSLKQ
VAKLTGHTYRVLYLATSPDGEAIVTGAGDETLRFWNVFSKSPSTKDSTSVLNLFTSIR*
>CintCDC20
MSSQFDFENEVNSLVRMDKPLQAGPIARWQRKANDLSGCGNLSLHNKSLNVSHHLSLNIS
PSKNRSMSQSVNKTPGSTRTPTSGKNKTPGKLKPSSKNSSLNRTPGHGDRFIPNRQATNF
ELGHYRIVSENGDQENSGSLAQEDYKRRMSENLQRASGIGGGERILAFKARPAAAEGYHN
NTKVLYSSCKKSMADRKKTRHIPTTASRILDAPDLGNDFYLNLLDWSSTNQLAVVLGPSV
YLWDASCGDITMLMTMEGENEYVSSVKWMPDGEHIAIGNSDAEVQLWDVAASKRMRNMKS
HAARVCSLSWNEYILSSGSLDGFIHHHDVRVPDHHVATLTGHSQEVCGLEWSKDGHHLAS
GSNDNIVNVYSHMDTKPMYSFTDHQSAVKAIAWCPWQSNVLASGGGSADRHIRFWNTHNG
SCIKSVDTKSQVCALKWSTHYKEIVSSHGYVHNQLTIWSYPSMHWVQDLMGHTSRVLYLA
MSPDGQTVCSGAADESLRLWDCFAVDPSSKKKTKTPSTATSSKINTLFSIR*
>BfloFZR1
MDQDYERRLLRQQNGQNCFGSPVSSPISPMAGRESLGTSPVSSPSKDKYGDRFIPSRAGA
NWEIGFNSIQGMYEKTSGQARKAREANSDNGKDGLAYTCLLKNELLGAGIEDLKEQTEDR
RGVLSPTTPEKRNLFSPENTDHLSPYSLSPVGKKSQKLLRSPRKQTRKISKIPFKVLDAP
ELQDDFYLNLVDWSATNILSVGLGTCVYLWSACTSQVTRLCDLSCDGDSVTSVNWNERGN
LVAVGTHKGYVQVWDAMAGKRISMLEGHSARVGALAWNADILSSGSRDRLILQRDVRTPS
VVPERRLAGHRQEVCGLKWSPDHQHLASGGNDNKLFVWNLTSVNPVQQYTEHLAAVKAIA
WSPHQHGLLASGGGTADRCIRFWNTLTCQPLQCVDTGSQVCNLAWSKHANELVSTHGYSQ
NQILVWKYPSLVQVAKLTGHSYRVLYLAMSPDGEAIVTGAGDETLRFWNVFSKTRSNKES
KSVLNLYTHIR*
>BfloCDC20
MSGSPTMSHLKFENDVNQLLRLDSAFTDGPVPRWQRKAMESSRCSGPSNNTSLNSSCRNM
SLNVSGCTPMKTSNRASAKTPSHTPGKAKTPRSGRKSKTPGKSKTPGNNAKTPKTPVADR
FIPNRSASNFELGNFKCNADKVHVDEEMLSPSKQQYQEAMSENLNGNVVNSKILAYKNKA
PQAPEGYQNNMRVLYSQTKTPSSTRKVTRHIPQVPERILDAPEILDDYYLNLLAWSCNNH
LAVALGNSVYLWNAGTGDIQQLMSMSGPEDYVSAVSWIAEGNFLAIGSSNAEVQLWDVAA
QKRVRNMTSQSSRVGSLDWNVYILSSGSRAGTIHHHDVRIADHHVATLDGHTQEVCGLKW
SPDGRYLASGGNDNLLNIWGYQCTREGNVPLHTLTQHQAAVKVRAWGRGYKARGEGVQGQ
GEGVPVHSGGERATSLANTTSGSCQGKGMGKGVQGQGEGVQGQGEGVQGQGEGVQGQGEG
VQGQGEGVPARGRGYQCTWEGNVPLHSLTQHQAAVKALSWCPWQASVLASGGGTADRCIR
FWNANTGHCLNTVDTKSQVCSILWSKEYKELISGHGFANNQLTIWKYPTMAKVTELTGHQ
ARVLHMAMSPDGTTVVSAAADETLRLWKCFAVDPQKKPAQKSHPDKKTNTLLRQQIR*
>BfloFZRa
MKTPTRKKSQKLQDRYLRSPTKQTHKIFKNPFKVLHAPELQDDFYLNLVDWSATNTLSVG
LGTSVYLWNLNDSQKTRLCDLSCNGDSVTSVNWNERGNLVAVGTQKGYVQVWDAMAGKRI
SVLEGHSARVGALAWNADILSSGSRDRLVLQRDVRTPSVVPERRLAGHSHEVCALKYSPD
HQHLASGANDNKLFVWNLTSVNPVQQYTEHLAAVRAIAWSPHQRGLLASGGGTADRCIRF
WNTLTCEPLKCVDTGSQVCNLAWSKHANELVSTHGFSQNQILVWKYPSLVQVAKLMGHSY
RVLYLAMSPDGKAIVTGAGDETLRLWNVFSKTRSHSKRY*
>DrerFZR1
MDQDYERRLLRQINVQNDNTSPMKAKDVICHLTPTPESPLSSPSKHGDRFIPSRAGANWS
INFHRINENEKSPSQNKKTKDATSDSGKADGLAYSALLKNELLGAGIEKVLDPQTEDRRL
QPSTPERRSLFSYSLSAKRSTPDDNSVSPYSLSPVSSKSQKLLRSPRKPTRKISKIPFKV
LDAPELQDDFYLNLVDWSSLNVLSVGLGTCVYLWSACTSQVTRLCDLSVEGDSVTSVGWS
ERGNLVAVGTHKGFVQIWDATAGKKLFALEGHTARVGALAWNADQLSSGSRDRMILQRDI
RTPPLQSERRLQGHRQEVCGLKWSTDHQLLASGGNDNKLLVWNHSSVLPMQQYTEHLAAV
KAIAWSPHQHGLLASGGGTADRCIRFWNTLTAQPLQCIDTGSQVCNLAWSKHTNELVSTH
GYSQNQILVWKYPSLTQVAKLTGHSYRVLYLAMSPDGEAIVTGAGDETLRFWNVFSKTRS
TKESVSVLNLFTRIR
>DrerFZRa
MDQDYERRLLRQINHQNVPEGHPTKQSNYAACSPVSVKSGDRFIPTRAGSNWSINFHYAN
ENCWSPNQNQRAKDASTDTGKDAVAYAALLRNELLGAGIETVPDPHTDDRRHTILTQDTH
SLFRYTIHTKRVPFDNEISPYSLSPLSNKSHKLLRSPRKPARKISKIPFKVLDAPELQDD
FYLNLVDWSAGNLLSVGLGACVYLWSACTSQVTRLCDLSVDGDSVTSVCWNERGSLVAVG
THKGFVQIWDAAGGRKLTSLEGHSARVGALAWNGEQLSSGSRDRVILQRDVRTPPPVERR
LQGHRQEVCGLKWSPDHQHLASGGNDNKLLVWNSSSLLPVQQYSDHLAAVKAIAWSPHQH
GLLASGGGTADRCLRFWNTLTGQALQSTDTGSQVCNLAWSKHANELVSTHGYSQNQILVW
KYPSLTQVAKLTGHSYRVLYLAVSPDGEAIVTGAGDETLRFWNVFSKTRCTKESKSVLNL
FTRIR
>DrerCDC20
MSQFGFENDIHNVLRLDMPITNAPMARWQRKASTSNSSSTNSISPNKSVNRSVSLSKTPS
KTPGKNGKTQNTPSKAGGDRYIPTRNNKQLDVASFLISKENEPVEESEPSTAPNQKAWSM
SLNGYDIEEAKILHLGGKPLYAPEGYQNNLKVLYSQVPTPVSVKKSRYISSYPERILDAP
DIRNDFYLNLMDWGRQNVLAVGLANQVYLWDAGEGDIVLLKKMEDDNEYICSVSWSKDGN
FLAIGTSDCKVELWDVQYQKRLRSMDGHSARVGCLSWNDHILSSGSRSGLIHQHDVRVAD
HHIFTFGGHTQEVCGLTWSPDGRYLASGGNDNMVYIWPMTTGSENQAIHALSEHQGAVKA
LAWCPWQPNILASGGGTSDRHIRIWNASSGSCISSLDTCSQVSSLVFAPNYKELVSGHGF
AHDKVVIWKYPSFAKVTEHEGHEARILNLALSPDGSTLASIAADETIRLWKCFEKEKDAA
KKPKQASGRIVQQSIR
>GgalFZR1
MDQDYERRLLRQINIQNENTMPCVAEMRRTLTPSNSPMSSPSKHGDRFIPSRAGANWSIN
FHRINENEKSPSQNRKAKDATSDNGKDGLAYSALLKNELLGAGIEKVQDPQTEDRRLQPS
TPEKKSLFTYSLSTKRSSPDDGNEVSPYSLSPVSNKSQKLLRSPRKPTRKISKIPFKVLD
APELQDDFYLNLVDWSSLNVLSVGLGTCVYLWSACTSQVTRLCDLSVEGDSVTSVGWSER
GTLVAVGTHKGFVQIWDAAAGKKLSMLEGHTARVGALAWNADQLSSGSRDRMILQRDIRT
PPLQSERRLQGHRQEVCGLKWSTDHQLLASGGNDNKLLVWNHSSLSPVQQYTEHLAAVKA
IAWSPHQHGLLASGGGTADRCIRFWNTLTGQPLQCIDTGSQVCNLAWSKHANELVSTHGY
SQNQILVWKYPSLTQVAKLTGHSYRVLYLAMSPDGEAIVTGAGDETLRFWNVFSKTRSTK
ESVSVLNLFTRIR
>GgalCDC20
MAHFVFEADLHGLLKLDTPIPNAPPARWQRKAKESACPGPGPSPAASMSPMKPANRSYSG
SKTPSKTPGKSGSKVQSTPTKAGGDRYIPNRSTMQMEMANFLLTKENDPAENSPTKKEQQ
KSWAMNLNGFDVEEAKILRLSGKPQNAPEGYQNNLKVLYSQKTTPASSRKHGRYIPSMPD
RILDAPEIRNDYYLNLIDWSSQNFLAVALDNCVYLWNHSTGEIIQLLQIENPDDYVSSVS
WIKEGNYLAVGTRNAEVQLWDVQQQKRLRSMTSHSSRVGSLSWNSYILSSGSRTGHIHHH
DVRVAEHHVATLTGHTQEVCGLKWSLDGRYLASGGNDNLVNIWPSVQGDSGDFTPVQTFT
QHQGAVKAVAWCPWQSNVLATGGGTSDRHIRIWNVCSGTCLSAVDAHSQVCSILWSTTYK
EFISGHGFAQNQLVIWKYPTMAKVTELRGHTARVLNLTMSPDGVTVASAAADETLRLWRC
FEMDPIKKKEKEKANSAKSSIIHQGIR
>GgalCDC20B
MSVLGKDPEWGREQNLQKVAEALDSDRTTYSGFKSSIKRKLKAGAPVASSPVVTRWQQRH
AGGLAAVPRRALSAELCALRSAPLVGARGRTPVTNQMLKKPSIMKSAVTLSSRHTAAGLE
GRNDRKTEIRKKRKCTTQLLMIQETGYSMAESDMKICENTSCIWKGCREGMQNEFRTVTI
MKPSVTLEPELRLHITGLRNDYYLNILDWNLENLIAVALGSAAYIWNGRTLQGIESIELN
SSSKYISSLAWIKEGTCLAVGTSDGEVQLWDIERKRRLRSMFGHLSVVGALSWNHYILSS
GSRLGSIHHHDVRVAQHHIGTLCQNKQSICSLKWSLTNQLLASGSSDGTVNIWHSDPGVN
VKSQPLKTIPHSSAVKAMNWCPWQSNVLATGGGMKDGILRVWDINHEKLLQSAATDSQIC
SLLWLPKTSELMTGQGLPENQIKIWQHPALISSSELYGKYFSSLF
>HsapCDC20
MAQFAFESDLHSLLQLDAPIPNAPPARWQRKAKEAAGPAPSPMRAANRSHSAGRTPGRTP
GKSSSKVQTTPSKPGGDRYIPHRSAAQMEVASFLLSKENQPENSQTPTKKEHQKAWALNL
NGFDVEEAKILRLSGKPQNAPEGYQNRLKVLYSQKATPGSSRKTCRYIPSLPDRILDAPE
IRNDYYLNLVDWSSGNVLAVALDNSVYLWSASSGDILQLLQMEQPGEYISSVAWIKEGNY
LAVGTSSAEVQLWDVQQQKRLRNMTSHSARVGSLSWNSYILSSGSRSGHIHHHDVRVAEH
HVATLSGHSQEVCGLRWAPDGRHLASGGNDNLVNVWPSAPGEGGWVPLQTFTQHQGAVKA
VAWCPWQSNVLATGGGTSDRHIRIWNVCSGACLSAVDAHSQVCSILWSPHYKELISGHGF
AQNQLVIWKYPTMAKVAELKGHTSRVLSLTMSPDGATVASAAADETLRLWRCFELDPARR
REREKASAAKSSLIHQGIR
>HsapCDC20B
MEWKLERTAPRRVRTEEEMLWESIMRVLSKDLKQKRSQDSANVLDSVNATYSDFKSNFAK
RLSAEVPVASSPITTRWQQSQTRALSSDSFGEEQSTTYLPEASGSVLKTPPEKETLTLGS
RKEQLKTPSKGISETSNSALHFCKAPHAMDRDWKESVASKGQKCLKQLFVTQNVVQQANG
KMQLCEQSECVWKGCKDGVRDESFHLKSSGDINDSILQPEVKIHITGLRNDYYLNILDWS
FQNLVAIALGSAVYIWNGENHNGIENIDLSLTCNYISSVSWIKEGTCLAVGTSEGEVQLW
DVVTKKRLRNMLGHLSVVGALSWNHFILSSGSRLGRVYHHDVRVAQHHVGTLRHKQAVCA
LKWSPDGRLLSSGCSDGLLTIWPHDPGASAQGQPLKVITQSTAVKAMDWCPWQSGVLAIG
GGMKDGRLHILDINAGKSIQTPSTNSQICSLIWLPKTKEIATGQGTPKNDVTVWTCPTVS
RSGGFFGHRGRVLHLSLSPDQTRVFSAAADGTASVWNCY
>HsapFZR1
MDQDYERRLLRQIVIQNENTMPRVTEMRRTLTPASSPVSSPSKHGDRFIPSRAGANWSVN
FHRINENEKSPSQNRKAKDATSDNGKDGLAYSALLKNELLGAGIEKVQDPQTEDRRLQPS
TPEKKGLFTYSLSTKRSSPDDGNDVSPYSLSPVSNKSQKLLRSPRKPTRKISKIPFKVLD
APELQDDFYLNLVDWSSLNVLSVGLGTCVYLWSACTSQVTRLCDLSVEGDSVTSVGWSER
GNLVAVGTHKGFVQIWDAAAGKKLSMLEGHTARVGALAWNAEQLSSGSRDRMILQRDIRT
PPLQSERRLQGHRQEVCGLKWSTDHQLLASGGNDNKLLVWNHSSLSPVQQYTEHLAAVKA
IAWSPHQHGLLASGGGTADRCIRFWNTLTGQPLQCIDTGSQVCNLAWSKHANELVSTHGY
SQNQILVWKYPSLTQVAKLTGHSYRVLYLAMSPDGEAIVTGAGDETLRFWNVFSKTRSTK
VKWESVSVLNLFTRIR
>RallCDH1
MQVEENVYMSLLQSELVSKEDPSTPNRKFATDINIATSSVRKKLFQYSETTTDILKNDSP
MKHFYTMSPISSKGQAILSSPMKNQRFISKTPFKVLDAPELQDDFYLNLVDWSSQNVMAV
GLGNCVYLWSAATCKVSKLCDLGAFDTVASLSWMNTGSHLAIGTMEGWVQLWDVQKQKRV
RALTGHVSRVGSMTWNSNILTTGSRDKNIIHRDVRSADAFVKKVTGHKQEICGLKWNVHN
QQLASGGNDNKLLVWDKLNEKPLYKFSDHKAAVKAIDWSPHQPGLLASGGGTADRHIRFW
NTITGSSINAIDTGSQVCNLAWSKNSNEIVSTHGYSQNQVTVWKYPSMTQLATLTGHTSR
VLYLAMSPDGQTVVTGAGDETLRFWNIFDKRNGTKVQRSLLDEFSRIR*
>RallCDC20
MNTFVFDSPLKSTSVNQPRYLRVQNLKKKQQMAADRFIPSNSAEMGHLNFEKDEEKMGKN
EYNKNLQDSLAESDNTRILAYRPPAPQKAKEDLRSIYKFKPNISIQARKPTRNIPTTPEK
VLDAPDLLDDYYLNLLDWSSENVLAVALNQTIYLWNASSGTVEELLTLGGTDYVSSVKWT
GDGSYLAVGTSSAQIQLWDTEKLCKMRTMTGHSSRIPSLSWNNHILTSGARDGNIFHSDV
RISNHHVSTLNGHSQEVCGLQWSPDGTQLASGGNDNIVNIWDSRSVTPKFSKSQHNAAVK
ALAWCPWQNNLLASGGGSCDQTIRFWNTQSGACLSSIDAGSQVCGILFSEEHREIITSHG
YSDNQLSIWKYPSMTKVADLYGHSSRILHMAISPDGQTVVSAAADENLKFWKCFESSKKM
NTLSSLSPSAKFESKMKHIR*
>RallFZR1
MKWAHGNRLFAGQRDGSLVAYLDVLRSTHSARYISLHGQEICGIDLHYNSNLLATGANDN
CVKLFDMRNSRSLYTLRHNAAVKGLCFDKHRSNKLYTGAGSKDQKIRAWNVSTGELCFSQ
ETGSQICDLIQLCSSRTLVTSHGYASNDIKIWKIDRDCIHLSEVLAGHSERVLKMSLSHD
ETMIASVAGDEFLKFWKIREKPIDSIRKENHSQCVAHPTLIR*
>SpunCDC20
MPPPSISKDLQTGLNPMSPQIARRVRETMETPRRKSTAGRIAGTPTRSFADRLHVHGRTP
TRPSAGGASPSVAHTRSPRSYNATGLGHSPRSSVISGRNAENFIKQRLGVAAVSPSGGGK
RGKAKERMYDRFVPSQDAIDRASSQFNIRDTTDRQKLKTLDPDTLAYQEQVAKACGVALD
KRILAFNAEPPAAQRQDFRTSWSRPLRKPNSTVAARRVKSEPEKVLDAPGLSDDFYLNLI
DWSANNMLAIALDNTVYLWNGNTGKTAPLCSVTREDTYVASLQWAPDGSHLAVGLSEGDI
EIWSLESLKKMRTMRGRASRVGVLAWDTNVLSSGARDGSIWNHDVRLANHRVASLLSHES
DVCGLKWRPDGQFLASGGNDNQVVIWDARSSLPKFTKAEHTAAVKALAWCPWQLNTLATG
GGSHDRTVHFWNVSTTGKIASVDTGSQVTSILWSLEYKEFFTSHGFPNNHLSIWKYPSLT
KIGDLEGHDARVLHTALSPDGQTVATGASDENLKFWKIWEAKKKGGKCGKSVGEKDVEDE
LVNAYRRMAIR*
>SpunCDH1
MTSCPVNWFAVAMWFQGLTCADALGALRASRLLRFCLRPWVLSLVDDAEPATQSSAVMDP
HFRNLLQMSANRPKPPESPSSRHSQHVRSRPSSINSSALPSPSMSCGNNAPSTPRRNKRR
IDDILSPRSNNDRILMTSPCRNASAHALRSPMRNAFTGSPRVDGEDEPEDTYSLLMYREL
LDTPSKRGRLIGPSPQKRILPPPPDCALSPKYLRSSLSAASQSLVRSPQRGHWEIPRSPY
KILDAPELQDDYYLNLIDWSSTDILGVGLNTCVYLWSAASSKVTKLCDLGPNDSITSVNW
MQRGTHLAVGTDTGLVQLWDVEKEKKVRQFKGHTKRVGTIAWNGELLTSGSRDKTIMQRD
ARIRYGHVSILNAHTAEVCGLKWSPDETQLASGGNDNQLIIWDKRSDTPIWTPASPHQAA
VKALTWSPHRRHMLASGGGTADRKIRIWNVQTGHAMKQIDTNSQVCNLAWGKQSEHLIST
HGYSRNHITVWKQTETSLKEVATLTGHGSRVVYLAMSPDGQSIVTGAGDETLRFWKICNA
KKPRQPEIDTSTCVI*
>SpunMFR2
MSNNSALLLTYRELQAADSPTRWSGASVAFPTPSTSSSSNKGSPYAEALGLGGEGRFFRH
GPSPTPQQKTDAELTWERLRITPTKQSDSSIPHTPRSIRKEQRVIPRLPERVLDAPGLKN
DYYINVLDWSANNILAVGLNNKVYLWDAATTAIHCIWTVEEPDYVTACVFSPCGLRIAVG
SEEGRCEIFSVPRHNFKAGKCKARIRHRNGLAAATWCQKDHSLLLTTGDKLGVIRVYSTS
VRRPNDPHPSRTHCELLREWAHTHSDRIVGLQWSSDNRTLASGGNDNLVCLWQLERTENP
KKIIRDHTSAVRALAWCPWNPELLATGGGLEDRRIRVYNASGEKKTEVETGSQVCTVHWS
KGYRELISSHHTTGDQLIIWSWPSMREIARLPGHSSRPLFFAMSPNGETIVTGAGDENLK
FWKCFQLQDGQRLLKGPEQDIEEYRRRASDVR*
>BdenCDC20
MAVLTPSKVSLSEVYTVAAYSSSAILLSPKSARLHRASKASAGSPLSVTATSLRCPAGTR
NVAPCGGNPFMTTSNTAAASTTRRPASMFGNDSCTTSPIAYRRGASTPTKINLGLDKSDI
FSTTRTGSTHGTLSSMGLPSSSSEGSLLAQFQRQMHLTPKKSSPKDGLAKLAAFPSSPST
HRSYQSPIKHQSSLPPQPHAQLMRTIHHSVGSVICSPGTRRLKSKITTYDRFIPNRDAME
NSSHFSGVKGPIEPPKHMDADAIAYQEQLAKACGIAIDQRILAFNIEPPGVERQDLRTTW
NRPLRAPNVKLAKRRIPTIAEKVLDAPGLIDDFYLSLLDWSSKNQLAIALDKTVYIWNAD
TGSVQEFCQTADDNFITSLQWTADGSYLAVGTDNGDAQIWDLDSNSKIRTMRGRNSRVGV
LSWDKHILSSGSRDGSIWHHDVRIANHKVAELLGHSSEVCGLKWRPDGQMLASGGNDNLV
NIWDIRSTTPKFTKTEHMAAVKALAWCPWQLNLLATGGGTSDQNVHFWNTTTAGKISTIH
AGSQVTSIIWSREYKELLTSHGFPNNHLSIWSYPSLNKVADLSGHDSRVLHTALSPDGQT
VASTASDENLKFWKAFESRKNKTAQTKRGGDDVDEVLAKTYSRMTIR*
>BdenCDH1
MPAPPLTTTSSTPMSRPSTSLAQTPPSTMTASFADTPFLNRCLAIKDDLSLESSREDTSE
SLHTSTIPRPTSHLDNGSSDTSSYTLDIGLGLATNRAARFAARQAAAARSTANHRLQFKP
AQLDQTRDGSVDSEPSSISSLSNELEAVPVPTELSELPFSSVHKVPVHSGRSTVGSLSRR
QHQREISDRFISANAGSEINDVYQYHSTVHLTPIKTTPKSNIVTSDTNQTDVAHKIYQDI
LKNEMLSPTRLSPSRLLSPTRPSSILGYTTMTPTKRRIFESPSKIIRSATGLSEMSHRAL
QTSRKTFRHISKTPYKVLDAPELKDDFYLNLVDWSTKNMLGVGLDSCVYLWNASTSKVTK
LCDLAPHDSITSVNFIQRGTHVAVGTNRGLVQLWDVEMGRRVRQFSDHQARVATALVKRH
EGHRQEVCGLKWNANSKTLASGGNDNMLNVWDVRMDEPLLRYKEHTAAIKAISWCPHEHG
LLTSGGGTADKCIRHWDTLSDSPNSIMYVDTGSQVCNIAWSKSSNELVSTHGYSQNQIVV
WKYSEMSQVATLTGHLYRVLQLAMSPDGQNIVTGAGDETLRFWSVFNKPKNKTDHASSLM
HILR*
>BdenMFR2
MQRDSLFNPFLSIDNGQEDELQDILLRKPSTVVPKQSSTSVFTPSDRFITSITDSRRLLF
QLHDKATGPTSGTKTIHNNTGAIQQNNPIITVDDLTGNETIANEVHTPRINNNTTGQQQR
AYRTPNSGSNSQSYTKHLRLLTADEMAKQTSTIYMDHLNRALGISPPSIPLLQHSGNVHI
RKTPTSSESNHATKNSLKEDDVQDNTDHSIVTTPISKRSRTSTTLTPRSGSILKSHDGLD
LNPHLHTPIKRSHWSFANSSPRITSPGILLPWVSPTKASLQKRRTLPLNPERVLDAPEVL
DDYYIDVLSWSHLGPLIIGLNDMCYLWNQTEEAVAMIYQACFPDYISCCSFSPQGHQAVV
GTSCGKLLLFDVRRADTLTSPASGGRDLTRLNQLESNTSTISIANSTPLHPLQSHSHAPG
ISALRWIDANTYIIGDTHGDLHVWDIRHQRTTPTITASGFHLDRVVGIATHWDEHTIATG
GNGHLVNLWDMRQLERPSRVLKHHTSAVRALQFCPWERNVLATGGGLQDGKLCIIDTDDG
TCTSTIETDTQVCQIVWSKHYRELISLHDLDKDQMVLWRYPSMEQVGMLPGHTGARPLYV
ALSPDGQTVATMAGDETIKFWKCFPTTLSQRPLKPSRTGLDAMQAMQTIR*
>PirCDH1
MILLPKKTPQKTPSSRRRNSMCGDRFIPNYSSGDKETQYNLAGPITSSKGKRRLFPKSEC
DAVKKEQNKIYDSVVKLELLGQDLYNNPLDKINKHRTSVYSFKTPKKRTYQMMDSDSPSQ
QKYSLTPLSKASQNLLLTPRKATRHISKTPYKVLDAPELQDDYYLNLVDWSSINQLSVGL
GCCVYLWSAYNSRVTRLCDLGPFDSVTSINWMQKGTHLAVGTNRDFVQLWDIQRGRKIRQ
FSGHQARVGSLAWNGDILTSGSRDRNILNRDIRVSNDYTKKYLGHKQEVCGLKWNYEENQ
LASGGNDNKLIIWDKASTTPLYRLEDHVAAVKAVSWSPHKHGLLASGGSTADRKILFWNT
LNGQLIQGIDTGSQVCNLSWSKTTNELVSTHGYSQNQIIIWKYPSMHQITTLIGHTYRVL
YLAMSPDGQNIVTGAGDETLRFWNIFNKSKSKET*
>PirCDC20
MKFTNTGLSGYSDILYQENLAQALSINFDQRILTFNAEPPTNDKPPLRSSWKQSLKSISS
IARRRIPTQAERVLDAPGIGDDYYTNLLDWSSKNIVAIALDSKIYLWNANNGDVNVICED
ISKVGGDVCSISWTQDGKYLGVGTSEGDTQIWDVEQDRKLRSMYGHITRVGVLSWDKYIL
SSGCRDGSIYQHDVRIEKHKTQELLGHCAEVCGLSWKNDGQLLASGGNDNLVNIWDIRSS
LPRMTKTNHRAAVKALAWCPWQSNILATGGGTSDKTIHFWNTTTEAKIDSIYTGSQVTSL
IWSLDYKEILSSHGFPNNNITLWKYPTMDRIINIQAHDARVLFSAISPDGQSVATAAGDE
TLKFWKIWKNKDQQNKFYIKMFYCIKIN*
>PirCDC20a
DSRIIAYSCQPPTNEKEILRSTWINSKPIRIKEIHRYIPNKPERVLDAPKIGDDYYSELL
DWSINNQVVIALDSIVYIWDATHGKINTIGSKKEIGNICSLKWSNDGSYLGIGTATGETQ
IWDIIKNKKLRTIKEHLKNKIKLNPNCESLKQTQLRVGCLSWNKSILSSAFNNGSLQHND
VRVKDSLIQSIQAHDSNICGLKWRNDGEYLASGGNDNLIKLWELKSPKPYMEKADHNAAV
KAIAWCPWQQNLLATGGGISDKTLRLWNITTQVNLKSVKTESQITSIIWSNHYTELLTTH
GFSTNDINVWKFPTMDRISNIKAHDSRILYSALSPDGQTVATVASDENLKFWSIFKQQSK
RAYNTAFTPESSKNTIHKVINSNKKKHFR*
>PirCDH1a
DDFYLNLVDWSSTNQLSVGLGSCVYLWSACNSRVTRLCDLGPFDSVTSVNWMQKGTHLAV
GTNRGLVQLWDIQRGRKIRQFSGHQARVGSLAWNGDILTSGSRDRQILNRDIRVSNDYTK
KYLGHKQEVCGLKWNYEENQLASGGNDNKLIIWDKASTTPLYRLEDHVAAVKAVSWSPHQ
>GproCDH1
MPHNAPPSTPVRSRISHSPSLLTSRSQAILAAPRKQGRHIVRVPYKVLDAPELKDDFYLN
LVDWSSGNTMVVGLGSAVYLWSAITTKVTKLCDLADLGSDTVTGVSWSGKGNVLAVGTNK
GYVQLWDVAKGKMFRSMRGHGARVGSIAWNGDVVSSGGRDRTIFHRDTRDKSDYFRTLYG
HKQEICGLKWNVDDQMMASGGNDNQLLIWDKFEATPRHILAAHSAAVKAIAWSPHQRGLL
ASGGGTADRRIRFWNASSGQCLQEVDTTQQVCNLAWSQTSVELVSTHGYSNNQVLIWDYP
SMKPTATLTGHTMRVLFLAMSPDGQNIVTGAGDETLRFWVSIMNGTELIGSITDQSFISK
QHVFDGRKQKEARGMSIADMPSLR*
>GproCDC20
MDPSSLAYQEEVARACGLALDKRILAFASEPPPSEHPTDLRSHWNRPLRPPVNPAARRKV
ATQPERVLDAPGLVDDYYLNLLDWSPNNTLAIVLGRTVYLWFAETGDVVEFCSVGADPST
STATPTAGSPGDSVTSVSWTQDGAYLAVGTNEGDVQIWDVEQSKKVRSMPGHQARVGVLG
WRDHLLSSGCRDGSIHHHDVRVANHRVAELTSHTSEVCGLKWRGDGAALASGGNDNLVHI
WDARSSTPKFTKSEHNAAVKALDWAPWQLNLLATGGGTHDRHIHFWNSTTGAKLSSIDTG
SQVTSLIWSRDYREILSAHGFPDNQLTLWSYPSLGKVVDLTGHDARVLHTAVSPDGMVVA
TAAGDECLKFWRVWERKKVDKSREADAHTSRPADKAAVSDDGLSSAFERKLKIR*
>CangMFR2
PEKILDAPGTSDDYYASRLDWSSRNLVSVGLSSDTYLWHPNSGESTLLPPVSNSNATSRV
TALTFTPSGEHLTVGIDAGVVAHYDVATHTRLRSGKPTFPASDHLDLTSAKLANLGVAVT
RTTCMTYVSATTLLTGDATGRILLWDMRAPLASVPATLRRVHAPGNPVCGLAANDDGVTF
ASGGNDGVVCVWDARRLDKPVVTWKEAHVGAVRALAWCPLRANVLATGGGTADARIKYRD
T
>CangMFR2a
MSPRRSPASKAMTNLLRSPANDRASRWSATKAAAARKRTRDTLSRSVSRSVSRSRSRSAR
MPPFITTPSKGTTPTASTSTWAWPAPGSIHGSSRKSNASTTSSTRRSVAARWSLRRQRQA
RVSASSDGGPGPARFGVRVPGTPYRTLKRVSLPRRVASLPPPSDIYAHALPLGLSVHGVA
ARRRSKVRAVKASRGSLTGGLGKRRKTKFKAKLLHLDPSVPRYDPIATLAQKTENLLSQL
DISDPVSPRTAARAHAPAPHQHMANTGTYQVRARALHTQHRHLRRALLPHLPASQPTSLP
ASRAAAHAFLRPSLSQPIAAPPSPIRDPSSSLELLSQARTPSPATTRVLPPGPVGRMSLQ
MRVPDSGSPKLMSDYYHSLCTWTHTNVGTGGRGTIIVGHGNKLALLDAVHADFGLEYWQT
MHLDVGCVTAVEAHPMGCDALVAVGTRDSQVVWMDVARDEIVGKVALTKLVDARSATGLE
SSASGRGHVCTAKWSSADPALCAVGTHKGDVVILDTRAPTASPSVGAMVVPGAHTSEACG
LAWHASGKYLASGSFDQTVSLWDLRFLRTGMRGAPGREPLAEPQDQLTLNAATTKALAWC
PWDSNVLAIGGGATGMCVSVWDALGSKQVQHRIATQAQVTHLHWSEIHCELVATLGICED
WQHQPGFAVFASAQDGYADVGKVNHLGEPFDTKPEKPRNRARPVHVCYSPCGKVTFTVDT
YGRVAYYRLFDDGWDAGYDLLLNNTLEQVPWRGETKEDMILPRQREIHAPIGIPCKVWPW
DEETSELFVPVWPDVDVPFAIAHNTEELWEDGGEVSVAGDQEGG*
>AmacFZR1
MATVAAPVTPLRDRPASSRRSAATAASSSTHPATPFSLDKTSENDSPASMFATPTLATPP
PWSPATSTKTPTAPPARSALFGANSSFTPDLDDDDDHISIHDVDSPTLMLAGPGAPWRTA
TTAWDQRARSRRTTAAPSARPRRGQSTPPPADRSSTASSKASTPTQARPPRFRLPVHHAP
VRPASFHATTSIHPDAAVARLPAARKTRAGGMHPPPLKRAQTQPVPTAAPSFSTPIVVAA
NPDPVIRPRIRLADPAVALPLLTAPPLSTRETDFVDNLIRARGRPRARKSTAEVVEDVAV
HFADSMVVTPPRVRTAPPVLPRRALHDAPPVTEAAIRGAQDAARLATTARVGSIVDDTDL
VANAVGIDVTQPLSAACNEIYKENIYLRCAPRPPPAGPIRQVARPCVAQHVSNFANDFYT
SVLDFSPRHWLAYASYRSLTLLHLNGAHDPYSDLKPIYKLPFAASFAHPMGARDARATAV
RWAPDARHVAVGTSTGHVVVVDVTTMQPVRVVDQDPERCRAPDPQGNVGEMCRVNNVAWT
ADAVLATGALHGRVAVHDLRDRAPRAVIARDAAHDGIVCGLQPAPPGGVGDGPLIVTGGN
DNAAKIWDARAGMREARTTHWHTSAVKALAWCPANSALLLTGAGTADRNVRVFDTRAATD
APLAKFQTDAQIVHAAWTCATTNRAEILTVHGHDPRISFWDVNGREVPGMIRCPRLHDSE
DDIVRVFDAVTSRDGGVCAVATTDERLLVWDVSVPPPPVGAEEADDAPVRVWSAQRGLGA
QVPNEARPPVYSALAAALATSRRSAMHPAVTER*
>AmacMFR2
MDPLLRKVPVLMDVLDLRGDHDPCVAPAHVGPSTRPRDRASVVHQIMAEPARPRHELWPL
LDPQPTYSPFEHLALPDGAAPHVMGHFASNPCKILDAPGFAADLGPNRVSWSAHDVLAIA
LGDRAYLWDHGTVHALDPNLPSRPSVSAVAFHPAGSTLSVATARGSLNIYDVGSQTRARF
VMANETQSAIRAMDWTTRYLATGDATGTIKLWDERWNGMRETLALAVPPSPFQTTKPPSG
PVMHVQFAPDKDVHLATATNQELALWDLRRSDRPLTWISAAEYGATQIDSVAWCPWQNNL
VALACSNDTDSLLVAWTLATREAVATFTHPSLCTTALVFAPDDQLLLAAHHTPPPPKPPT
WTRPQPGAFLAGYEFPSLRPKWHNEYAHDGPVMSAALAPSGTRLATAAPDENVKLWRVRD
PEVKRDAGMRIVAPPVRVVEGYQPWMAALPRAWPEVIADDGIPDPASTPAMDLDGRGDVR
ADDDDDDNAHHAPLWPPATPSAVESRTSALSLSPFGSWQSAVEIVSGLSQPNHARFEVVA
AGTGHALGY*
>CcorCDC20
MENNTSNFNNSNDSFKAPNPPSEFNNSKISNSIRSGLTGRLQDAKPNKYKFPSSYSSSKN
LFKNDKITENFQFKKPAKPKSIIRSDSFDRYVAQPILNDEYNLLGNMLTNSLNLGQNANI
ANDPDLQEMSAGLDRWSGADQVNSILTFGSATRPTSNLRNRPNDWGGIAPQAGMLRIPLR
RNIPLVPDRILDAPGLDDDYYSNLMAWSERNELAIGLGDTAFLWNAENSNVESLDSGEPS
ANICSVSWSDAGDHLAVGREDGTTQIWDASTKQLLRTMYAPQTDTAYDPSTITNFNRVGA
LSWNNHILTSGHRSRIVCNHDVRQKDHLVKTLREHDGEVCGLTWRSDGQCLASGGNDNRV
NVWDIRSDIPFRTTVIHKAAVKALAWCPWKLPVLATGGGTQCEIDTESQVTSIIWNSNHE
EVLTTHGHPANRINIWSYPTGHKLAGIDAHDSRILAACIDPSKETLATVSSDETVKFWKL
FGKEPSASENPAIHAPRVRHTPSEVRALGKIFCPPDRQSGVNGRRFIR*
>CrevCDC20
MSENPQKILYNSSNAVAGQMRTQPRALKDERLARPSPRSVGRPGPGSAEGTTSALRPTAP
LSPRSKKTKPAAQYDRFIPNRSAMDMASSQFNIARADSDIPLDGASIAYQEEVARACGVS
INKRILKFKEEAPTSEKDDLRQVYSRPALKSSAPTGAKRRILNTPERVLDAPDLVDDYYL
NLLDWSVGNALAIGLDQSVYLWNATTGDVSSLCQLEGEAYIASVKWTADGTYLAIGTSSG
DVQIWDAESQSKIRTMAGHQARVGVMSWERHVLSSGCQDGSIWNHDVRVANHKTAELIAH
SSEVCGLTWRSDGALLASGGNDNLVNIWDARSVVPKFTKAQHTAAVRALAWSPWQLNLLA
SGGGSYDRHVHFWNTTTTARLNSIDTGSQVTSIQWSSEYRELATSHGFPHNHLALWSYPS
LTKIVDIPAHDTRVLHTAMSPDGQTIATAACDESLKFWRIFETRSKSGKGIKASSLMAAA
APGAGVGTAAAIEGVLDMSRPSHIR*
>RoryCDC20
MNQLKKSDDTTKPTTPSKPASSLGSSTIEDLFKTAKRKSHFNNTSSSNLTTASASDSRPG
LKRSHSAISSLDAANEPWLNTPITTKHQKIDKKEVYDRLTPGIADMDSAQVLMSKTQPTS
CLEIAGSESYQEQVAKACGIYPNKRILCYETAPPPSSKVDVNKNTQTRLNTSTSASAKRH
ILTSPEKILDAPYMADDYYLNVLDWSCSNVVAVGLGKSVYLWSADNGTIQALDYDLDETV
ASLSYSADGTYLAVGTSSGDTQIWDVQKNKKLRSMRGQDCRIGVLSWDKHIISSGGRDGS
IFNHDVRMANHVVKQLHGHVDEVCGLKWRWDGEMLASGGNDNTVNIWDIRSTVPKFTKRT
HVSAVKALAWCPWSRNLLATGGGRDDKKIHFWNTVTGTRANTIHAGSQVTSLHWSQHYKE
IVSTHGLPHNQVTVWGYPTLNKIIDIPAHETRILHSAMSPDGQVIATAAADENLKFWRIF
DANGKIPLASESARLTEKKVVQLRRNKSIR*
>RoryCDH1
MFESPIASRFQTSPISEAGRRILLSNDYKRRFPSSPIKVLDAPDLHDDFYLNLVDWGHND
CLAVGLGSVVYLWNANTSKVTQLCSLPTSELITSVNWSSVGHYLAIGTKEGRVLLFDAVS
SEKIRTWTTHKSRVSSLAWASNILSSGGRDHAIYHHDVRSNEAYFRRLTGHTHEICGLKW
NSDGSALASGGNDNNLMIWDSHENIILHRFTQHTAAIKAVSWSPHKRGVLVSGGGTADKT
IKQWNTITGNLISSHDTGSQVCNLIWSKKTDEIISSHGYANPLVSESNQVHIWKADKMEK
VGTLSGHQSRVLYMSMSYDGSTLVTGAADETLMFWDLFSDDEYLKHEPEEKVVCLR*
>PblaCDC20
MVDDYYLNLLGWSCHNVVAVALERSVYLWNAETGTANVLDEDPKHMVTSVSWSADGTLLA
VGDETGETQIWDVYRSELLRSMGGPTCRVGVLAWNKCTVSSGAYNGVIYNHDVRIEKHNI
SEFKGHDEEVCGLEWRSDGEYIASGGNDNILNVWDPRQHRNSIMSRQEHKSAVKAIAWCP
WNLPLLATGGGRDDKKIHFWDATKNTKLNTINAGSQITSLRWSHHYKEIVSTHGLPNNNL
TIWEYPTCNKIADIHAHESRILHSALSPDGELLATSSADENLKFWNVFKHNGSEPLITRT
TKPSSQLRRTNSLR*
>McirCDC20
MLDNTGSESYQEQIAHAIGIDTTKRILSFTQEPPLIQKININKNAPQTKLTTHTSSHVKR
HILQTPEKILDAPYMDDDYYLNVLDWSKNNVVAVGLGKAIYLWNADNGTIQALNYNNDDQ
VASVNWSGDGSYLAVGTAAGDTQIWDVQSNTRLRTMNGQNCRIGVLSWDKHLVSSGGRDG
SIFHHDVRMAKHTVRKLYGHSDEVCGLKWRWDGQSLASGGNDNTVNIWDARSTEPAHVKR
QHTGAIKALAWCPWNHTTLATGGGRDDKQIHFWNSSTGARLKSVNAGSQVTSLHWSHHHK
EIVSTHGLPHNQLTVWAYPTLNKIIDIPAHESRILHSALSPDGQVLATAAADENLKFWRI
FEHDGKARLGSESSRLTMKKEVQLRRTNSIR*
>McirCDH1
MGDYRKKLRSSKTAAAEQVEEEVTVEKREVKQEPLYEDDLLYKEDPESPKTPPTQSLESY
FPPSPFGRKRYQPHGDRFIPSRDRNLTRDFQMMEQSPSNSSKRSSDASASNTPSNSRESR
RMSAFFRAELLDDLSAVDEYVSPDSPSRTPRRVLHYTNPFHSNNVISHNSTSAVASSSSS
SSAAESSHTIPSTHNAGSSSNNSSTSSLFPHYRRSPEPFGNGESSSSSLPVLSPSPTATD
YSTVVDHPNASRFQTSPIGEAGRRILLSSDKTTRHINTTAIKILDAPELQDDFYLNLVDW
GANDCLAVGLGTCVYLWNANTSRVTKLCDFVTDNVTSVSWSTVGSILAVGTNSGRAILYD
AEHSRRIRTWSTHPSRIGSMAWRSNILTTGGRDHTIYHHDVRASRPYFRKLVGHTQEVCG
LKWNPEGTMLASGGNDNNLLVWDSHENVIAHRFSQHIAAVKAIAWNPHRRGVLVSGGGTA
DKTIKFWNTISGNLTSSHDTGSQVCNITWSKKTDDIVSTHGYANNAVSSSNQVIVWKSDR
MQRLATLTGHTSRVLYMAMSNDGSTVVTGAGDETLRFWDVFSTAEGIRGDPEDRQSCLR*
>LhyaCDC20
MRDSSSLKPRSSPTTRANKASSSHSSKSTGGSGGKQSLLTSLLGLKKQGDGETNSNNDSN
SSSSSSSSTKNNNSNKKITDPRSLLKRSHSAQSRLDTIGKAWLNAPIQRPAPTKKKSYDR
FIPDRDSMDLESARYNIAKQTDQRFLDYDARSRNERVAAVVGITPNQRILSFKPEAPVLT
RTRTDYTKLSTPSNTTTSPAPPTRRILTSPEKILDAPYMADDYYLNLLDWSVANVVAIGL
DRSIYLWNANDGTIQTLNYQSNDPVASLSWSADGAFLAVGTCDGATEIWDVEANQRLRSM
AGHQSRVGVLSWNKHLVSSGSRDSTIWHHDVRVAQHKVAELVGHQDEVCGLKWRSDGDML
ASGGNDNTVNLWDARATTPKYSKSNHVGAIKAIAWCPWNTNLVATGGGREDKHIHFWNAS
SGARVRSVYTGSQVTSLIWSKHYKEIVSSHGFPDNQLIVWGYPKLNKITEIPGHDSRILH
SVLSPDGQVVATAAADENLKFWRLFEHDGKELTIGDIRHYTALKRSNSLR*
>LhyaCDH1
MGDSSVANDFTQSESSSPSSSRTPRRILNYTSRQSPQSSPRNVDSPTSPRFQTGPFSEAG
RRVLSTPYRIPRDISRTAIKILDAPELQDDFYLNLIDWGPNDSLAVGLGSCVYLWNANTS
RVTKLCDFINDPVTSVSWASHGPHLAIGTNKGTVYLWDTEASRRVRTWSGHVSRTGALAW
CNNILTSGSRDHNILHRDVRSSRPYFRELNRHIQEVCGLKWSPDGSMLASGGNDNNLMIW
ESHQNKVLWTFSDHTAAVKAIGWNPHSRGVLVSGGGTADKTIRFWNAISGSPISTYDTGS
QVCNVAWSKRTNEIVSTHGYSSNSDSSSNQVIIWKASNMQRIATLSGHTSRVLYMSMSYD
GSTVVTGAGDETLRFWDVFSSVKALRRQPEDRRSCLR*
>UramCDH1
MSSDYTSKLRSASRKTTVHTRSIPKSKEHTSNASKRHSDDDVPTIPSTPSRHSSDDSSRI
ISIDSVFPSTPPSRVRREIYGDRFIPVRDRNLATEFSLIGDQRTPSKGKRSSNGIDTSPQ
SEIANRKYEAMLRTELLGEDFSLDDLQTFSEDSPRTPRKLFTYGHSRSRNAEEIPVQVDS
PYKAKYSTSPIGAVGQRILQSPQKLPRQISRTPVKVLDAPELQDDFYLNLVDWGSTDVLA
VGLGMCVYLWNATTSKVTKLCDLGPGDSVTSVNWTQRGSHVAVGTNNGSVLIWDAEKCRK
LRTMNGHTSRVGSLAWNNQVLTSGGRDRVIFHRDVRVPAQYFRKLDAHTQEVCGLKWNPD
ENMLASGGNDNMLMVWDHYENRILHKFTDHTAAVKAIAWNPSARGVLVSGGGTADKTIKF
WNTMTGSLLHSYDTGSQVCNILWSKTSNELVSTHGYAPNGGTGSNQVIVWKYDNMQRIAT
LTGHSYRVLYLSMSPDGKTIVTGAGDETLRFWDVFQSNQSSRRSSRPGIARNSVR*
>UramCDC20
MGPRTMQDFPCLFSSISSLQMGSPSARKSSTARSSVTSSTTKSATGRQTILPFVPVSKSQ
AVALPLSPARKNTNANPLLDTKALNYSPVNPNSSLKQTSLLSRLKSVKAHSSSSVPKVAT
KENKPTSSSQPSADLTSSTGPRRTLKRSNSAFSSLDIVGKDWLQNAPTKRSCKVINKTHY
DRFIPNRDGMNLASSQFNLSNDSKSPYLDRASQEYKERVAQACGIVPGQRILAFKAKPPT
SDKEDLRKYFNPMMKTSTSSSSQRRILTAPEKILDAPGMLDDFYLNLLDWSSLNVIAIAL
HKSIYLWNADTGDIKPLNYESNTNTIASLSWSSDGSYLAVGTSDGDTQVWDVETNTKLRS
MTGHESRVGVLSWDKHIVSSGARDGSIWHHDVRVAQHKIAELHGHTDEVCGLEWRSDGML
LASGGNDNLVNIWDARNTKPKFTKASHNAAVKAMAWCPWNLNLLATGGGTSDKHVHFWNT
TTTARLHSIYTGSQVSSIVWSTQYKELVTSHGLPNNHLSVWEYPTLKKVIDVPAHDSRIL
HTAISPDGQVIASAAADENLKFWRVFENIDKGKISKKEEVSKLVSGGKKQGQARRSMSIR
*
>RirrCDH1
MSQHTGNHSDQAHQNSPGVRRSEQNSTTVSPVRTIINTTTQRTTYDRHIPQRTPDPVNDY
RQLRIDDNTKKRKISVIEEDAQQEEDGRIYRAVLGKSMFPLKDTTDEIIRRINNSSPSKV
QKTVLPYSTPTKRRSNAIDSPFRNSYSSSPLPFEAQMILTSPRKPLRYISKHPYKVLDAP
DLQDDFYLNLVDWSSNNVLGVGLGTCVYLWSAATSRVIKLCDMASQGNHRNSAENVTSVS
WMPTGSHIAVGTALGPVEIWDVQKSKRVRKMRGHTQRVGALAWNQYTVSSGSRDRLIYHR
DVRVPNEFTTKLTGHRQEVCGLKWNPEGTQLASGSNDNKLLIWDNASDIPIYKFLHHTAA
VKAIAWSPHSHGLLASGGGSQDKHIRFWSTSTGEALECYDTESQVCNLAWSRHSNELVST
HGYSQNQVILWQYPSMEQLAVLRGHTYRVLYLSVSPDGQNIVTGAGDETLRFWNIFNNGE
KEKRRESVFDIRTQIR*
>RirrCDC20
MVAIGLDQCVYIWNADTGGVTSLERTNPSDYIASLSWSYNGDYLAVGTSDGDIQIWDVLK
EQKIRSMLGHTARVGVITWNKHIISSGCKDGNIWHHDTRVAQHKVAELIDHTSEVCGLKW
NSNGDQLASGGNDNRVNIWDARASTPSLTKNNHVAAVKALAWCPWQSHILASGGGSYDRH
IHFWNVSSGARVKSID
>MverCDC20
MFSSSRLASSTSKPPSTTLSTPTTSLPSSTPTTLKSTPTVAALSVFSSSVLKDSTKDTVN
KTPSHHSNCNNNILRPEKMESPSLLGKRSSSVAGLSTPSRNRDTIPSPFLGSTPTQTSFT
PQSATKSPPRRSHPQIFGRSMSTTFTRTKSITPTTTSVGLARTVSSGNLLGTKLDIVSND
WKTSGGGSPKKSRKIFIQGDRFIPTRTATTITDAHVMLDLAKSIGMNPSGSGQSATQAVA
EACGLSLGSRILSFNAEAPSLDDRGTSAARKMYSRHGSFNRSLSSSSMTNLLMKRTILTS
PERVLDAPGLLDDYYLNLLDWSCLNVVAIGLDKSVFIWNAETGQAENLVTLPGATDAITS
VSWAFDGAFLAVGTFSGDTQIWDVESKSMVRSMGGHLARVGVLAWDKHILSSGCRDGSIW
NHDVRLPNHKVAELLKHTNEVCGLTWRGDGAQLASGGNDNLVNIWDSRTTTTPKFTKTNH
TAAVKALAWCPWQNNLLASGGGTADKQIHFWNTTTGARVNSLNTGSQVTSIVWSKDYKEF
MSSHGYPDNNISVYGYPSLNKIVDIPAHESRVLHTALSPDGQSVATVASDENLKFWKLFE
PRLKNAKGGKLTRTLSRSGSFSAGTSKGLGRDDYDDENSPGGGPVGSTGRTIASMTRIR*
>MverCDH1
MDSQFMKRVRATQQSDLGRVQSPRTPTSLSIPHRAPSTSSTTNNNSSDNSNKNNNTTATT
NTQTSARTTGGAIRRRDTATRARKIGPPGSSSTNTSGATTNGGPAGRTRLFGNVPVAGRS
KKKTEEATDSTPLDVSSASSSAPLPQPTSTYSLRGSTRKNTAETNANTTDNASSKTGGSS
SSGGQNTYASARTNPTSNTSNSNAISSNSNTNSTSSTNNTNTNGVSGGNGSGSGVNDSEN
VPLVPSTPQAKKTRSLPFATFELPSSPMDVYSGNSTTMRSPGLKSPSKKRVYDRFIPVRE
ADLSEQYSLLPDAPSTPSRQRMQNLSMTPSQVSQMADNYKKAQDQSHGAIMANELNLMPH
MQSPSENRMLTSPQRYLTSPQRRLFNYSSTTTYNTMHFDSPSRQIYSNTPVSYESRKILL
SPKKATRTVGASPFKVLDAPDLKDDFYLNLVDWSSQNVLGVGLGSCVYLWHALNGKVTQL
CDLGENDSVASLSWISMGTHLAVGTDSGAVQIWDVATSCRVRSMTGHQQRVGVLAWSGHT
LTSGSRDRNIYHRDVRAQSMWTHKLEAHTGEVCGLKWNVSGTQLASGGNDNRLMVWEKGA
TKPLYKFRDHTAAVKAIDWNPHSSGVLASGGGTVDRHIRFWNTNTGQAIGAYDTGSQVCN
LVWSKTTNELVSTHGYSQNQVFVWKYPSMEQIAVLKGHTYRVLYLSLSPDGQTIVTGAGD
ETLRFWNVFQKSKIERRDDDDLDGIAGVTTIR*
>MalpCDH1
MHFDSPSRQIYAPTPVTQESRSILLSPKKTPRAISKVPFKVLDAPELKDDFYLNLVDWSS
QNVLGVGLGSCVYLWSALTSKVTQLCDLGETDNVTSISWISMGSHLAVGTDKGTIQIWDV
QNSRRVRTMTGHTQRVGVLAWSDHTLTSGSRDRNIYHRDVRSQEMWEHRLSSHTGEVCGL
KWNSSGTQLASGGNDNKLMVWEKDSVLPLYKFRDHTAAVKAIDWNPHQSGVLASGGGTAD
RHIRFWNTSTGTAISATDTGSQVCNLAWSKTTNELVSTHGYSQNQVLVWKYPSMQQIASL
SGHSLRVLYLALSPDGQTIVTGAGDETLRFWNVFQKSKSERRDDDGLADIVSTIR*
>MalpCDC20
MAQQAASCLTRTISSSGLKTKLEVVTNDYQAGGQSPKKGRKVYLQADRFIPSRTMNSMAS
AQVQLEIAQRAGSSSSAPGSSVSSSSSAPTSSFRRHLSASVIPSSSQAPPPPLDDAALAY
NQQIAEACGISLDRRMLSFNSEAPTLGSLDTTTVRKMYSRHPSFTRSTSNLLLKKRTILP
SPEKVLDAPGLMDDYYLNLLDWSCSNMVAIGLDKSVFIWDAESGAVESLVTLPGNTDGIA
SVSWAYDGLFLAIGTFDGDTQIWDIETKSKVRSMTGHVARVGVLSWDKHILSSGCRDGSI
WNHDVRVQNHKVAELLHHTNEVCGLKWRPDGQQLASGGNDNLVNIWDPRSTTPKFTKTNH
TAAVKALAWCPWQNNLLASGGGTYDKQIHFWNTHTGARTHTLNTGSQVTSIIWSTEYKEF
VSSHGFPDNNLSVYSFPSLSKVTDIKAHESRVLHTAMSPDGQTVATVASDENLKFWKLFE
RSQKKKDKSRASGSGTTTYCGSGTRGLGYGEDDDDDSGLGSSKGTTYKGGKTLSSMTRLR
*
>PgraCDH1
MSLIDNPIAGPSHQRAATTTTTTTTTTTNTSKTRQRQHSSTLESPLHLLDDPFNPSRLSS
IIKPTRPRPANRSPSSPSKKRHYGDRFIPTRGDGIDLSTSFQLMPDGPSTPTRAGNGSKK
TVVAAVTDLEKDEARRTFTNLLKAETFGSDPSEMPHFIHHSSPTHSRQASTVPNSSPGTP
RRSTATKLFNYSSPSRKESANVLDSPTHPRYSTTPIKQESQRLLLSPRKPTRALSKVPFK
VLDAPDLADDYYLNLVDWSSTNVLAVGLGSQVYLWSAATSAVTRLVDVAVPGSSDHTTSL
SWIGKGNILAIGTDSGKTHIWDTQVGKRIRTMEGHESRIGCMDWNEYILSTGSRDRSIVH
RDVRAADHWLSRINVHKQEVCGLKWNVNTNQLASGGNDNRLLIWESKASNALPLFRFNEH
TAAIKALAWSPHQNGLLASGGGSADKRIRFWNTINGTLLNEIDTGSQVCSLKWSKNSNEL
VSTHGFSPGPIQNQVCLWKYPSMQQIATLSGHTYRVLYLAMSPDGETIVTGAGDETLRFW
RAFPKKKSSSSSASPSTTTTTTGTTSGSSTMGFESNGNNNTLLAGRGSPIVNHFGAANAN
PSLSPSPIFNPGIHHPPGNFLNLFAQIR*
>UmayCDH1
MTSPPIPIPGSSRDIARKSSAHRSSSLTNLAATSRADSSRSIMSASSSIKSSSPSKKHLA
SSYVDRFIPQRDGTDLHTAYQLIGDEPATPHRHKRKIALDMDAQKEEANQAFSSLLSSEL
FGTEAGLSTSPSRAQRANGFVNFASSSSSSVHTSGGSSATRHSSHAGLASPATPTKRNLF
SYSPSHIRTPGRSGSGMGRVVDFGIAEDELGASGSRPGGLFGGLASHSVETLDSPNHRAY
SLSPVKPESRSLLLSPRKPARVLSKVPYKVLDAPDLANDFYLNLVDWSSKNVLGVGLGTC
VYLWSAANSSVTKLCDLKDYANDVVTGINWAGSGNHLAIGTQKGLVQIWDVEKQKLLRTM
RGHSQRVGSLAWNEVILTSGSRDRVIYHRDVRAPDQHIRTLRAHRQEVCGLKWNTETNQL
ASGGNDNRLIVWDALNETPVHRFTEHTAAVKAIAWNPHQQGILASGGGTVDMKIRFWNAS
TGQMLNEVDTGSQVCNLMWSKTANELISTHGYSGGAIQNQIQVWKYPSMQQIATLTGHTM
RVLYLSMNPTGDTIVTGAGDETLRFWDLNTSHRAQHDKRREANAFNPFAKLR*
>CneoCDH1
MSIYDTEFSRRIRSSIPVPPSPVSQSPRYDLRSTNPAVASSSRLGPAGVEALEGKMDVFG
GVGMTPTKSSSPRIKGKGIAREYGDRFIPTRDGSDLHAAYQFMEGVRGQVKVKTRRKSGQ
PPNDGDVRRATFTHLLKTELFPSPTSSPRPGNQPAKTRHQKLAQPMTFDNSNIPSNPPSY
PVSSAGNTPLHHRPPPMALPASGSGNPSGVPMERELSPASTLPPLPMHAPSTPTSGHGRP
PGAGPSSSHHRAHQSQVALTASVTRGESISQSATHRSAFSPPPNSTANGGFSPSTPTKKR
ILNFGSPSRTAGLNGATSRGETLEDMSHPAYSLSPVGKESQRVLLSPQKGVRPIPKTPFK
VLDAPDLADDFYLNLVSWSASNVLGVGLNSCVYLWSAQTSKVTKLCDLVAEAELGERGDL
ITGLEWTNKGSTLAIGTNNGLVEIWDAEYCKRIRVMSGHSGRVGALAWNSHILSSGSRDR
TILHRDTRIPDQYIRRLQGHHKQEICGLRWNCDTDQLASGGNDNKLFVWGGVDARPTWRF
GEHRAAVKAIAWSPHQRGLLASGGGTADKKIRFWNSLTGGLVSEIDTGSQVCNLMWSKNS
NEIVSTHGYSGGPISNQIHIWKYPSMTQIATLTGHNYRVLYLAMSPDGQTIVTGAGDETL
RFWNVFQKAKGEVGYTKGPVGVAVGGFGGLR*
>CneoCDC20
MSIIGIGRPLEILQNGFFSEDLSPWLAGRGRYAKKNLSGIILLKNGPFMLGEHTSGNLPG
DVSNPFITKPSSPKKSRGTSSTSDSTLASLRQGMGRMDISSKGSSIPYTTEVRERKDSKD
TRRELDRFVPARPASLSHSSHSSSTLPTLAIDSAGHTPDTSVDHSLSQDQSTLSLQASLG
LNSTSRILSFRSAPPLASHATSHLDAQRNYLLQSSASANRGTGSHSGKDTKKRAPPYMPE
RVLDAPGFEDDYYLNLIDWSCANRVAIGLGDMGYVWDAETGSVSALGSGAEEDTNKVTSV
SWSNDGAYLAIGLDTGDIEVWDVEENKKMRTMKGHLARVPVMSWHGHVLTSGCRDGSIYH
HDVRVAKHKVMELVGHNAEVCGLAWRSDGQFLASGGNDNVVNCWDGRIGASILNDEGTPR
GVAKWTKRNHTAAVKAIAWSPWQSSLLATGGGTADKHIHFWSTSTGARTASLPTSTQVTS
LTFSPHSKEILGTHGYPDNTLTLWTYPTLEKIWEVPAHDSRIISSALSPDGTTVCTGAGD
ENLKFWKVWEVRQAKKERDEGESGRGKTAVRIR*
>PchrCDH1
YGDRFVPTRDTGDIRTSYQLKDEIPPTTPAKARIIPTESDAQKEQANALFTSILTTEVTP
PSPNRAVSPVRQASSSAMPTTPTRKRLFNYNSPSRSNSGTPGRRLDTPADEAYSMSPVRA
ESRQMLESPRKKLRTVCKTPYRVLDAPELADDFYLNLVDWSSTNVLGVGLGSCVYLWTAH
TAAVSKLCDLSDTNDTVSSLSWVEKGTTLAVGTLSGKLHIYDAHTLLKQRTYQQAHTNRI
GALSWNQHILTSGSRDRIICHRDVREATTRPFKKSLGHKQEVCGLRWNTDAGQQSALLAS
GGNDNKVCIWDIRGSKRPGIRNNPIAAPSSGASTSGAEDASDIPVFKFHEHTAAVKALAW
DPHVSGVLASGGGTADKHIRFWNVQTGSLLNQLDTGSQVCNLTWSLTSHELVSTHGFSST
TAQNQICIWKYPSLDMVAALTGHTHRVLYLAMSPDGETIVTGAGDETLRFWN
>PchrCDC20
MNLNTEPSSPGHTARLAAAAGVPLNKRILAYHEPPPPSSSDSLLSQQRELVRPLYARPGA
LPTSTSSTTNKARKIPTQPERVLDAPGIVDDFYLNVLAWSSQNVLAVALETTTYVWRADT
GEVMELGEAPEGSYVASIDFSADGQFLGVGLGTGEVELWDVETRTKLRTMAGHSLQVACL
SWNQHVLSSGCGDGSIWHHDVRIARHKVGELVGHEGEICGLKWREDGELLASGGNDNVVN
VWDGRVGDVNAASGSRSTPRWTKRNHTAAVKAVAWCPWQPSLLATGGGTNDATVHIWNTT
TGARLHSLTTPSQITSVHWAPHRKEFVTTHGFPTNALMVHSYPTMERIAEIRDAHDSRVL
WSAVSPAGDVVVTGAGDENLKFWRLWEVPKVKKTREPKDNIKSSTQAGILAIR*
>ScomCDH1
MSGGLKNSPFGKRLRGAIAQDEQTTPTTKKRFHPVVPPANPLPVVELASASTPSLDPSSR
PSTSSGSSIAPESPAPDLSPSKRDYGDRFIPSREEDDLMTSYHLKDGGPSTPSKKSRIIP
SESDALKVIEQANTLFTSVLHTEVAPEPPSRPSSPVRSAAPPTAPTTPTRRRIFAYSSPT
KHSPQRSPERGRTLDDPTSSAYSLSPVRAQSKKTLESPRRQLRNVCKTPYRVLDAPELAE
DFYLNLVDWSSTNVLGVGLGACVYLWTAHNAQVSKLCDLSSVNDQISSVSWVQKGSLLAV
GTFSGRLYIYDASTLQLSRQYTQAHSQRIGSLAWNSHLLSSGSRDRMIHHRDVREPGIDP
VRRSNGHRQEVCGLKWSNGVDGGHASGVGSGPAGLLASGGNDNKVCIWDLRGSRRPPTTT
PSNMVSVGLGSRDSRASASGSASGSGDEANGDSNYLFKFHAHTAAVKALAWDPHVSGILA
TGGGTQDKHIRWWNCQNAALLGELDTGSQVCNLIWSLTSHELVSTHGYSSSHAQNQICIW
KYPSLEMVASLTGHMNRVLYLAMSPDGETIVTGAGDETLRFWNAFPKRSESEREGLGLDR
SRLDYGRLLR*
>ScomCDC20
MSNPKTPSHRRGRSDAKTPLTPSLANGMNNISLNPSPTKKTRAQSHSKSRAGTNPFDTTN
PFLVPPTTSRSRPPSRPPSPIKRIASGAGALNDNLQSQASGGVIRKGGFESKLDVITRDI
VPPPQQPKEKPDKRSRSTPATNRSADTRDRYITTTVNDSADEVAATLEQMHLDAKSASPG
HTARLAVATGVPINKRILGYAEPPPMASSNNILAQQIDVARPLYARPPTTNSSGGLSTKA
RKISNQPERILDAPGLVDDFYLNLVDWSCNNTVAIALDNCTYLWNADTAAVVQLGEAPED
SHICSVSFSQDGMFLGVGCATGDVELWDVETGQKLRTMAGHQEQVASLSWNQHILSSGCG
DGSIWHHDVRIGRHKVMELLGHNGEVCGLTWRGDGELLASGGNDNVVNIWDGRVGEVRPG
ARGNAKWTKRNHTAAVKALAWCPWQNTLLASGGGSNDGSINIWNSTTGARVHTLKTPAQV
ANLIWSPHKKEILSTHGYPTNAIMVHAYPSMSLVADIRDAHDGRVLYATCSPAGDMVCTA
SSGDEDLRFWRIWDVPKEGKKKAKDHDETGGGIRGRLGSTNADIMTLR*
>LbicCDH1
GDRFVPSRDAGDMRTSFHLLDEGGPSTPSKNRIIPSESDALKANAIFNSILHTEVTPPSP
RRPISPTRPIAIAIASGSAPVPPSTPTRRRLFNYHSPTTSNPATPTRRLDTTTDEAYSMS
PVRAESRQLLESPRRQLRSVCKTPYRVLDAPELADDFYLNLVDWSSTNVLGVGLGSCVYL
WTAHNAAVSKLCDLAETNDTISSVSWVQRGTTLAVGTLAGRMHIYDANTLQLQRTYQQAH
TQRIGALAWNAHILSSGSRDRMVHHRDVREATTRPFKRCTGHRQEVCGLKWSGDGGPSSA
NLASGGNDNKVSGEEGPGDAPLWKFHEHTAAVKALAWDPHVSGVLATGGGTQDKHIRFWN
VINGSMLSELDTGSQVCNLIWSLTSHELVSTHGFSSTTAQNQICIWKYPTLNMVASLTGH
TNRVLYLAMSPDGETIVTGAGDETLRFWNAFPKKEK
>LbicCDC20
HTARLAAATGVPLNRRILGYHEQPPSASSSDTTLAQQREFARPLYAQRPGAIATSTGATT
NKTRKIPTQPERVLDAPGMVDDFYLNLLSWSCQNAVAVALEASTYIWKADTGSVVQLGEA
PEGSYVSSVDFSNDGAFLGVGNGNGEVELWDVESGQKLRTMSGHQGQIATLSWHEHILSS
GCGDGSIWHHDVRMPRHKVMELLGHTGEVCGLKWRSDGELLASGGNDNVVNIWDGRLGDV
GEGARGSAKWTKRNHTAAVKAIGWCPWQLSLLASGGGTNDATINVWNSTTGARLHTLRTP
SQITSVQWSPHRKELLTTHGYPTNSIMLHAYPSMERVAEIRDAHESRVLFSCLSPAGDVV
CTGAGDENLKFWRVWDVPTETSGKKKKKAGVDDVGGGRLNSTKEGILSIR*
>CcinCDH1
MSGMKNSPFGKRLRASHREDDDGSPRKNRQRVNPMFGVGSADLTNSTPSLDSRAGTSESV
FPPTSPRRHEYGDRFVPSRESGDIRTSFHLLEEGGPSTPSKNRIIPSESDAQKEQANSMF
TSILHTEVTPPSPQRQISPIRSALPPSTPTRRRLFTYKSPGSNAASPSRRLDDPIDEAYS
MSPVRAASRRLLESPRRQPRSVCKTPYRVLDAPELADDFYLNLVDWSSTNVLGVGLGSCV
YLWTAHNAHVNKLCELSASHDSISSVSWVQKGTTLAIGTLLGQLQIYDASTLTLIRTYQQ
AHTQRIGALAWNSHILSSGSRDRMVHHRDVREPGERPFKRCTGHRQEVCGLKWSGDGGAG
SANLASGGNDNKVCIWDLRGSRRAARPGQSTTAGGAVGDEPGDTPLWKFHEHTAAVKALA
WDPHVTGVLATGGGTQDKHIRFWNVINGTMTSELDTGSQVCNLIWSMTSHELVSTHGFSS
TTAQNQICIWKYPTLSMVASLTGHTNRVLYLAMSPDGETIVTGAGDETLRFWNAFPKKER
HNRGGGSKLDYAHQIR*
>CcinCDC20
MPPPHNPKTPSRHRTRSEVSLGAKTPLTPSLLAAMNNMAMASGPGVFPGQGSPVKKSSTT
RGLTRKASTTNAYDTTNPFIAPPSLGSKSRPGSPTKKGGSINEKNLQKQAGSGVVRKGRA
ESRIEVVQMDGAKVQELKRSKSTSAVGRPAADQRDRFITSRDPHANDIAAVAATLEQMSL
NPQANSPGHTARLAAATGVPLNRRILGYHEPPPAASSSSLASADTALSQQREFAKPLYAQ
RPGAIASSTGATTNKTRNIPTQPERVLDAPGMVDDFYLNLLSWSSQNCVAVALEASTYIW
RADSGEVVQLGEAPEGSYVSSVDFSNDGSYLGVGMGTGEVELWDVETGQKLRTMAGHVGQ
VGTLSWHGHILSSGCGDGSIWHHDVRMPRHKVMELLGHTGEVCGLKWRSDGELLASGGND
NVVNIWDGRVGDVAEGARGSAKWTKRNHTAAVKAVAWCPWQPSLLATGGGTNDATIHVWN
STTGARLHTLRTPSQITSIQWSPHRKEIMTTHGYPTNSIMLHAYPSMERVAEIRDAHDSR
VLFSCVGPAGDVVCTGAGDENLKFWRIWEIQNEQLSKKRPAKKDLSAVEDLGGGKINPTK
EGILSIR*
>SjapSLP1
MDKKYLFSSSAEECSTPPRKRSYAFISSPATPLRQQVLAGHVSRSALKNSPKASVVINSP
KIEVVKRDWNVPTTGSPKPKRRPVIGSDRFIPVRPNIDNAHINNTNNNSQSNDTNDPDLS
AQYNETIAEACGLDLNTRILAFKPAPPESRKPVDLRAQYNRPAKPVASQVRRIMTTPERV
LDAPGIVDDYYLNLLDWSSVNNVAIALESNVYMWNADTGDVAALASVDESTYVAGVKWSQ
DGAFLGVGLGNGLVEIYDAETCTKLRTMAGHQARVGVMSWDQHILSSGSRSGAIHHHDVR
IAQHKVGELLGHNSEVCGLSWRSDGLQLASGGNDNVVQIWDARSSVPRFTKTNHSAAVKA
LSWCPWQSNLLATGGGTMDKKIHFWNSTTGARVNTIDAGSQVTSLWWSMHTKEIISTHGF
PDNNLSIWSYSSMGLVKQVDIPAHDTRVLYSSMSPDGCVLATAASDENLKFWKVYDNELK
KKSVVGKTSASNMMIR*
>SjapSRW1
MDNSSFQRKPSKSEDKNERKTGFFSPSIKRRKSIVGDRFIPNRDLTSEFSAAYNAPEEFL
SPTKRKKTQEASADETFKTLLRSELFGNDEEESVTGNTNRSETPVPQTPPSSSSSGPAQN
NAGPWTTPVTPSRKVFRYMSPRDRSEHSTMRSMSPFHDDPRRNIYSLSPVKATSHTLLTN
RQARKRDVPQVPYKVLDAPGLRDDFYINVLDWGNCNILAVALGSRVYLWSALTREVTLLT
DFGPAETVTSLSWVQRGTHLAVGKDTGVVELWDAETCRQSRTMTGHSSRVGVLSWNEHVL
STGGRDTNIFHRDVRAQEHYFRKLEGHQQEVCGLQWSPFGDQLASGGNDNALLVWERYEE
RPVYQFNRHRAAVRGIAWSPHQRGLLASGGGTADRTMKMWNARTGAFLRSTDTGSQVCNL
AWSRLTNEVVSTHGFMENEIALWDSQNLTKVGVLHGHTSRVQYLTMSPNGESIVTGSGDE
TLRFWKLFDAKAQPGTTIDQHSFDSLFQIR*
>SjapMFR1
MGDRFIPIRNVSNAHAQDFITKRVPKSYSTKHMVDEDSNERKLKKSSKCQLTNLARNQFN
ELLTRELFGHQITNQHRTFHYGRQKEVKVEPPSVDSPIRKSYSLSPISVESQKMLLRPQK
PKRVLSRTPYKVLDAPYLEDDFYLNLIDWGASNVLAVGLASCVYLWSAHTGKVVKLHDFG
PNNHVTSVLWTGKNNHVAVGTDSGLVHIWNAETCQRTRVVTGHFLRVAALAWNNNVLTSG
GRDQLIAHHDLRMSQHFTKLLRAHEQEICGLQWDSSQGQLASGGNDNKLLVWDHRSDRPL
YTFREHTAAVKAIGWSPHQRGILASGGGTIDRTLKIHNTLTGKLQNSLNTGSQICNLAWS
KTSNEIVTTHGYARNQISVWKYPTLKNVVNLTGHTNRVLYLSMSPDGQSIVTGAGDETLR
FWKLFDKKPTTMETFIR*
>SjapMFR2
MLHYHKAAKDPSPGRIWRFTKVCVPSSVQKRIPNKRKHTEPSTTILNDVKSMKRQKFDRF
IPSLTNRDAFYINEMTGVGLVDTTQRYLGNLFELTFNTVLFYQTKHLNFPLTAPGNLLSG
SATNHTPLPNLSLNDASSNNVLYETLNQQSGSVETPIRVLDAPGLRDDFYITPLAWSKFG
ELAVALANQVYLWTAVTGPVLLKMDGSSDISSLAYSGDGSVLAVARIDGAVQLWQGAADQ
KKLISELFFNGDISCMAWSPVKRLLLIGGCTGKIYSYVLRKNEVVRVSCIKNVHAEQVCG
LCWNHDGTMFASGGNDNRVAVFDARTPTVPQFVWFHKAAIKALSFCPWQKSILAVGTGSS
DQSLYFYDTFRGNEVARKFCGSQITATLWSRRYREICVALGYSDRPEQRSLVVYRWPQLT
PVFGMSTSKHRDARRVRTVMAVDTHCRVGGTWKEGEYIIVANSDETVKFYKIWGEHDNVH
HNEKATIQTGIFGSDIVEMLEDIPEKCLMSAIR*
>SjapMFR2a
MELNNGDAAAHDTYVGTSTERSNEEWKLRNNRFGMLKLPSTPSKPRSSPIKRSGSFIYPA
SDRFIPSSSSSGAFRMCSPVKRQFIGVKSKANKTADESDKHEPLLAYALELDAEPKVFSY
TPTRAEANTRTLPSRQNTLTPKKEKPVSLLPSRILDAPGLRDDFYTTVLAWSPVGDLAVG
LAENVYLWNECAGPSLLSEGNVCDVSSLSYSYTGQILAVGRVDGTVQLWSKGESRPRITI
RQPGDVGCMAWQPLPGARRLLIGKGTGHILLYDIVWGKTISKPIFVGEITNAHEEQVCGL
AWNHDGTQFASGGNDNRVCLFNNEDWKKPLFVWRHNAAVKALAFCPWQKSLLATGAGSHD
KCIRFFNCFTGKKVNELYCGAQVTSILWSPRHKEFCASFGYSLEDVEHRLAVYSWPQLQC
IVSVPPTWSDMRAVYAINTSKLDEESGAVEPDCTVIVGSSDETIKFFNLWGDGHWHNRRV
IAWHGIFDSKILEMMEGIDSENGFQIR*
>SoctSRW1
MEESGRRLQQRSAEDRSSNDSHRPRRGSVYQDNVGSSSNPGTSTGSNNEGTGLKMDSASS
VDQTNPQVSSNRKRIRSNDGDRFIPTRGSGSTELWSNFSTFEPPQTPGKNRASLADSNFT
NLLHSELFGDFDSSPSSVPMVKTPSSASNMNSSMPNYDTGPRGVTVQTPPSSTFSSSSSA
LQTTPITPSRKVFQFMSPRDRNNSPYKKKLLFQDDPNRTKYSLSPVRSLTRDFIAAGQQE
KRKLPTFPYKVLDAPNLADDYYLNLLDWGQCNILAIALGSRVYLWSPVTSEVKVMHNFWP
SDTVTSLKWVQRGTHLAVGTNNGLVEIWDAEACKKVRTMAGHSLRVGALAWNDHVLSSGG
RDNSILHRDVRESEHYFRTLRSHRQEICNLDWSSSDNQLASGGNDNALYVWDKFSDVPLY
SFHDHSAAVRALSWSTHQRGILASGGGTADQTIKIWNTHRGSLIHDINTGSQVCSLQWSK
LTNEIVSTHGFVENEIAIWNYPKVSRVGTLKGHTNRVLFLSMSPDGENIVTGAADETLRF
WKLFDSKANMSYRGSPFDPIMKIR*
>SoctSLP1
MDVSSNLSYIPKFSTPTKKRPLVYPNSPITPLHQQALLGKVSRSARKSPTKVSSNFVRGS
PKLDVVSSDWSLSTSVSSPRAKHHCPNHSDRFIPSRQNSANAFVSSQKHELSAEYNESVA
EACGLDLNTRILAFKPDAPESKKPVDLRAQYNRPQKAVVSQTKRKFATTPERVLDAPGIV
DDYYLNLLDWSNLNAVAIALERNVYVWNADSGDVSGLAETDESTYVAGVKWSQDGTFLSV
GLGNGLVEIYDVESQKKLRTMAGHQSRVGVLAWDRHILSSGSRSGAIHHHDVRIAQHKVG
ELLGHESEVCGLAWRSDGLQLASGGNDNLVQIWDARSSIPKFTKTNHTAAVKAVAWCPWQ
SNLLATGGGTMDKKIHFWNAATGSRVNTVDAGSQVTSLTWSPQLKEIISTHGFPDNNLSV
WSYGTTGVTKQVDIPAHDSRVLYSALSPDGRILSTAASDENLKFWRVNDSETKKRTGIFS
KAGTTNMTIR*
>SoctMFR1
MGDRFIPIRNVSNEFDISFESIRKTISEGTSLRRKSSGSVQRQFMELLSIELFGNKQVAS
RTFRYGGLKEKPERNFFDIPTRNSYSLSPISPQSQDLLLRPPKPKRIFPKAPYKVLDAPY
LEDDFYLNLLNWGKSNILAVGLASSVYLWSANSGKVVKLHDFGEANNVTSVLWTGIGTNI
AVGTDSGFIHIWDTECTKPIRSLRGHSKRVAALASNGHTLTSGGKDEMLAHHDLRKPECY
LKIKGHDQEICGLQWESNLGQLASGGNDNKLVVWDYRNTRPLHTFLDHNAAVKAIGWSPH
QRGILASGGGTVDRSLMIHNTLTGKLQNRLDTGSQVCNLAWSKTSNEIVTTHGYAKNQVS
LWKYPSLSNVVNLTGHTNRVLHLSMSPDGQSIVTGAGDETLRFWKLFNKKPKQESSLIR*
>SoctMFR2a
MHSLSTLYGNAAPERSIVSAASSPPGPLLNSPNHLSRNNRLPNRRPGGRRNGSTSRTNLD
RFLPLSSSHDALLLYRQNPLETPYLQKKHKNREDSNNGLEKDPCYNYDRLLEHVLEIDKA
SHVFQFSPETSSRSNLVPVTLEPQTNARRKKHSSSQILPFRILDAPELRDDFYTTLLAWS
PLGELAIGLAENVYLWTEGSGPVGVLETSMYDVSSLAYSYDGTILAVGRIDGTIQFWGRG
EIRPRITIYHPGDVGCMAWKPSADMKRILIGKGDGEIVIYDIFWLDSKVKATKAGTISTA
HEEQVCGIAWNYDGSQFATGGNDNKVCLFDSSNWEKPVFTWQHDAAVKAISFCPWQKSLL
ATGAGSHDKHIRFYNCNSGKKISELYCGAQITSIHWSPSYKEFSVTFGYSIDTVQHRFAI
YSWPQLKCLVSVLPSVSDTRCVHSVLTCTYDDARKKQVPGNNIVVAGSDETVKFFDLSEN
CSWHHDRVLSWNGIFDCQILEMLEGMDGTSSYQIR*
>SoctMFR2
MENRKKQTLKSPGRLWRITKIRRNTTLNKTRVKTRKESKPKTSNQTNFSIRKCLDRFIPS
HANPEAFRILDNSQHGRKYKHKEDVLPKMLNLNLNGILNYKFLHKRENRTPKLLNDFSAR
QLLQVPTTQDQLDHFQERSIRSLTQPYQGAIHESPIRILEAPGLLDDFYISPLAWSNHGE
LAVALRQHVYLWDESYGTTILEMRHTDYVVSSLAYSADGNYLAIARVNGSVEIWDRQYLT
ETHEYCFQHEGDISCMAWSPTSSTLLVGGSMGSIYVYHKTKSMMCRLYTIKHVHQEQVCG
LEWNYDGTQFASGGNDNLVCVFDMDTLDAPKYFWSHSAAVKAVAFCPWQKSILAIGTGSN
DQHIYFYDTFRGHLISKLFCGAQITSIIWSRRYKEFCFSLGYAYEGNIASVVVCRWPQLT
RVFQVPFCSAEEFHQDLRTIMATHTHRKRSKNDWEEGEFIVVANTDQTVKFYKIWGSESQ
TVHNDQVLYQEGLFGSHILEMLEGVPENRLMKGLR*
>SpomSLP1
MEIAGNSSTISPTFSTPTKKRNLVFPNSPITPLHQQALLGRNGRSSKRCSPKSSFIRNSP
KIDVVNTDWSIPLCGSPRNKSRPASRSDRFIPSRPNTANAFVNSISSDVPFDYSESVAEA
CGFDLNTRVLAFKLDAPEAKKPVDLRTQHNRPQRPVVTPAKRRFNTTPERVLDAPGIIDD
YYLNLLDWSNLNVVAVALERNVYVWNADSGSVSALAETDESTYVASVKWSHDGSFLSVGL
GNGLVDIYDVESQTKLRTMAGHQARVGCLSWNRHVLSSGSRSGAIHHHDVRIANHQIGTL
QGHSSEVCGLAWRSDGLQLASGGNDNVVQIWDARSSIPKFTKTNHNAAVKAVAWCPWQSN
LLATGGGTMDKQIHFWNAATGARVNTVDAGSQVTSLIWSPHSKEIMSTHGFPDNNLSIWS
YSSSGLTKQVDIPAHDTRVLYSALSPDGRILSTAASDENLKFWRVYDGDHVKRPIPITKT
PSSSITIR*
>SpomSRW1
MDEFDGFTRPTSSNSSANRNSNNSMNRVENNNSNSDSANTVDSRGDAHTRMRQGFEKSFP
SSPNKKRPRTNEGDRFIPSRDASTELWTGFTKVEGPLTPVKKKQSVADRNFTTLLRSELF
GSNDETFNNSPIATPNTTIGVSTPRTDSGIDDIELTQRTPPSSSHTSSSILQNTPVTPSR
KIFHYLSPRDRNKSSYGKKAQYQDNPNRTIYSLSPVRSITKDLISASRLEGRELPSIPYR
VLDAPGLAGDFYLNLLDWGQCNMLAVALASRVYLWSGISSEVTVMHNFYPTDTVTSLRWV
QRGTHLAVGTHNGSVEIWDAATCKKTRTMSGHTERVGALSWNDHVLSSGGRDNHILHRDV
RAPEHYFRVLTAHRQEVCGLEWNSNENLLASGGNDNALMVWDKFEEKPLYSFHNHIAAVK
AITWSPHQRGILASGGGTADRTIKLWNTQRGSMLHNIDTGSQVCNLLWSKQTNEFISTHG
FMENEVALWNYPSVSRVGTLKGHTDRVLYLAMSPNGENIVTGAADETLRFWKLFDSKSKH
SASTMSSPFDPTMKIR*
>SpomMFR1
MGDRFIPIRNVSNEFNFSFQSFKECVLSHGSNLRRKTSGTIQRQFMELLSMELFGSQASR
SRAFYYGEDKRKIEKKMLDTPDRKSYSLSPISPQSQDMLRQPQKPKRAFPKTPYKILDAP
YLKNDFYLNLLDWGQSNVLAVGLASSIYLWSAASGKVVQLHDFGATNHVTSVLWTGKGTQ
LAVGTDSGVIYIWDIESTKSVRSLKGHSERVAALAWNDNTLTSGGKDEVILHHDLRAPGC
CAEMMKVHEQEICGLQWDRSLGQLASGGNDNNLFVWDYRSSRPLHKFEEHTAAVKAIGWS
PHQRGILASGGGTIDRCLTIHNTLTGRLQNKLDTGSQVCNMAWSKTSNEIVTTHGFAKNQ
VSLWKYPSLKNIANLTAHTNRVLYLSMSPDGQSIVTGAGDETLRFWKLFNKKPKEESTLI
R*
>SpomMFR2
MIIKKKESFKSPGRLWRVTKIRKLTAAKKNELQNRKCNQASNEEKKILYKSNFLDRFIPS
KANSDAFRIMENAFTEKLNTQESLLPDILNLNVKGVLHYKDNKKQKTTRLIESTNYQRQT
IHGASSSLVIEVEENGHLSNMQGSLYETPLRILDAPGLLDDFYISPLAWSTNGELAVALA
QNVYLWSEISGPSIMELSPTTYEVSSLAYSSDGGFLAIARVNGFVEIWNRKTKNNRCDYK
FHHDGDISCMAWSPINWTLLVGGSTGNIYVYRRTKSMMRRVHTIKKVHQEQVCGLEWNYD
GTQFASGGNDNLVCIFDIDSLENKKFYWIHLAAVKALAFCPWQKSLLAVGTGSNDQQIYF
YDTFRGHRIHSLFCGAQVTSVIWSRRYKEFCYSLGYSPEGTNSSLIVYRWPQLTKVFDIP
SAAIDGWGQDLRTIMAIHTHRKYSNNTWEEGEYVVVANSDETVKFYKIWGNEMQEIHNDR
VLYREGIFGSHILEMLENIPEQVLTNGVR*
>SpomMFR2a
MSTLYQVNKIKEILIRFLETIIINGMNSFSSTVYGQNAERSNTPTLIDPSNKETANVCPI
SKNLFQSYPKGSYRNSQRLTSRNGLDRFIPMTSNKDTISLGRHSSLSRNLVNKTKNASET
YQQLLEYALEVERDDNVFTYAKLQKSDMTQKCPTMVASEKDNKGKLNEKKNRSPENLLPF
RILDAPELRDDFYTSLLSWSPKGDLAIGLAENIYLWSKELGPTRVLEESIYDVSSVAYSY
NGDILAVGRVDGTLQFWQDNERVPRISIHHPGDIGVLAWKPVLETNRLLVGKGNGNIFVY
DIIWSESTSKAVLVATITNAHDEQVCGLTWNHDGSQFASGGNDNRVCLFKGSDLRQPLYV
WQQNAAVKALSFCPWQRSLLATGAGSHDKHIRFYNCFNGKKIDELYCGAQITSIHWSPKY
REFSVTFGYSLETVQHRFAVYSWPQLECLVSVLPSVPDIRCVHSVLTSQLNETTGRCEMT
DSIIIASSNETIKFFDLSEESSWHNSRVLTWHGIFDSQILEMLEGIDGKIDSHLR*
>TdefCDH1
MHDSISASPTKKKVRTGDRFIPVREGVDLLAAFNLDNEQAQRHRAPADTKKQRTEEANRN
FSSLLRSELFGDTIRSTPNENSRGVYNYTTECRTPPRSTTPTGTIEHLPATPKTQTRSIF
TYGSPSARSSNTPIRTPTQKGRLDPNQDIYSLSPVRFDSQKLLTSPQKKVRNIGKVPYKV
LDAPELQDDFYLNLVDWGAGNKLAVGLNTCVYIWSASTGRVTKLCDIGPGDPVTSVSWIQ
RGSHVALGTSKGLVQIWDAETLKKTRTMTGHTSRVGALAWNDSILTSGSRDRLIYHRDVR
VPEHHIHKLTGHRQEVCGLKWNQDCNQLASGGNDNKLIVWDGLNDKPLYKFSQHTAAVKA
IAWNPHQHGILGSGGGTQDRTIKFWNTLTGKQISEIDTGSQVCNLIWSKNSNELVSTHGY
SENQIVVWKYPTMSQVASLTGHTYRVLYLSMSPDGQNIVTGAGDETLRFWSVFGKNKFEE
SKRISVLDPALKIR*
>PjirSLP1
MLSTPMKHLDKYPVSCTPTSSIKGQKSPLTPRQTAAVLSHLHSAKRVYSPKSSIYRQTPL
RLDIVASDWTLVGTGPLQSPQKNPKRPASRAQCDRFIPQRTHPASTATSKIAYPAVDQAA
THDTTTNPSETMAYTASVAEACGLALNTRILAFKPTAPESSRPVDLRSQYNRPLKPAALN
SQCRRRIATAPERVLDAPGLIDDYYLNLLDWSHLNKVAIGLERNVYIWDADNGDVSCMME
AKQNTYISGIKWSVDGCYLSVGLGNGDVQIWDVETGAKLRTMSGHEARVGVLAWDKHLLS
SGCRDGSIWNHDVRVAQHKISEWHGHGSEVCGLEWRADGSQLASGGNDNLVNIWDARSSV
PKFTKTNHLAAVKALSWCPWQLNLLCTGGGSQDRALHFWNATTGARTHSVDTGSQVTSVR
WSQVYRELISSHGFPNNHLSIWQYPSLVKSIDIPAHESRVLHSCLSPDGQVLATAASDEN
LKFWRVFESTKKASCYVASISGSKNGLQEMTKTMTIR*
>PjirMFR2
MIPSNTEIRYSASEDAFNSLGLLLSAPAPISESTKLISSVQTTSPSKIIKSSRSSPDRFI
PTGHSVSTFRMLSPGPKKASADNDNGSPRTSKIMPKTHESRIAEALGFDRSANVFIYQKA
PFSARSKLSDDQFHLSFNFSTSKAIPKRPVSMQPIKVLDAPNLRDDFYTTLLAWSSRGDL
AVGLADNVYLWNNIDGTTQVPEDFSDQFVSSLAFSYHGDILAIGRVDGMVQFWSKGEYAP
RLELAHAGDIGCMAWRPKHPLRSKSRNDLLVGAHNGKIYYYEIEWTSSSANARLLKIISN
AHQEQICGLAWNIDGTQFATGGNDNFVCLFDALRLDKPKIVWQHFAAVKALAFCPWQKSL
LATGGGSHDKRIRFYHTHTGALINMIDCGGQVTSLTWSPTYREICATFGYSFSDISHRIA
VYAWPTLKLLVSIPAGHPELRAIYAVNTVCKNENGENVGGGTIVVAASDETVRFYKMWED
ERGSIASGGGGRAVRWEGVFGSDIVELVEGIDREGNEKIR*
>SaiCDH1
MFDPEFGRRARNASSSTAREGSPVRPSSAMSIDGSSPSSPTKRRRGGYGDRFIPNRQGVD
LHAGFNMVEIPTTPTKTKRRWAGSGPQGEIDAQRIEEANQTFSTLLRSELFGKDIPASSS
SMGMGGHGGGAMGALGTSPSNAGFGGAFADPRIGMKTPPRSTGASSVVNGYGNTQPSTPS
SRNLFTYMSPRKRNTPDGRSPGYRGVDDPTRDIYSLSPVRFDSQQLLLSPRKQTRQISKV
PYKVLDAPDLKDDFYLNLVDWSSENVLGVGLGSSVYLWDATTAKVNKLTDLANGESVTSV
SWIGRGTHVAVGSSKGQVYIFDAERQKRLRTMTGHTSRVGALAWNEHILSSGGRDRAIFH
RDVRIPEHHIRKLTGHKQEVCGLKWNTEDGQLASGGNDNRLYVWNQLDDTPLHKFTDHVA
AVKAIAWNPHQRGILASGGGTADKKIKFWNTITGQMINEVDTGSQVCNLAWSRNTNEIVS
THGFTHHQVIVWKYPSMQQVAQLTGHTSRVLYLAMSPDGQTIVTGAGDETLRFWNVFNKG
KPDFRKLSLLDPYTKIR*
>SaiSLP1
METGADSSAAIAEACGLSLNQRILAFAPEAPSARKPVDLRSIYAPSASSKKVNAVPAAFR
RKICTAPEKVLDAPGLVDDYYLNLMDWSAANTLAIALERTVYIWNASSGDVSELCEVAEH
TFVTSVKWSTDGSHLSIGLDSGDIEIWDPTSTKKKPLRTMRGHESRVGVMSWNSGLLTSG
TRSGALWNHDVRIREHKTASLEAHAAEVCGLEWRADGTFLASGGNDNLVAIWDARNTREA
KFERRQHKAAVKALAWCPWQSTLLATGGGTADKQIHFWNANTGARVQSVDAGSQVTGLKF
SSTYRELVSTHGFPDNNLTVWSYSSSTATCARTIDIPAHESRVLGLGLSPDGSTVATVAA
DENLKFWKVWDKVKGKGSSSGSSARSVEKKMEAVAGIR*
>SaiMFR2
MEGIAILTTPRRRTPSPTFQFLRPAPKRSRTPSSLPRLPSLPAASRPPIRTPSSAPPVRR
YKNHRKIASTNSSAPDRFIPRSAAAGVLRVGGSLPRSPINSADSVRMRRLGSPGSPMSDE
EEHSGRLAAALGINTNPSTRILNFTPILPTPPKPTKKNPRRVSASTMGALRLAVRAGISP
RKPHSISTRLPNPSPVRILDAPGLSDDFYRTLLGWSKSGHLIVGLDSDVYLWHESTRPKL
MELEGEGEGEEKVCAVAFATGLDAVAIARDDGTISICAVNGEGGVRVRFRVQGGIGAIAW
RCRPALSSQPGMMGMEDLVVGGTEGQLSWYAVTFDPGAGVHGYELREVIRGPHDDQICGV
VFSEDGLRLLVGGNDNRVTYWDFTTSSSPSPSPSPLSPSRGSQGREPKWVWEHGSAVKAL
AFCPWKRSLVATGGGSHDKKIRFFHTFTGAVISEINVEAQVTGLCFSRTRKEICATFGYA
APTQRTRIAIFEYPSGECVFEVPVDYEMRCLGACLSPGGGRVVVAQSDETIRCGLSPWL*
>CimmCDH1
MLAAKGKELLVVVRVGSDRGYTAIGFILEHVSVKNIGLHDCGHVSDNILAMFLRLLRFIP
NREGQDLQASYSLLHEDGCPSTPSKGKRRPPHGEIHFQKSKGAVCNLNEGILSDKPVVAE
EANRTYSRVLRNEFFGDTVPQSDLHTLSPERASNSLDPTRSHTPPSHKAASSLPPASITP
STPSKNLFSYSSPRKVSGNPTPSRTPHSGSNFNAHSDIYSLSPIRFDSQRILQSLRKQPR
YVNKVPFKVLDAPDLADDFYLNLVDWGSTNILGVGLGSAVYMWDSVNGNVTKLCQLNEDT
VTSVSWIQRGTHLAIGTGRGFVQIWDAENCRRLRTMTGHTLRVGALAWNDHILTSGSRDR
IIYHRDVRSPDQYLRRLTGHKQEICGLKWNTEDGQLASGGNDNKLLVWDKLSETPLYRFS
DHTAAVKAIAWSPHQHSLLASGGGTADRTIKFWNTATGSLIKEVDTGSQVCNLAWSKNSD
EIVSTHGYSQNQIVVWKYPRMEQIASLTGHTFRVLYLAMSPDGQTVVTGAGDETLRFWKI
FNKKGIKDHGRESKLAGLTTIR*
>CimmSLP1
MAAVAVTTPVKSHHGIFSSKTAGGRMPLTPSPRQRTTSLTSNVSNDSSPFTPPEAPKSFY
NGNLSTHFARARSYRDSPKSNIAKGQNSPRPLELGTSKWTLTGTGHSGQTPKKRTKKGTN
LRPRTTKTTIHLPHNAADRFIPNRSSEGLVTTGTAKADDQQRPKPSGSDGSSVLANAASA
FNMGSHEDDLAEALQGLDLEDNDTNSTYSRPAPDVVAYKSSLADACDIPLNTRILAFKPP
APESSKPIDLRSQYNRPLKPAHAQSAQFRRRVQTAPERVLDAPGLVDDYYLNLLDWSSGN
QVAIGLERNVYVWSADSGSVNCLLETSPDTYISSVKWSNDGAYVGVGLGTGEVQIWDVEE
GTKLRSMLGHETRVGVMGWSKHTLSTGARSGLVFNHDVRIAQHKTAELVSHTSEVCGLEW
RSDGAQLATGGNDNLVSIWDSRSLSAPKFTKTNHRAAVKALSWCPWQLNLLATGGGSYDR
HIHFWNTTTGARTNSIDTGSQVTSLRWSNHYRELVSSSGFPDNSLSIWSYPTLVRNVEIP
AHETRVLHSCLSPDGQMLATAAADESLKFWKIFERKPGTAASASREGGVGSKGKQMTIR*
>CimmMFR2
MGFTDLPAAIDNGSAEQPRQVSVGAVWHVGGTSPALSDPTTEAPDDIGYHRGSGTVAPRY
SAKFDRKETDAEQHRIHEARIALALDLDPASRILGFAIPGTPPDTPSSLSSPGRVRPPLT
WKDSVWTKDFGCTPTSPKNMAKGNERLVSTVPFRVLDAPFLRDDFYSTTLAYCHKIKVLA
VGLSSRVYLWSEQDGVRNPPLQQVSRDNVVTSLSFSSEKGGWSILAVGRRHGELSLWSTF
DAEVRFEARFPAGVACVSFKDTPSIGPSEWSSRISASIEHLAVGDDAGNLWYYALEWTTP
RLRKRRNWNGSMTLIARIASHTQQICGLSWSPDGKYFATGGNDNVCLLFETASILAGNTQ
SEQSCSNTSMAIRTRPPKQRHMHQVLPLHHQNYSTVSLLSDPTSRDAESVGSEDLLSELS
QAETVIHPRREKHRLRHYAAVKAISFAPWEPTLLATGGGADDQCIRFWHAPTGALLASLN
VYAQVTSLIWSRTRREIAATFGYAKPRHPYRIAVFAWPSCEQVLAIPWADVDDMEGYDDN
TPGRALWAISYPGGPNQMPVYASGRSQVTSEASDDGTPGHLPSHIRRQSPHRGGRDPSSS
SQIANVRYTEGRIWSTRTEREGCIVIACSDESIRFQEVWGGEPRGLGGGSGVLGGSQILE
SLHGLDTSVDSKEIIR*
>AnidSLP1
MATPLVSTPVKTHHGLFSTKMAGGRMPLTPSPGGRRDSIASNNSSPFTPPRLESESTKEQ
ARSVYGGNLSSYFAKSVSRSSRAYRESPKSNIARVRKSPKHLELGVSEWSLTGTGPSSNQ
TPPKERLRKEVPSRARAGKTTVRISHNAGDRFIPNRSASEGLVTAGAAKPEETQRPKTSS
GDKGSSVLASAASAFDIGGRGTDEDLTAALENLGLDDDDNSSSYSKPAPDAVAYESSLAN
ACGVNLNTRILAFKPPPPESSKPIDLRAQYNRPLKSTKSNSAQFRRRVQTAPERVLDAPG
LLDDYYLNLLDWSSGNQVAIGLERNVYVWSADSGSVSCLLETSPDTYISSVKWSGDGAYV
GVGLGTGEVQIWDVEEGTKLRSMFGHESRVGVMGWSKHTLSTGARSGLVFNHDVRIAQHK
VAELVSHTSEVCGLEWRSDGAQLATGGNDNLVNIWDARSLSAPKFTKTNHRAAVKALSWC
PWQLNLLATGGGSYDRHIHFWNTTTGARTNSIDTGSQVTSLRWSNHYREIVSSSGFPDNS
LSIWSYPTLVRNIEIPAHETRVLHSCLSPDGQLLATAAADESLKFWKVFERKPGTSASAS
REGGVGSKAQMTKSMTIR*
>AnidCDH1
MSESNRASSNPAIYGSARALRSTGTHIVSPPGSRTPPSMPAKTTLYFPEPTGVHHTSRSV
SGPIDPNALAKALREYEDAGRSRERTPGTSPSRKRQRVYGDRFIPNREGQDLQATYSLLH
EDGCPSTPSKTKKRTPHSELHFQKTEEANRMYSRVLRSELFGNTVPQADLDSLPSNTIRS
SGINDKTRSHTPPSHVVSALPPASITPSTPHKNLFNYASPRAGSAHPTPSKTPRNQHGPN
LNVRSELYSLSPIRYDSQRILETPRKQPRYVNKVPYKVLDAPDLQDDFYLNLVDWGSSNV
LGVGLGNSVYMWNSQTGRVTKLCELKDDTVTSVSWIQRGTHLSIGTGKGMVQIWDAERCR
RLRTMIGHTNRVGALAWNDHILTSGSRDRHIFHRDVRSPDQYLRRLSGHKQEVCGLRWNT
EDGQLASGGNDNKLLVWDKLNETPLYRFSDHTAAVKAITWSPHQHHLLASGGGTADRTIK
FWNTATGSLIKEVDTGSQVCNLAWSKNSDEIISTHGYSQNQIVIWKYPRMEQIVSLTGHT
FRVLYLAMSPDGQTVVTGAGDETLRFWKIFNRRPGREHGREGSKLAEWGTIR*
>AnidMFR2
MSDSTEHDSTISPGSTAASRDIRLEYFDYLIGPSTLQPDIFKLQGCPDRGRGKVRGGRRI
AAVRSDIKASASPDRFVPLREPIDAPSTPYRVGKDPQDLSPEEKLFRRRSPGEDPFTPKK
IRRTKSATRPGRVFSPHFGPHLVGDSTVSGRSVSTGTRDGTRRVSNGAIWTVGGTSAALG
RRSTVSPDGRRSIFASGTTAPMYTAKFLPQTRSSTEDRLTYESRIALALEIDTASKVLSN
SKLMSISDPLPSPSSPAFDRLSPLVWKDNAWRRVERGQFPSLPFRTLDAPLLRDDFYCST
LAYSSIAGTLAVGLGHRVYLWSEAFGVQHPPLGEHDPSNYVTSLSFSSENGGRSILAVGR
KSGMLSLWSTFDSDVRFEISHSSTITCVAFKQTKSRRVSERFEDTEVDAEDLAVGDDLGN
IWYYSVEWPDEEARDRFGWHGRVTLLAKISAHTQQICGIAWSPDGAYLATGGNDNACLLF
ELSNIIPARELGVSSRTCLPHQNCHPEGINCPNSFTCFAANASRRLFNQRNLLSNLLPTW
TSSRTRSLSSSLPSVLTHTGSVVSGGDRTVFVPANRQKHRLTHAAAVKAIAFAPWQPSLL
ATGGGSNDRAIHFFHTPSGACLATINVYAQVTSLIWSKTRRELVATFGFAQPEHPFRIAI
FAWPSCEQIAAIPWGPHGTSWDRPSNDTVVDCGRALCAVSYPGRPPTYIVDDLDIPEEAS
SSTSQAQGNQAREDRARVTRRLTGRGVVRPRAKEGGLWCSRTVEEGCIIVASSDQSVKFH
EVWSSSASHKSSTSGPYGGSEILEGLEGLENPGREIIR*
>CgraCDH1
MRETTIESHITSSVTTRTVESSHTPTFVSPSDAKTPPIAMSKRNLINGHTTNGVERAGSE
PVDPMALSKALKGMEDAARVREQTPGASPSRKRQRVYGDRFIPNREGQDLQASFSLLHDE
GSPATPSKTKRRTPHGELHFEEANRTFSTLLRTELFDNSIPQPALPNLSPESVHSTTIND
PSRSRTPPSNLSSSSLPPASLTPSTPHKNLFTYMSPRHHTNIAGHPTPSRTPQSRHGPNL
NARSDLYSLSPVRFDSQRLLLSPKKAPRAVSKVPFKVLDAADDFYLNLVDWGGSNILGVG
LGSCVYMWNSSSGRVTKLCDLQDDIVTSVSWIQRGTHVSIGTNKGLVQIWDAEKQRRLRT
MTGHTARVGALAWNDHILTSGSRDRLIYHRDVRQADQYLRKLVGHKQEVCGLRWNTEDGQ
GGNDNKLMVWDKLSETPLYKFSEHTAAVKAIAWSPHQHNLLASGGGTADRRIKFWNTSTG
QCIQELDTGSQVCNLAWSKNSNELVSTHGYSQNQIVVWKYPSMTQVASLTGHTYRVLYLA
MSPDGQTVVTGAGDETLRFWGKRERDGVGGDGAGAKLERWSVIR
>CgraSLP1
MATASVSTPLKSHHGIFSTRTAGGRMPLTPSPRTRTTSLATNTSNHSSPFTPPRQTTETN
RIVSQSAYGNVPSFLSRSTSRTTTYRDSPKSNIAKAKKSPKHLELGVSDWTLTGTGTTVG
QTPSKSASRKKGPLRTRTGKRLEAGDRFIPNRTASEGLATAGSGKLDAENQRPKTSNGEG
STVLANAASAFDLGGHAAEDDATAALEGLSLEDNDDTVSYTKPAPDTLAFESSLATACGV
SLNTRILAFKPAPPESSKPIDLRSQYNRPLKPANAASAQFVLTAPERVLDAPGLVDDYYL
NLLDWSSGNQVAIGLERNVYVWSADSGTVSCLLETAADTYVSSVKWSGDGAYVGVGLGSG
EVQIWDVEEGTKLRSMHGHDTRVGVMGWNKHILTTGARSGLVYNHDVRVAQHKVAELISH
VCGLEWRSDGAQLATGGNDNLVSIWDARSLGAPKFQKTNHRAAVKALSWCPWQPNLLATG
GGSYDRHIHFWNTTTGARTNSIDTGSQVTSLRWSNHYREIVSSSGFPDNSLSIWSYPTLV
RNVEIPAHETRVLHSCLSPDLATAAADESLKFWKIFEKKPGSASATSREGGVNGKGGDMV
KQMTIR
>CgraMFR2
MPRLLSGSIDETAYYTVTQNDAYAFNPRLSHTVSATDLRYLAKLEQVRAEAHKSKDSQYN
PRVADPTPQARMSYKARKSASTSDTSGISVSFSSVNAPSRNECHVPDSPSFNGGGYASSE
GERILSYDADPLPFPLNPTSHSRPRVTDAMASLRTPSRRWPSGRHCWTPPSSPDRYISNR
QKPQEASKTFRVSKSPHQLSSSERLLRHPSATPDPFGPLVVVRTRDHRTATEVVGDVPML
HSRPRTMGITNLLTVPQDTLVLQNRQVSAGAVWSVGGSNASGPIRSISDGRGGFLSSGSN
APMYTSHFYDEDILDHGSERMESRLAAALDIDLTSRVIDTSRTVRSNRSVSVNAAGVKRK
SVNSDPRTRWKHGEWTQDGFQSLLDAPSLRDDYYCTILAYCRTSHVLAVGLGNRVYLWSE
VQYPPELNTGRVTHVTSVSFSSTEGAHSILAIGRNSGQISLWSLHDAENIRFLRKLPRAV
ACVAFKPVVTRRHSEHFNCMMATEELLVGDEIGTVYYYSVEWMSKEQFEIHQYEGSMNLL
VKITVHSQQICGLAWSLDGETGANDNACCLFETKHISAPRDPTQDALSTYRSSFQTLLGG
IGLPKFIARINNNSDTMELTASSTYVSGSTTIAGRNSFRVIVDGAQKHKWMHSAAIKAIA
FCPWQRGLIATGGGSNDRAIHFYHVYSGACLATINVNTQVIWSTTRREIVATFGYAQPDH
PYRIAVFSWPDCKQVVAIPWASDMRALYAISYPGGPGETTANTSMGETWFSRTKEEGCIV
VACSDESVKFHEVWSGASKSTDTHMGLLGGSDILEGLEGIDKEGTKVIR
>FgraSLP1
MASVTLSTPVKSHKGLFTARTAGGRMPLTPSPRQQASANIPINLNSSPFTPERQSSNDFK
PAGRSTYGGNLMAHLARSTTSAHRDSPKSNIARVVHTPRKALELGVSDYTLTGTGSSKTP
ANKKGIRSKVAKTTVNYAGDRFIPNRGASSAISNAGSGKLDVPDRQRPKTSTVESSNVLS
TAADEALAALESLNINDDDEPDNYSRPSPNTVAYQDSLANACGVSLNTRILEFKPAAPES
SKPIDLRQQYNRPLRSTTTTSAQIRRRIATAPERVLDAPGLVDDYYLNLLDWSSGNQVAI
GLERNVYVWSADEGSVSCLLETTPDTYVSSVKWSGDGAYVSVGLGTGEVQIWDVAEGQKI
RSMFGHDTRVGVMGWNKHLLSTGARSGLVYNHDVRIAEHKVAELISHTSEVCGLEWRSDG
AQLATGGNDNLVSIWDARSLSVPKFTKTNHKAAVKALSWCPWNMNLLATGGGSYDRHIHF
WNSTSGARVNSIDTGSQVTSLRWSPHHREIVSSSGFPDNSLSIWSYPTLVRTVEIPAHES
RVLHSCLSPDGQMLATAAADESLKFWKIFEKKAGATASIGSSGASSKASMAKQMTIR*
>FgraCDH1
MASFISKRGRHGPNLDTRAEIYSLSPVRFGSQQMLLSPRRQPRAVSKVPYKVLDAPELAD
DFYLNLVDWGSANILGVGLGSSVYMWNAQTSKVNKLCTLDDDTVTSVSWIQKGTHLAIGT
GKGLVQIWDAEKARRLRTMTGHTARVGSLAWNTHILTSGSRDRLIYHRDVRAPDQWLRKL
VGHKQEVCGLKWNCEDGQLASGGNDNKLMVWDKLSETPLWKFSDHTAAVKAISWSPHQRG
LLASGGGTADRRIIFHDTVKGSVINEIDTGSQVCNIAWSKNSNEIVSTHGYSQNQIVVWK
YPSMTQVASLTGHTYRVLYLAMSPDGRTIVTGAGDETLRFWSTFGRRPGSREDGDNGGRL
AELAVIR*
>FgraMFR2
MFRMPPRRPRSTRQRYFPSFDGSGPDGTPVLKLHVNEEQVCPAAKQEEVQVEIPKTPERH
HPRQKPNVVSPFICPKTPKRLPLQDKRIDHNRGLDRYVPRRDFVSPSSERYRTTKQSHDL
SREERLKRNQSASADPFVLKRHVLDPDPRFPFRVDNTSQDRGVALGQLPQNRGGERQVSM
GAMWSVGGVAPSTIAVDDGQGHLVRRGTNARLFPTPFQESLISTSVEKEKHEGRIASALK
IDQVRKILEFAENQQIPRGPRCHTRQTEFTQTSWNGYQWANKEEWSGMLAPIKPARQRLL
PAAPFRVLDAPNLKDDFYCSPLAYSATTHTLVICLGSMLYAWSEFRGVQLLYEWPIGWEI
TRNTWPGAVSLIARISNIHCQQVCGLAWSYDGRLFASGGNDNLCCLFDAEQVVGQRLEPT
IPGNGYRARIEASSAYGGIETRVTQLINIPQSEDGFAAQLRLVPNATDAVRCLGPSIAKH
HWNHDAAVKAIAFCPWRRGLVATGGGSNDKCIHFFHTPSGAALATISVSAQVTSLIWNTT
RREIAATFGYPSPEHPYRVSVFSWPECRQIAAIPWEDDLRALYAIAYPRGPTSNDPTITG
GGQEGCIVVASSDRSIKFHEVWSREKGVTVGATGILAGSDILEGLEGIDKEGDVIR*
>MgriCDH1
MGVNGDAAVSLGLASSSKRTVRASNSPAVGARASTPPPAIDRNHFDGGNHRDSQGGRRGR
NGARLSDASSHDLDLDAANHALRREVLSRQSRETTPNGSPHRKRQRITGDRFIPTRSGQD
LHASFNLLHEDGSPATPSKQKKRTPHGELHFQKTEEANRTYSTLLRAEIFENSVPQAATA
LSPDQASSRGSNVHHGTRAQTPPHNPPPLPASLTPSTPHKNLFSYMSPRHHSSLGGHPTP
NRTPQSRHGPNMDTRAEIYSLSPVRFGSQQMLLSPRRQPRAVSKVPYKVLDAPDLADDFY
LNLVDWGSANVLGVGLGSSVYMWNAQTSRVNKLCTLEDDTVTSVSWIQKGTHIAIGTGKG
LVQIWDAEKSRRLRTMTGHTARVGSLAWNTHILTSGSRDRLIYHRDVRAPDQWMRKLVGH
KQEVCGLKWNCEDGQLASGGNDNKLMVWDRLSDTPLWKFSDHTAAVKAIAWSPHQRGLLA
SGGGTADRRIIFHDTLRGTVVNEIDTGSQVCNIAWSKNSNEIVSTHGYSQNQIVVWKYPS
MTQVASLTGHTYRVLYLAMSPDGRVVVTGAGDETLRFWNLFGRRPGAREDNDSGGRLSDW
GIIR*
>MgriSLP1
MATAFCETPLKSHTGLFSSRTAGGRMPLTPSPRQRAVAVAINVNSSPCTPDETYKPAGKS
SYTSKLAAHLAAKQQRDSPKSNIARGVSTPRKALELGVSDFTLTGTGHQATKTPSSTKTR
KTIRQKTSKTSVSYAAGDRFIPNRTASSAIANVGSGKLDMHERRPKSSSSESSGVLSSAA
DEALAALEALNIGDDDDEAEPYSRPSPNTAAYQNSIANACGVSLNTRILEFKPAPPESSK
PIDLRQQYNRPLKPASSSSAQSRRRIATAPERVLDAPGLIDDYYLNLLDWSSGNQVAIGL
ERSVYVWSADEGSVSCLLETSPDTYVSSVKWSADGAYVSVGMGTGEVQIWDVAEGAKVRS
MHGHDTRVSVMGWNKHLLSTGARSGLVFNHDVRIAEHKVAELVSHTSEVCGLEWRSDGAQ
LATGGNDNLVSIWDARSLAVPKFTKTNHKAAVKALAWCPWNMNLLATGGGSYDRHIHFWN
STSGARVNSIDTGSQVTSLRWSPHYREIVSSSGFPDNSLSIWSYPTLVRTVEIPAHESRV
LHSCLSPDGQMLATAAADESLKFWKVFEKKPGASSAGLGASSKADMVKQMTIR*
>MgriMFR2
MLALHQLPITPRCASIQTSKLATVSRPSLISVSLSDLYDGSGSLNSDDHDDLDFSEDDNE
EIDTFSDLEPPEVPKPPPFKKSATLPRASTRARTRPALLGTFSMDQAALKFSRSSNTTVT
RASQRASPRHADRFVPSRDQSTPTSEKFKTTKSLLQLSPTEKLLRHERATPDAFCFIPRR
TAPMAHEFRSISGSGTRAAARTGARTVLGSITPASSDFNVQNNRQVSQGSVWTVSGTAPD
FPTGAASLAIDDGRGHLAQSGTTARLFTTTFSTIRPKPEDELEKHEGRLAAALDIDRALR
VLDFESLNRPTVSRRHTAAVKGRSLQNKTYWNGSQWINNAKPPIDHSTRILPVSPFKVLD
APRLRDDFYCSVLAYSYNAHTLAVGLGGFLYSWSEETGVRLLDDGPRDASWVTSIAFSST
NGGKDILAYGRSNKVLSLISLREGKPRIQLPRPNPNNPGVQVDTEDLLVGDEAGNIYYYI
VEWPADWEVARDNWKGEARWVHMISVHLQQICGLSWSISGSMFASGGNDNMCCLFDTEKV
LDSAPDPMILGREGKMLDVTDPSFNPEDLELPDDSDDEEGDFPVRHPLIANRLKLGSAKQ
RWAHGAAVKAIAFCPWQEGLVATGGGSNDKCIHFFHTTSGAALATIAVASQVTGLIWSTT
RREIAATFGYAQPEHPFRIAIFSWPSCKQVAAIPWEGEHRALYAIPYPREPLSNPSSGKG
RGTTRPPVSSEDGLNGGKDGCIVVAASDESVKFYEVWPADKRPTTGGVGMLGGSDILESL
EGITKEGDVIR*
>PansCDH1
MGINGDVSNGAALSPTMKRPIQESHSSAAASPRLSTPPPPGERLKVEPSHAGSSRNGRSS
SRSTDIGLDAVDHALRREIGRQHRESTPGASPSRKRQRINGDRYVDFLTFFSSVLVADWS
LIALFPRGLAKTSRQVSVSCMKMGRPRPHQDKRSGPRMGSFTIRELFENSIPQVSPPSMS
PEHNRLSHGHATRSHTPPNGPPPSSLPSNLTPSTPHKNLFSYMSPRHSIAGHPTPSRTPQ
SRHGPNLDTRSEVYSLSPVRYGSQQLLLSPRRQPRAVSKVPYKVLDAPELADDFYLNLVD
WGNANVLGVGLGSSVYMWNAQTSRVNKLCTLEDDTVTSVSWIQKGTHIAIGTGKGLVQIW
DAERQRRLRTMVGHTNRVGALAWNTHILTSGSRDRSIYHRDVRAPDPWMRKLVGHKQEVC
GLKWNCEDGQLASGGNDNKLMVWDKLSDSPLWKFSDHTAAVKAIAWSPHQRGLLASGGGT
ADRRIIFHDTVRGTVVNEIDTGSQVCNLAWSKNSNEIVSTHGYSQNQIVVWKYPSMTQVA
SLTGHTYRVLYLAMSPDGRVVVTGAGDETLRFWNVFGKRGGRMGVDGEGGGGSIRLQEWG
VIR*
>PansSLP1
MATATVSTPLKSHTGLFSSRTAGGRMPLTPSPRQRAIPINLNSSPFTPEKSSNERGASKP
VYGGNLGARLARASSKSHHRDSPKSNIAAGVSTPRKALELGVSDFTLTGTGVPTKVSPKA
RKTTHVKQKSSKTTISYNADRFIPNRGASSAIANVGSGKLDLQEKQRSRTGHSEASSIVA
SAADDALSALEGLNIEEEEEESYSRPSPNSVAYQDSLADACGVNLNTRILQFKPAPPESS
KPIDLRQQYNRPLKPANAPPQFRRRIATAPERVLDAPGLIDDYYLNLLDWSSGNQVAIGL
ERNVYVWSADEGAVSCLLETTPDTYVSSVKWSGDGAYVGVGLGTGEVQIWDVAEGVKIRS
MHGHETRVGVMGWNKHLLSTGSRSGLVFNHDVRIAEHKVAELASHTSEVCGLEWRSDGAQ
LATGGNDNLVSIWDARSLAVPKFTKTNHKAAVKALAWCPWNMNLLATGGGSYDRHIHFWN
TTSGARVNSIDTGSQVTSLRWSPHYREIVSSSGFPDNSLSIWSYPTLVRNVEIPAHESRV
LHSCLSPDGQMLATAAADESLKFWKVFEKKAGAGAGVGSSGSSAKAGLSKQMTIR*
>PansMFR2
MGAIRNTNRGYATRQSKTMNHVVPYNQGSRRKRSASSPSNTRDSGYGSLESCRESHESPE
ESDEPASPIELRELPSNIKKTGRPFANLCMNYDGNSSEDDDQPKDDGEQTPITGSSPETI
TRPPTRLHRNTVALTVNYPRPRPALSTSLSFDASPALPRRTTNGSPGASFSWSRLPDRFI
PARPRERETQTERYRTRKPANQLTRAEKLLRHKGAAEDAFCSPSRVPSAPIFGDLRDRGE
PVHHDGIRYVPTPTALGPRDLNGTHNGDRQISYGAVWGVGGLGPGNTAVDNGRGQLVTSS
TNARHFQSNFPTLQPRPDEQREKYGARLAVALGLDRAEKVLRVSLPRQVDANNLSSHGLT
KWNGVQWLTANRVLDAPSLRDDFYCSVLAFSYINSTLAMGLGDMVYGWSEHGGVQLLNGS
ARPSQYEYLDGPSHITSVAFSSTEGEAAILAVGRSSGMLSLMSLKDKPDRGERQGAGRRP
RFELSMESPVSCLSWRPCLNKERADKCMPPEDRESFAYRASWAHEDLLVGTDEGRVLLYA
VDWPSPEEKELWGLDGRVTLLLNIQVHSQQICGLAWCPKGNYFATGANDNLCCLFDYKEL
CDNMNNAADESGLHSESTVETVETDIPQQEPLSDDTTGSRQMPESQIRYIKSDGVKHKWR
HGAAVKAIAFCPWQDGLVATGGGSNDKCIHFFHTKSGSALATISVSAQVTSLIWSTTRRE
IAATFGYASPEHPVRIAVFSWPDCRQVAAVPWPSEHRALYAIPYPSGPEEEKRTEKGYLD
ELNPKRRYKMEGCIMVAASDNSVRFHEVWGRDDKVATMGGVGMLGGSDILEGLEGIDKEG
DVIR*
>NcraSLP1
MATPSVTTPKKSHTGLFSSRTAGGRVPLTPSPHHNANVNSSPFNKDKTSNDGQRAPAKTV
YPGNISSQLARAASTKTNWDSPKSNIARGASTPKKALELGVSEFTLTGTGAQAQEQTQTA
PTPKPKKTKIKAKPIKTTIALNADRFIPNRGSSSAIANGGSGKLNMRDQKRPKSRNGESS
NSTVLATPADDATEQLEFDSLLLDDDEAETYARPSPNTVAYQDSLANACGMNVNTRILQF
KPAPPESSKPIDLRQQYNRPLKAANSSAQFRRRVATAPERVLDAPGLIDDYYLNLLDWSS
GNQVAIGLERNVYVWSADEGSVNCLLETSPDTYVSSVKWSGDGAYVGVGLGTGEVQIWDV
AEGIKIRSMFGHDSRVGVMGWSKHLLSTGARSGLVFNHDVRIAEHKVAELVSHTSEVCGL
EWRSDGAQLATGGNDNLVSIWDARSLAVPKFTKTNHKAAVKALAWCPWNINLLATGGGAY
DRHIHFWNTTSGARVNSIDTGSQVTSLRWSPRYREIVSSSGYPDNSLSIWSYPTLVRNVE
IPAHESRVLHSCLSPDGQMLATAAADESLKFWKIFEKKAGSGAGISGAGTSSKATMAKQM
TIR*
>NcraCDH1
MVTTGDVSGRAAHSAGTKRSSYDTRSQAVHPSTTRVTRSSRLQTPPPPSSGNSREEPPTE
IARNPRAPTRTEDHVNSLDVEAVDSALRREIQQRQTSPGPSSHRKRQRINGDRFIPTRSG
QDLQASFSLLHEEGSPATPRQKRRTPQGELHFQKKLFESTVPQIAPESLSPGHRRASRGY
LHEGTRSQTPPRNGLQAAAAPTTLTPSTPHKNLFSYLSPRHASLGGHPTPSRTPQSRHGI
NLDTRAEIYSLSPIKHKSQQLLLSPRKQPRAISKVPFKVLDAPELLDDYYLNLVDWGSAN
VLGVGLGSSVYMWNAQTSRVNKLCTLEDDTVASVSWIQKGTHLAIGTHKGLVQIWDAEKA
RRLRTMTGHTGRVGALAWNTHILTSGSRDRLIYHRDVRAPDQWLKKLVGHKQEVCGLKWN
CDDGQLASGGNDNKLMVWDKLSDTPLWKYSGHTAAVKAIAWSPHQRGLLASGGGTADRRI
IFHDTVRGTVLNEVDTGSQVCNIAWSKNSNEIVSTHGYSQNQIVVWKYPSMTQVASLTGH
TYRVLYLAMSPDGKTVVTGAGDETLRFWNLFGKSPRKSVHDLDGGGSGRSGDWGVIR*
>NcraMFR2
MTFHTPFPLLQEAQRQYHVCGSPYESPHSSSDSGYGSAPPTPITPHKKRTLIEADYLWRL
GDRNLSDQENFSESDDKNTSDQEYKLEAYNDRERRPRAAGTEAVDIKCPEDESPRKRHKP
ATLPRSSARSRPPLLSFFTSDSGTKIPRGLKTSLSRGGNSSTRIPDRFIPSRTLSSNTVE
RFRTSKSPHELTTPEKLLRHNSATEDAFSSHRRVVATNTFDIGPRARSNRAASRNRGRTI
DDLMSCRHVNSIAQMGQGRTVSKTLPTAPFKVLDAPNLRDDFYCSILSYSATCRTLAVGL
GDLLYGWSESRGVRLLNAGTQDDCHLTSVAFSSADGHKAILAYGRSNKTLGLMSLLDDAD
PATSRAAPIPRFEVLHPSPIACLSWKPSCTMRPSGCPSTPGVLVATEDLLVGDEAGRVWY
YSVEWPDRWEVERHNWQGQLTLLARIDVHSQQICGLSWSPNGDRFATGGNDNLCCLFETQ
KVLDMNYARRNMGRVRHTEISQHSHTQGDSESSSATEIATEIRTTPRPASVIPVLKPGDE
RYRWLHRAAVKAIAFCPWQEGLVATGGGSNDKCIHFFHTTSGAALATISVAAQVTSLIWS
TTRREIAATFGYAQPEHSVRIAVFSWPDCRQVAAVPWAGEHRALYAIPYPSGPNDARKSG
NSGGRARGSNRTAMEGCIMVASSDKSVKFHEVWTADKKATTGGVGMLGGSDILESLEGID
REGDVIR*
>YlipCDC20
MSTKSPVTPRYGPAFSLTSPNSHPPHPHHYTKDSYSKDSSFLNASNSCSIKNSLSDYSTA
DYSSFSIKSDFSKPKSLFKSPKKPQSVIDSTPSILQLNVVTNDWSSKTNISNNNSQLSPK
KKKAVTDRFIPKVVGVTKLDERPETRDTSSDPRESLASSDTAVKKPSNSSRETLRSSHDR
EIADACGISLSHRILEFQPAPPSRTHDLRSVYNRPVKPSVAAVNRRKVPTCPERVLDAPG
ILDDYYLNLLDWSCGNQVAVALEKAVYVWNAETGSVGELLESRDYISSVKWSCDGAYLSV
GLGSGEVQIWDVEEQTKLRSMFGQTSRVGVTCWDRHILSSGSRDGHIFNHDVRIAQHKVS
EMNHHQGEVCGLDWRSDSSQLASGGNDNTVCIWDARSTVPKFTKTNHKAAVKAVAWCPWQ
MNLLATGGGTYDKYIHFWNTTTGARVNSIDTGSQVTSIKWSQHYKELVSTHGFPNNNLSI
WSYPSCTKIVDVVAHDSRVLHATLSPDGQTLATCASDENLKFWKIFESTKKSAGKEGVIQ
SKEISTVGIR
>YlipCDH1
MRKLHKDLEDEFPVLPSSPKPNLDPSKRSRSPNRRDLPGGGGSRSPVRSPIRSPVRSPAR
SPERQSSQPVATPVTTPTRSTPRPRATLDAHSPSRTLGSPSRGGPSHASPSSSPRRKTYT
DRYIPSRTGVNLQAAFSLLHNDPVPSASSRPQEIEQQKQQEANQTFSQLLKAELFGDDVP
NVIPSPISDRNQSAQTGNTAQQHNSNDDTGSSENEPIGFHGNNQNTNSEIFPQRTPFDLN
SLPSGNNTPPRNSSSRSVPTTPTRNLFSYRSNIERLTSGGSGRKAALDSLYSLSPVRPES
QQLLLSPRKSPRPVAKIPYKVLDAPELADDFYLNLLDWGSNNVLGVGLNSCVYLWQARTG
GVSKLLDLSQEGDKVTSLQWITRGNHLAVGTERGLVQIWDAEHNKKVRTMSGHQLRVGCL
AWKDHILSSGSRDRCIAHRDVRVADHYVEKFYAHRQEVCGLKWSFDDNQLASGGNDNKLV
VWDGITDKPIYRYSDHEAAVKAIAWSPHQRGLLASGGGTADKRIRFWNTTTGALLNEIDT
GSQVCNLMWSKNSNEVVSTHGYSQNQIIIWKYPSMQQVAQLKGHTYRVLYLSMNPDGRTI
VTGAGDETLRFWNAFNKNPTDDQGSSGVLDMYQHLR
>YlipAMA1
MRADRFIPTVLPSQYNRSPSITIRRDRQLTSFSEPRPFIDTLLIDQYLNEVSSASSSEGG
GDITSGQAPTSPTTGGITNENQFYLAAALGQSSSDRVLTWESPATFHSTHSVVSPGNTSI
FSLPLPNSGEATEGSTNSPSTSSSTMTFNRLQSSRTSPPRANSERRQVYTMGSGMGVAGT
DYPMVMASLTISEVPDDSKKVDICRNLPYRLLDAPLLRNDYYANLISWSHQCGKVAVGLG
NEVYLWHEQEGASLLQISGNRSAIMCVTFNTVNDLLMIGCRNGMIYIADAPKDIILAKYD
HRSTRRGNSLECGVCSALWVPNRNDLLIIGDESGYTGVLGIKTVYDNDHEIHGLAELGGH
FQQICGMASPKDGSEIAIGCNDNSCSIWDISCLQDYNWTQDIELTLKHTLVHNAAVKAMA
YCPWSPSLLATGGGSHDRTIRFWHTGTGTLIKKIPVHAQVTSIFWSRFNRQFVATFGFSD
PGRGSLISVFTFPELELRVQVTSKAGLRFLSASQSANDGQVAVTSNDETVRFYEVWPVVA
GAVPMFPKSGIFGSDLIELIEGIERPEAVIR
>ClusCDH1
MDASRQGSPTPSHRAPKYPPSTETPRSPSRSTRNLSPPKLGEAQSYPSVSPRRRLNGRSL
FSDRHIPNRTGVDLQAAFSLSAQDVMPELRSARSGAPERDERAGNEIELRKEAEANRTFS
SVLKAELFGDNVPMAAAELARPKAVSPGRTNSSDVPSTSANNIRSANSLPVTIASGRTTP
PQPAGGAGGSGTPRQSANLFTYQSPTKSRPVSRDLSHELFSLSPVRSDSQRFLLSPQKKT
RSISKVPYRVLDAPELSDDFYLNLVDWGSQDVLAVGLGDSVYLWDGSTQSVERLCVLENK
DKVTSLSWIASGTHLAVGTSKGLVEIWDATKIKCVRTMTGHKLRVSALAWNEHILSSGSR
DRTIYNRDVRVQSHYINSFDSHKQEICGLKWNVEENKLASGGNDNNIFVWDGLDTKPLHK
FSEHSAAVKALAWSPHQRGILASGGGTADKTIKVWNTLTGTRINNVETGSQVCNLIWSKN
SNELVSTHGYSRNQIIVWKYPSMQQVAQLTGHTYRVLYLSLSPDGETIVTGAGDETLRFW
NVFEKNRNDEPPSSVLLEAFSQLR*
>ClusCDC20
MIMSSPQMRTPFQAARPSQAAGRDSKKRSLDESPKRTASSMSSVPVAPVAPQRKPMLGAP
PVLAARSKSSIDFRPPHAAPLGTLSPPRPAKLRRATSSLAAAEAAPDRFIPSHRNSSRGK
LASSAAPPHPNASPQTHIQAQTSKIYQRHVAAACGLDVTSRILSFCPPPPERSTPLRLFS
DHSLRPAAASARAKKIPTAPDRVLDAPNIVDDFYLNLVAWSATNLIAVGLADAVYVWNAS
TGAVGLLCELEGSTVTSLRWSDDGSYISVGRDDGGVEIWDIETNARLRTLAVGAGARVAA
QAWSSHMLTTGAKDGRISNSDVRVARHLVGVRHAHAAEVCGLEYRSDGHVFASGGNDNVV
AIWDARSTNSTTGATCSGSGCGCSGSVGNGSGIGCGALFRKNTHRAAVKALAWCPVQRSL
LASGGGSSDRTIHFWNASSGARVNSIETGAQISSLHWGHAKGTGLEVVATHGFPSNSVSL
FNYPTLQKTGDIAAAHDSRILSGCLSPDGTTLATVAGDENLKFWALFDARPEERPDAKHM
AKLMNIR*
>DhanCDC20
MSHSLFFDSPSNSSPIKSAPPLNPEKDIGSKKRSYCTSPTGDSGLNSSPNKRVYLQHMSP
NVSRKTIQFNHIPPTPVGESNKSGLETPWDVKLIPRPKLKAPISNPRSKSSLVLSRSSHS
PKHKLRRTNSLISTGGSSSSSDNQQQSSTTSSDRFIPSRHNSTCGKLQTDNTNPHPNASP
ETHIKAQTSKIYQHHVAEACGLEMNSRILQFQPLPPERKKPVNLFSHISTANSSSKLVLN
SFMNKSLRPAAASARAKKIPTAPERVLDAPGLLDDFYLNLLAWSLTNLLAIGLEDAVYVW
NASTGSVGLLCELPNKTIVTSLRWSDDGSYISIGKDDGLVEIWDIETNSKLRTLNCDNHQ
TRIASQAWYQHILTSGSRMGNIYHSDVRVADHVVNKLKDSHLAEVCGIEYKSDGQQFSSG
GNDNLVCIWDIRQCHNNTSSQPLFSKLSHRAAVKALLWCPFQLSLLATGGGSSDKTINFW
NTSTGARVNTIETGSQISSLNWGYASGTGMEIVATHGFPTNNISLFNYPTLQKTGEIMGA
HDSRILSGCLSPDSLTLATVAGDENLKFWSLFDLYKSNKREYERIDGDDEQSGLNPSTKR
MTKMMNIR
>DhanCDH1
MNNSKNNTASGRNVINNGYSSRRSTLETPRSPSRSTRNLEPPHLNDGGGLPSTSPRRRNQ
KSIFSDRYIPNRTGIDLQAAFSLSNQEILPEIKNRHDRIDNEIEIRKEEEANQTFSTILK
AELFGDNVPMATANLSKNAKVSNSRPNSTGNLNSTASSSSLHSIRSSGMADNASTGGDDG
TTGNTRITPPRSTRNNASNNSLTSGSVNTTNHDSNSITNTPRQTANLFTYQSPKKNRPVS
RDLQNELYSLSPVRQESQKLLLSPQKKPRNISKVPYRVLDAPELSDDFYLNLVDWGQQDI
LAVGLGDSVYLWDGSTQSVDRLCNLSNKDKVTSINWIGSGTHLAVGTLKGLVEIWDATKI
KCVRTMSGHSLRVSSLAWNEHILSSGSRDRSILNRDVRIESHYVNKFEAHKQEVCGLKWN
VEENKLASGGNDNKLFIWDALNTKPLYQFNDHTAAVKAISWSPHQRGVLASGGGTADKTI
KTWNTLTGSLTNNVNTGSQVCNLIWSKNSNELVSTHGFSRNQIIVWKYPSMQQIAQLTGH
TYRVLYLSLSPDGETIVTGAGDETLRFWNVFDKNKNDEPPSSVLLDAFLQLR
>DhanAMA1
MSPNEHRRNQHPNSSPNHAFETNSRFFPVISSQVAYRNNELNSNVPTLPRNPTNRPSTPS
NSPARPQLALNDGMFYVRPESDSQSLNLEEQDVELSNTDPNRAPNSSPVSPHQEVIASAL
GFSSNSRVYQLSATNSSNGAHNSTMSLMGSLVDSPSSKEIRKYLASRPVTAPTGHRKRII
KLTKPDHNLEAPGLKDDFYCNVVSWSKMTNRIAVGLNKSVYSWSTNNDVVLMHHDNYITV
TAVSYSDHDYILIGKDNGEVLMLSQRENAIKATLSNHDRSIFCFQWFPGSRQFLAGDSKG
DVLCVNVTEDSMGNVSLRIQCILECHQQQICGLALSNDSQLLAVGGNDNCCSIWDVSDVL
APKIKLVLPHKAAVKAIAFCPWANSILATGGGSNDRTIRFWHANTGTLLNTFAAKAQVTS
LFWCKDRKELISTFGYGNSEKPLLLSVFSYPEMTPLIEVSSTTYLRCLSACQSPDRSSIC
VAANDSFVRIYKIWQSTEGPPLSPGSRSIGIYGSSLIEMYEGITRGDILR
>CguiCDH1
MAPLETPKSPSRSTRNIDPPRVDEAPSLPSMSPRRRTQKPIFSDRYIPNRTGVDLQAAFS
LSSQEVLPDLRRRGDADNEIQIRKEEEANRTFSTVLKAELFGDNVPMATANLASPRAKKP
PSSNSLSDPDSSTPSNSGSAPSSSNGRDRTPPRSANHDDITSTPRQSTNLFTYQSPKKSR
PISRDLQNELYSLSPVRQDSQKLLLSPQKKPRNISKVPYRVLDAPELSDDFYLNLVDWGQ
QDILAVGLGDSVYLWDGATQSVDRLCNLSNKDKVTSINWIGSGTHLAIGTSQGLVEIWDA
TKMKCVRTMTGHSLRVSSLSWNEHILSSGSRDRSILNRDVRVESHYINKFEHHKSEVCGL
RWNVDENKLASGGNDNRVFVWDGLNTTPVHEFSEHVAAVKALAWSPHQRGILASGGGTTD
KTIKVWNTLTGSKVQDVNTGSQVCNLIWSRSSNELVSTHGYSRYQIVVWKYPSMQQIAQL
TGHTSRVHYLSLSPDGETIVTGAGDETLRFWNVFEKNRNDEPPSSVLLDAFSQLR*
>CguiCDC20
MSSPTKETRTMMSVPAAGVMCPPSSSSGDFAANEAGNRAYLQTMSPNVAHKRAPSSKEST
KTSPKRRTFSRPALPPLQSVSGPSRAHSTLGIRTTSPRKMLRRSNSSMSQGSGESSDRFI
PSRHTTSGKITTTDTMPHPNASPQTHIRAQSSKIYQQHIAEACGLEVNARILQFQPVPPE
RKKPADLFAGINVNRTRTHLAPGAASARAKNIPSAPERVLDAPGLVDDFYLNLLAWSSTN
LLAIGLEDAVYVWNASTGSVGLLCESRAMVTSLRWAQDGSYVSVGRDNGTVEIWDISSNQ
KLRTIDNGHGTRVAAQAWSAHILTAGSRTGSIYHSDVRMARHAVSTLATHTAEVCGIEYR
GDGGQFSSGGNDNLVCIWDARKTYSSSQTTPIFSKSNHRAAVKALSWCPYQQSLLATGGG
SSDKTIHFWNTSTGARINTIETESQISSLNWGYAAGTGMEIVATHGFPTNNISLFNYPTL
QKTGEIVSAHDTRILSGCISPDYSTLATVSGDENLKFWSLFDANKKRDSVPHDETSDTKR
MKKLMNIR*
>CtroCDH1
MNNTRSSNNKNGSNSTINALETPRSPSRSTRTMNPPKLNEMGIQSSPPRRRNNNTIFSDR
YIPNRTGVDLQAAFSLSHEEILPDLRRNVDNEIEVRREEEANRTFSTVLKAELFGDNVPM
ATANLTNSTTSTGVTTSRPKQARTIATSGTTSSSMSSTPPPPAAAAAVAATQRSSNSTSY
FPGSAGSSITAAIGNTNGHGSSSTTITTNTSNNNNISSTSSANDIDDVTSTPRRKTNLFT
YQSPQKTRPISRDLQQELYSLSPVRQDSQKLLLSPQKKPRTISKVPYRVLDAPELSDDFY
LNLVDWGQQDVLAVGLGDSVYLWDGATQSVDRLCNLTNKDKVTSLNWIGTGTHLAIGTSK
GLVEIWDATKIKCIRTMTGHSLRVSSLAWNEHILSSGSRDRTILNRDVRIEDHYVNKFES
HKQEVCGLKWNVEENKLASGGNDNNLFVWDGLNTKPLHQFTDHTAAVKAIAWSPHQRGIL
ASGGGTADKTIKTWNTLTGSLVHDVNTGSQVCNLIWSKNSNELVSTHGYSRNQIIVWKYP
SMQQIAQLTGHTYRVLYLSLSPDGETIVTGAGDETLRFWNVFEKNRHNESPASVLLGAFS
QLR*
>CtroCDC20
MSLVSPNSKPTLFKNNLFVRSDTSDIPKKKSPSRPVSNTSGMSSSIANNISPSKRQYLQS
MSPNVSNRTIHLPNDTPLKPSNKKFVAASTNTSKPESKFQRPTLPPTLRPSLNIRSKTSL
ALPSSATSSSSSSQSNPFKLRRTNSLISQGGSTSSSDLQHQSATTSSDRFIPSRYNSITG
KLETSTNLPLPNASPQTHIKAQTSKIYQHHVAEACGLEVNSRILLYQPLPPERKKPVSLV
RSLSSQSSISKSKLLSKSSLTPSAASARANKIPNAPERVLDAPGLVDDFYLNLLAWSSSN
LLAIGLEDAVYVWNASTGSVGLLCELPEKTLVTSLKWSQDGSYISIGKEDGMIEIWDIET
NTKLRTLNCNNHLTRIASQDWNQHVLTSGSRLGHIYHSDVRIANHLVSQLQDAHTAEVCG
IEYRSDGSQLATGGNDNLVCIWDARSTSNAPLYSKSSHKAAVKALSWCPYQSSLLATGGG
STDKTINFWNTTTGARVNTIETGSQISSLNWGYANGTGMEIVATHGFPTNSISLFNYPTL
QKTGEITNAHDSRILNGCLSPDNLTLATVAGDENLKFWSLFDLYKNNKRDYDEKLGDSDE
SQDAKRIKKMMNLR*
>CalbCDC20
MSPNISNRTVHLPNDTPLKQQSLKRPSISSSSTSGTGTGSGAAVEVAADSTSTTNLKPIS
KPISKFQRPQLPPSLRPPINSRSKTAVLPSLSKSTSSLATTHSSTQSLSNPFILRRANSL
ISQGGSSSLSDLHQQQQSSTTSSDRFIPSRYNSVTGKLDTTNEVPLPSAAPEVHIKAQTS
KIYQHHVAEACGLEMNSRILLYQPLPPERKKPVNLVRQLSNQSSSGSSSIPNSQLFRTSF
LTKSGTLTPSAAAARANKIPNAPERVLDAPGLIDDFYLNLLAWSSTNLLAIGLEDAVYVW
NASTGSVGLLCELADKTLVTSLRWSQDGSYISIGKDDGLIEIWDIESNTKLRTLNCDNHL
TRIASQSWNQHVLTSGSRMGHIYFSDVRVANHLVNKNQEAHSAEVCGIEYRPVGNGTSST
TSINDSLQFATGGNDNLVCIWDARNVTTPVFSKSNHKAAVKALSWCPYQSSLLATGGGST
DKTINFWNTTTGARVNTIETGSQISSLNWGYAHGTGLEIVATHGFPSNSISLFNYPTLQK
TGEIINAHDTRILNGCLSPDNLTLATVAGDENLKFWSLFDLYKNNKRDYSHLRHGQDRDN
QYNDYDDSDVNGLNNDDKDGGHDSKRIKKMMNLR*
>CalbCDH1
MDKRDSNRPSKDNAIRNPFVSFETPRSPSRSTRSLNPPKLNEMGAIQSSPPRRRNNNTIF
SDRYIPNRTGVDLQAAFSLTNEEILPDLRNTRNADNEIEIRREEEANRTFSTVLKAELFG
DNVPMATANLSSATANSNLANNRSKTGRTNTGIVNGASVSGAATSTSSLSTTPPRSSNSG
QNFPGSTGSSLPGNNNAIGNNDSHNIISANANNNISSDIDDITSTPRRKTNLFTYQSPQK
SKPISRDLQQELYSLSPVRQDSQKLLLSPQKKPRTISKVPYRVLDAPELSDDFYLNLVDW
GQQDVLAVGLGDSVYLWDGATQSVDRLCNLTNKDKVTSLNWIGTGTHLAIGTSKGLVEIW
DATRIKCIRTMTGHSLRVSSLAWNEHILSSGSRDRTILNRDVRIEDHFVNKFDNHKQEVC
GLKWNVEENKLASGGNDNNLFVWDGLNPKPLHQFTDHTAAVKAIAWSPHQRGILASGGGT
ADKTIKTWNTLTGNLVHDVNTGSQVCNLIWSKNSNELVSTHGYSRNQIIVWKYPSMQQIA
QLTGHTYRVLYLSLSPDGETIVTGAGDETLRFWNVFEKNRHNESPASVLLGAFSQLR*
>CalbAMA1
MAISRSLITETSNRFIPSSSSTSVYKTRHKNELQSSYQSHENLDNNIPHANLSIRDDSLF
THSTSSISSNTHFQSSSSSIGSSSAIKRVTLGSTKPSDLHQKIVAEALNFVSSSKVLKFD
NKSRSKKIQNRIDAKLVESLTIAEREVSVDAGKSRSTSSIKTIIATDILQAPGLRNDYYS
NLVSWSFKTNRVAVGLGSKIYLWGVDNNVTQINHSNEDLVTAVSCSKEYWILVATAGGKI
ILMDQQSNSVVSEYTNNEGKCIFCFAWFDKSNMFIAGDDFGEVYIFKIHKLFNVQIELVR
VFKCHQQQICGLALNGKNDEIAVGANDNCCTIWSIKDFSAPVLKFVLPHNAAIKALCYCP
WTVSLLATGGGSKDRKIRFWHTSSGTLLSEYYTDGQITSLIWSRFRKEIVATFGFGGTSK
SNLLCVYTYPQMQPILEVNAACNLRILSATLSPDYCSVCVATNDSTIRIYQLWEGSLEIL
PSATQRIMGAFGSDIIELLEGISKTGDVIR*
>CparCDH1
MNNNFSKHSRGSLQSYETPKSPSRSTRNVDPLRPNDPLLSSSPSRRRNQNTIFSDRYIPN
RMGVDLQAAFSLTNEEVLPDIRSNRNADNEIEIRKEEEANRTFATVLKAELFGDNVPMAT
ADLTGSVASSNGNNNRAKASNSRPGSTGASSSISTAGTPPRSSSSLPHLPMSATSSARQP
GNTSSISTYDSDDVLSTPRRKTNLFTYQSPKKSRPVSRDLQQELYSLSPVRQESQKFLLS
PQKKARAIAKVPYRVLDAPELSDDFYLNLVDWGQQDVLAVGLGDSVYLWDGSTQSVDRLC
NLSNKDKVTSLNWIGTGTHLAIGTSKGLVEIWDATKIKCIRTMTGHSLRVSSLAWNEHIL
SSGSRDRTILNRDVRIEDHFVNKFESHKQEICGLKWNVDENKLASGGNDNNLFVWDGLNP
KPLYQFTEHTAAVKAIAWSPHQRGILASGGGTADKTIKTWNTLTGNMIHNVDTGSQVCNL
IWSKNSNELVSTHGYSRNQIIVWKYPSMQQIAQLTGHTYRVLYLSLSPDGETIVTGAGDE
TLRFWNVFEKNKNNDSPSSVLLGAFSQIR*
>CparCDC20
MSTLALSPSTKLKRSMPNSPSKENDDVSEVKHEKRYVSGPMSATESLLSPSKRELLKQMS
PNVLKKSKPLSESIIKPPHYVTESKFQRPQLPSSLKPKLEQRSKTSLTLPSTNVPPSFRR
SNSLLHRSNSSLADAQQSSINLPDRFIPSRHNSVSGKLDSSTASPAPNASPETHIKAQTS
KIYQHHVAEACGLEVNSRILLYQPPPPERKKPVNLATHLSQSSKLKIGKHSLPPSIASAR
AKKIPSSPERVLDAPGLVDDFYLNLLAWSSYNLLAIGLEDAVYVWNASTGSVGLLCELPD
KALVSSVKWSQDGSYVSIGKDDGLIEIWDIEKNVKLRTLNCDNHLTRVASQAWNQHVLTS
GSRIGSLYHSDVRVSSHLSAKAENCHDSEICGIEYKHDGKQFVTGGNDNVVNIWDVRNTT
PLFTKNNHKAAVKALSWCPYQPSLLATGGGSNDKTINFWNTTTGARVNTIETGSQVSSLN
WGYAHGTGMEIVATHGFPTNSISLFSYPTLQKTGEIVNAHDTRILNGCLSPDNLTLATVA
GDENLKFWSLFDMNKSAKRLHEDELNDSKDEPKMKKMMNLR*
>CparAMA1
MSSNEKTLLSGDRFIPTSSSMSAYKVWSDRESRASVIQSNNNEFNFSIRDDSFVSTVMQS
PTNMSPSPRSTTSSSQLSSTGNSSCPGTSLIPNDLHQEVVAEALNFNCCSKVFKFNNAYT
HQPQKGPTIHQTDPIDKIISRSASKKQKVKVKSIMASDILQAPGLRNDYYSNLISWSTKT
NRVIVGLASRMYMWGADSHVVQINYENDNLITAVSCSQEYWILVATANGKILLIDQKEKV
NQVVGEFNTPENKCIFCFTWFNDSEHFLAGDDSGEVYIMQIKSSSNLELEIIKTFRAHQQ
QICGKHSEVSEEFVYT*
>WanoCDH1
MSNRDNRSFTTPSSPSRSTTNLNPPPIIQQSPRRKKVIYSDRYIPNRTGVDLQAAFSLSN
EELGTRRPNTTGSANDLEYRKEEEANRTFNTVLKNELFGDNVPFSSPSSSSRQKQSEQSS
NSSTQITPPRSSNENSNSSTSNIQKTPRQSTNLFSYQSPNKSRPTSTSIENDLYSLSPVR
IDSQKLLLSPTKKPRAIAKVPYRVLDAPELVDDFYLNLLDWGSQDILGVGLGSSVYLWNA
SSGSVDKLCDLGNHDKITSLSWIGAGTHIAVGTNTGAVQIWDATTSKCTRTMTGHTSRAS
SLSWNEHILSSGSRDRTILHRDVRQAEHYMKVINYHKQEVCGLKWNVEENKLASGGNDNK
LYVWDGLNDTPLHKFEHNAAIKALSWSPHQRGVLASGGGTSDRRIKIWNVLNGQKLSDID
TGSQVCNLCWSINSVELVSTHGYSKNQVMIWKYPQMSQVASLTGHTYRVLYLSLSPDGQT
VVTGSGDETLRFWNVFEKNKNDSGPQSVLLDAFMQLR*
>WanoCDC20
MSSSVFDSPPRRSSKNRTNLQYLGSPTKEKVNSSTLSLASPTKLNVVHSDWDNSTIYGNL
KRNPSFLSSNQLPKTDRFIPSRHSSSNGRVSSEEHLPPPNASPSEHIKAQSQLFYKQSVA
DACGIEVGQRILQYQPLPPQSKHCVQLNQNSQFKTKTKSTIDPIRSRKISSNPERVLDAP
GFIDDFYLNLISWSCDNYLAIALDNSCYIWNASSGSVSMLTECEFGISSLRWSDDSSYLS
IGKDDGSIEIWDIDSSSKLRTMKTQGGIRIGAQCWSNHLVTAGSKSGEIYNNDVRIKNHI
TGVLNNHVGEVCGLEYRRDGLQFASGSNDNTICIWDSRSSIPQFTKTTHTAAVKALAWNP
DINSLLATGGGSSDKQIHFWNTTTGARINTIDTGSQISSLHWGSSTSFGKEIVATGGYPN
NCISVYSYDHKIKVAEIENAHDSRIISGQISPDGSILATVGGDENLKFYKVFNNVKKHEH
SSSIANGKQMSKIMTIR*
>WanoAMA1
MPCRVLGAQGLRNDFYSNLITWSKSTGKVAVGLGCNVYMWAKNKGSLSLDLPDQEFISCV
SFSDGDLILVATKSGRISLFSQESLSLLDEYFNVGDGCSACCITWFPNSTTKFAVGVERG
EVYIFEIAEDFSIVLLTQFKSNQQQVCGIAITDDSKQMSIGGNDNCCTIWDLEDQLNPKL
KYFLPHQAAVKAIAYCPWSKSILATGGGSRDRTIRFWHTNSGTLLDSIKTSGQITSLTWS
RSKKQIAATFGFTGVKSPTMVSVYSYPKLNEVTQVEGSAYARVLSAALSPDASSICVASN
DEAIRFFKIWDPSERTILENHDNGLFGSDLIEMSEGISIIGGTIR*
>KlacCDC20
MDKNSQLSAKQSMLSLTSPTKLHVIPNENKITKRKGKSTLGNVTNTINRPKLIAKNGIPP
LLRRSSSFFREESPVHEPLSGTGYNSIDQETNPDRFIPQVHHSQNTKCIDLEEDPEEIKP
PPNASPFKHLSAQTKKMFKQKVANACGLDMNQRILQYMPLPPQPSLDRPIFSIGSRQTYK
FDSKTNALAKLRKINTNPERILDAPGFQDDFYLNLLSWSKKNVLAIALDNSIYLWDGESG
DVNLLVELKATCTSLTWSDDSCHISIGKNDGNVEIWDAETMTHVRTMRSGLGVRIGSQSW
LDTLCVTGSKSGEIQINDVRIKNHVVQTWERHQGEVCGLSFREDGIQLASGANDNTVMIW
DTRQNNDPIWTKRNHKAAVKAISWHPEITNLLATGGGSLDKHIHFWNTTTGNRLGTIDTG
SQVSSLHWGQSYSKHSGCMDTEIVATGGTPNNCITIYNYETKFKVAEIQQAHDSRIVSSQ
LSPDGTTIASVGGDENLKFYRVFEERRKRKYLDDRTHRYTDKLDTKSHENDEPQRSPSKG
TYIIR
>KlacCDH1
MQNPFVNNPPSSSPVKRSQVPGGRINKRPTSSATTNMSNSSSSSSLLASPVRRPRSTSSA
GSGFADRFIPNRTEMDLNTVSSIRSNPSIPAFKPSNGSDNRLEWERERQAHQTFDIVLKN
ELFGELLNTDSNSGDTISRIQYSESLERPTTPPSGHRDGGDTDEDEEQTYQNLNSEPPTT
PRRNHSSFLHHDSHRPTSNSTKGVSLFSYGSRSQSNRLHSSNLDLGPNATASMMNNQYFQ
SLSPMRPESQKLLLSPGKKFREIAKVPYRVLDAPSLADDFYYDLIDWSSTDVLAVALGKS
IFLSDNTTNDVTHLATSESDFTSLSWVDSGSHLAVGLSSGIVEIYDVLKNKCIRTLSGHV
DRVACLSWNNHVLSSGSRDRKILHRDVRAPEPFFEQIDTHSQEVCGLKWNVNENKLASGG
NDNMVYVYDGTLRQPMLSMEEHTAAVKAMAWSPHTRGVLATGGGTADKKLKIWNISKAVK
LNEVDTGSQLCNMLWSKNTDEIITSHGYSKYNLTLWNYPTLEPMAVLKGHSFRVLHLTLS
ADGTTVVSGAGDETLRYWKLFDKPKSRGYQDSLITNAFDNLR
>KlacAMA1
MINKTRETKLRDDFGVNFLGSLSHKPKLSFSSTKNIGGNGNDRFIPKTTSKKSYYSSSQL
QNFLTSLEQLVDPLLQSRSPSPEFFMGHDLPVNTLLTQEISSILDSGEKKSKKKVSRHTK
QHRKYMADALGFPDYNRVLQFSHMIPSLTIPSLSVDPLISILPPPEALKYANAQLSSWLN
NKDVEKQRISKRAESRVPFRVLEAPHLRKDFYSNLVDWSHATNNVAVALDTAVFLWSDQV
GAIHVLRRDYLEKTSDTVQCISFSSKDFLLVGTKRGKIFIFSQESVENNIGSGPPKPLIE
ITVKCHSGICCCQWFKDGNQFIVGTEVGVVYKFNIKTELIVIARSLRRTDTLRAKINGTS
AELNSEKVIQTHKIGESWSLHVHSQQICGIKICEETNQIALGGNDNCCTICKYNENDLDE
EPELQFKLKHASAVKAMAFCPWSKALFVTGGGSYDRHLRFWHSKSGTLLREFKTPGQITS
IIWSKGQKQLLVTFGFTNQELPVFIIMYSYPSMEEIIRIKQPTQLRALTAATSPDAKKIC
VASDDETVRFYSIWENTCEDMRETPSNGIYGSEIIEHEEGISLNCMLR
>AgosCDC20
MVDTKEPRLSASRSMLLLSSPSRLNVVSSDWSKVEKHNKVMKPRAAHGSLSNVTNVAHSA
GGGMQRTKLTQAVPPLLRKSSSYFKEEAVKEAAAEEHGSQTYASSDRFIPVRNKGTGARC
DEEAEDQDVSPPPNASPSTHLKARTKIVFKQNIAEACGLDMSQRILQYLPQPPQASVKRT
IYSIGSRAERYSAGAQPLSKFTRLRKINTNPERILDAPGFQDDFYLNLLSWSKKNVLAIA
LDQSIYLWNGETGEVSLLTEFETETITSVVWSNDDCHISIGKDDGNTEIWDVETMSHVRT
MRSSLGVRICSQDWLDTVVCIGAKSGEIQVNDVRVKDHIVSTWEKHTSEVCGIKFRQDGL
QLASGGNDNTVMIWDTRQDEPLWVKRNHNAAVKAITWHPDVVNLLATGGGSLDRHIHFWN
TTTGARIGSINTGSQVSSLHWGQSYEDSHMNREIVATGGSPDNSISIYNYDSKVKVAEIT
QAHESRIVSSQLSPDGTTIATVGGDENLKFYRVFDAKRKKSRDHEAESFLEIMGVGKKGD
EDSSASLSPKKSSFLIR
>AgosCDH1
MEGTGSPFMDNTPSSSPIKKSQSANRVAKRPISGSSSASSLLSSPVRRPRSSNTYTDRLM
PNRTNMDLNTVLSIGCTSSLTYVSAATSDNQLEFQKERQAHQTFDTILKNELFGDRLSQD
ADANEDNIERIHYTASRSAEGPSTPPKSNSSDHSTSSAPTTPKRLTFAGGDGLQRPMSNN
VRAASLLTYRERNGTRNSTASLIHNQFLNSVSPVRPDTQRLLLSPGKKLREIAKVPYRVL
DAPSLADDFYYDLIDWSSTDMLAVALGKTVFLTDDNSNEVVQLCETDDEYTSLSWVNSGS
HLAVGLGNGLVELHDVVKQKCIRTLSGHLDRVACLSWNQHILSSGSKDHKILHRDVRMPE
HYFETANTHSQEVCGLKWNVDENRLASGGNDNVVYVYDGPSKKPVLKFTEHNAAVKAMAW
SPHRRATLATGGGTADRRLKIWNVNSGVRLNDVDTGSQVCNMVWSKNTDEIVTSHGYSKF
NLTLWDCPTLEPLAVLKGHSFRVLHLTLSTDGTTIVSGAGDETLRYWKLFGKSKFGNQSD
SVLTSAFSKLR
>AgosAMA1
MDRQAGPMARSYKRTLSSGSGRAVTVKRTKLQGDGGAGRGVGGCGPRTMPDRFIPNETSI
KAYRASPNLRHFDLTINELVDPESQRRLPSPEFFTSQDLQLAQLILTPDASPLAAKEVKT
RLNEEFKRHREYIADALGFQSPKRVYRFDRLPKTLEVSPNHSVVDPLLSTLPPRDAAQYI
HKQEFPNFEQSKRFVPCDLRPTRRTRSHIPYRVLDAPALRNDFYSNLVDWSPATNNVVVG
LNCSVYLWSDTLGPINVLHHGYLQKKGDIVTCVSFAPKDDYLVVATKLGRLLVFDQSYKP
KVMVDGSRQPLVETRINNNRGICCVKWFENAKNEFLLGNDIGEVHRFRLEHKKFEHFEII
TMGEAERRLRVGKDLNGHVSGVERVKQKSYNIKETLVKYVYETLELCLENVYTFQSQTQQ
VCGLDICEDTGFVAVGGNDNSCSLWDISQASGPPKLLFQLPHFAAVKAVSFCPWSRSLLA
TGGGSKDRTIRFWHAPSGTLLKEIKTPGQITSLIWSTRRKQIVATFGFSDLESPTLFISY
SYPSMEPIMKITTPSALRVLSAVFSPDFSSICIATNDETVRFYEMWDSNESTIIEAQATG
LYGSKIIEHEEGIEPDTDPIR
>SkluCDH1
MPDEMTNPFINNTPSSSPVKQKSLNSNRISKRPMSSSSSSSLLSSPVRRPRSSVNNNFTD
RFIPNRTDMDLNTVLSIGSTSNLPTLAPSSSDNQLEFQRERQAHQTFDTILKNELFGEKL
VGDAEGEDSIDRIKYTAGNQQQSLNEPTTPPRRRESVIERDAISAPATPRRLTFDDYEKP
SSNSFRGASLLTYRERTGTRPSTASLIQSQYLSSMSPVRPDSKRLLLSPGKKFREIAKVP
YRVLDAPSLADDFYFDLVDWSSTDVLGVVLGKSVFLTDNATNEVVQLCDTENEYTSINWV
GAGSHLAVGQGNGLVEIYDIVKRKCIRTLSGHMDRVACLSWNNHILTSGSRDRKILHRDV
RMPEPYFEQVETHTQEVCGLKWNTDENRLASGGNDNVVYVYDGTSRKPTLKLAEHTAAVK
AIAWSPHKRGILATGGGTADKKMKIWNVNTSTKLRDIDTGSQVCNMIWSKNTNELVTSHG
YSRYNLTLWDYPSMEPVAILKGHSFRVLHLTLSADGTTVVSGAGDETLRYWKLFDRPKPK
AQPGSALLNAFNQLR
>SkluCDC20
MSENTIRSKLADNANRSVLSLTSPAKLNVISSDWSKITNHTVKSSNKIQKKRPSSSGGSV
TLSNVTNIASSNFTTAKNTKIQHVPLLRRSSSFFKDEIVENSSGDGRQRQRGESSSSEGA
VSTDRFIPIRSSSSSTVRLDHDRLEETEAEAEDVAPPPYASPTTHLRAQTKLVFKQNVAQ
ACGLDMNQRILQYLPRPPVASFKRKAYSLGNRAHYYYGSQTGERKPWEVAKLRKINTNPE
RILDAPGFQDDFYLNLLSWSKKNCLAIALESSLYLWNGESGDVTLLTEFEAETISSVTWS
DDDCHVSIGKSDGNTEIWDVETMSLVRTMRSGLGVRIGSQSWLDTLVACGTKSGEIQIND
VRIKNHIVSAWQEHSGEVCGLSYRKDGLQLASGSNDNSVMIWDTRTSMPQFVKRNHTAAV
KAISWCPDVPNLLATGGGQTDKYIHFWNTTTGARVSSINTGSQVSSLQWGQSYNGDIMNR
EIVATGGNPENAISVYNYETRFKVAEIVQAHDSRICSSQLSPDGTTLATVGGDENLKFYK
VFDPKRRSKAGSDAFLDLLSVGSKKCDSDNARSRSPTRRNTSEYVIR
>SkluAMA1
MERDKKRRQLVGIPGGKNLHMANSRANINNSSWSSSCFSTPHGGGVRCNSGNNHGITDRF
IPNSTSQKAYRASPTLKNFDISIPELLHRSPSPTHLSSPGFFTDLRGTGYYSSIGNSLSS
SVSAPPTGTDSLKTKPALHYLRHKEYIAEALGFHSPDRVFQFSPHPESRSSHNSTSRDVS
FTSLQTSANHIRMDPLLSTLPPRQAVIYLASHAFSNSLKSKSFIKTNGRPAKRVKSHIPY
RVLDAPSLRNDFYSNLISWSNATGNIAVGLGSAVYLWSDTNGAITVLQSNYLHNWNDFVT
CVSFSAREDFLIIGTKQGRLLLFDQSENPEQLEDGSRKPLTELPPLGKGVCCVAWFTKDP
RNRFMAGDESGDFILPHNAAVKAVAFCPWSKSLLATGGGSKDRTIRFWHTQSGTLLDQVK
TPGQITSLIWSTRKKQIVSTFGFGDVDNPILVTVYSYPTVEPLVHVHATTTLRVLSAVPS
PDFGSICVATNDETVRFYELWNVKDCVISEAQENGVYGSDLIEYCEGIEKSGDVIR
>KtheCDH1
MSEEMRNPFISNTPSSSPAKSRVQSGNRITKRDTSSSSSLTSVNSSPLRRPRSSNGGYTD
RFLPNRTNMDLKSVISIGSSQLPRLVPSDSDNHLEVRREQEAHETFDAVLKNELFGEKLC
EASNENEDSIERIKYTATFPYREPSTPPRSQEASGRDALLSPSPSSPATPRRLTFENHSK
PSSSSMRGASLLTYCEKKASRPSAASLLQSQYSSSASPVRPDSKKLLLSPSKKVRQISKI
PFRVLDAPSLADDFYYDLVDWSSADMLAVALGKSIFLTNNNTNEVAQLAKTDDDYTSLSW
VGAGSHLAVGQANGLVKIFDVEKKRCIRTIPGHIDRVACLSWNNHILTSGSRDRRILHRD
VRTPEPCFEEIRTHKQEVCGLKWNVDENQLASGGNDNVVFVYDGTSRKPILTLAEHTAAV
KAMAWSPHRRGVLATGGGTADKRLKIWNVRTSTKLHDVDTASQVCNMIWSRNTNEIITSH
GYSKYNLTLWDGVNAEPIAILKGHSFRVLHMTLSADGTTIVSGAGDETLRYWKLFDKPRP
QAHAASALLSTFNQLR
>KtheCDC20
MADNRRNKLDFANNASKSVLSLTSPAKLNVVSSDWSKMTSKRPSGKISKRQASSGGTLSN
VTNIPTNSKSSGSRPTLQYVPPLLRRSSSLYKEDLESGERKTIKSQDSEEGFLNTDRFIP
LRKENSFSHSKIDPMNLEEEVPPPNASPSTHLKAQTKRVFKQNVAEACGLEMNQRILQYL
PKPPAASHRKQTYSMGSRSHYSYSAVQNPGSSQELAKLRKINSNPERILDAPGFQDDFYL
NLVSWSNKNVLAIALDSALYLWNGSSGDVSLLVDFEQPGSITSVTWSDDDCHISIGKLEG
NTEIWDIETMSHVRTMRSGLGVRIGSQSWLETLIATGAKSGEIHINDVRIKNHIVSTWEE
HRGEVCGISYRPDGLQVASGSNDNTVVIWDTRTSLPQHIKRQHTAAVKALAWSPDINNLL
ATGGGQTDKHIHFWNTTTGARTGSINTGSQVSSLHWGQSYNANTIQREIVATGGNPENAV
SVYNYDTKFKVAEIVHAHEARICSSQLSPDGTVLATVGGDENLKFYKVFEPRRKRPQGVC
DGESLLGLLNVGEACDDDPTRSPNRRKTSEFLIR
>KtheAMA1
MHKKGQKSTKGTERHTKIRTGSDKAAFITPKRVRGGNTDGRSCDITDRFIPQLASGSAFR
AAQRLKTLDFDSTEHVLEASPSPSHLSMPGFFTDLRTTRHYNSVVPSNTQPPSSKEDASV
GDFQKLYRRYVADALGFQSTERVYQFSPLEAAVAASLTKTNTIATKYSANHSRVDPLLSV
LCPRLVLPYLASQAFSHSLRTRSLVPAFQRPATRAKSYTPFRVLDAPSLRNDFYSNLVSW
SPKTGNIAVGLGCAVYLWSDTRGAVNVLHYSYLQLRNDFVTCVSFSPFERYLLVGTKQGR
LLLYDQVEDEEPSDEGGYKPLSVSSDRSLQGICCLSINGTATQLAVGGNDNSCTIWDISD
LKNPRMEFLLPHKAAVKAVAFCPWSRSLLATGGGSKDRNIRFWHTRSGTLMKETKAPGQI
TSLIWSLRQKQIVATFGFGDVEKPTLVSVYSYPAMTPTIEVHSSTSLRVLSAAASPDHSS
ICVATNDETVRFYELWNLQDCPIFEAQERGIYGSDLIEYTEGIHKNRELIR
>KwalCDH1
MILVEGDDNHTHPFVFPQNIRRRFLRSGYNECCPNMSDEIKNPFISNTPSSSPVKSRKQS
KNRILKREASSSSSLSSVHSSPVRRPRSNNGFTDRFLPNRTEMDLKSVISIGSSNLPRLP
SSNSDNQMEFRREQEAQDTFDTVLKNELFGEKLCKDSNEDEDCIDRIKYTAFVPYQEPST
PPRCSERSGNDSLLSPSQSSPATPRRLNFESHHKPSSSSMRGASLLTYCGKKTSRPSAAS
LIQNQYSSSMSPVRPDSKKLLLSPTKKVRQIAKVPYRVLDAPSLADDFYYDLIDWSSTDV
LAVALGKSIFLTDNNTNEVTQLSTTDNEYTSLSWVGAGSHLAVGQTNGLVNIFDVEKKKC
IRTIPGHIDRVACLSWNNHILTSGSRDRRILHRDVRTPQSSFEEIRTHNQEVCGLKWNVE
DNKLASGGNDNAVFVYDGTSRLPFLKLEEHTAAVKAMAWSPHRRGILATGGGTADKRLKI
WNVKTSVKLHDVDTASQVCNMIWSKNTNEIITSHGYSKYNLTLWDGNTLEPMAILKGHSF
RVLHMTLSTDGTTVVSGAGDETLRYWKLFEKSKSQAQSTSALLSAFNQLR*
>KwalCDC20
MADNRKNKLNFANNASKSVLSLTSPAKLNVVSSDWSKMTGKRPAGKVGKRQLPGNPTLSN
VTNIAANSKSAGLRPTLQYVPPLLRRSSSLFKEDLEASDRKTLKSQESDDGFLNTDRFIP
LRKENSFSHSKIDPANLEEETPPPNASPSTHLKAQAKRVFKQNVAEACGLEMNQRILQYL
PKPPTSSHRKQTYSMGSRSHYSYSTMHNPSSSQELAKLRKINSNPERILDAPGFQDDFYL
NLISWSNKNVLAIALDSALYLWNGASGDVSLLVDFEQPGAITSVTWSDDDCHISIGKVEG
NTEIWDVDSMSHVRTMRSGLGVRIGSQSWLETLIATGSKSGEIHINDVRIKNHIVSTWEE
HKGEVCGIAYRPDGLQLASGSNDNTVAIWDTRTSLPQHIKRQHTAAVKALAWSPDISNLL
ATGGGQTDKHIHFWNTTTGARTGSINTGSQVSSLHWGQSYNSNAIQREIVATGGIPENAV
SIYNYDTKFKVAEIVHAHEARICSSQLSPDGTVLATVGGDENLKFYKVFEPRRKRPQGVC
DGESLMGLLNVGETCDDDSARSPSRRKTSEFLIR*
>KwalAMA1
MYKGREDLRDRSNSRIDKDKVTTSTPKRGKKTNVKGRSSDITDRFIPQLTSVSAFKAAQR
LKTLDFESAELSADVSNSPSHLSLPGFFSDLRSTRNYTSVVSNASRAQSSKGDSEVASFH
KIYRRYVADALGFQSAERVYQFSPMESWSTVNLAKSKNKKIHTTNHSSIDPLLSVLAPRQ
VLSYLTSQAFSHSLRTRSLVPALPRRVARAKAHAPFRVLDAPSLRNDFYSNLVSWSAVTG
NILVGLGCAVYLWSDTRGAVNVLHYTYLQSRGDFVTCVSFSPFNRYLIVGTKQGRLLLFD
QIEDEEPLLEGGYKPICVNSDKSLSGVCCIEWLEKDYRTTMLIGQENGNVHVIELKLDFP
DPGALEGENFEELGIANVGLELLNQSFDVDEESTPLHLDISRAKSRIDSLRTRALVLNTF
SKFKAQSQQVCGIYY*
>ZrouCDH1
MAGYSGNPFINNTPSSSPLKNADNNRVTKRPLGSSSSSSLMSSPTRRSRITGSAAYGDRF
IPSRTEIDLNTMASIGSVASLPPAPPSISEDQVELQREMQAHETFDAVLKNELFGEKLSR
DAVGNESSIDRIKNTRPSRVNLNEPIEEEAPTTPPDSVDVDSQVQSAPVTPHRGLHSHSE
ELFRPSSNAIRGASLLTYRERTGTRPSTASMMQSQFFDTSSSVRPDSKQLLLSPGKQFRQ
IAKIPYRVLDAPSLADDFYYDLIDWSSTDMLAVALGKSIFLADNATGDVLHLCDTENEYT
SLSWVGAGSHLAVGQGNGLVEIYDVVKKKCIRTLSGHMDRVACLSWNNYVLTSGSRDRRI
LHRDVRIPDSYFERIEAHTQEVCGLKWNVDDNKLASGGNDNMLFVYDSTARNPVLTFNEH
TAAVKAMAWSPHKRGVLGSGGGTADRRLKVWNVNTSQKISDVDTGSQVCNMVWSKNTDEI
LTSHGYSRYNLTLWDFPTMDPVAILKGHSFRVLHLTLSADGTTVVSGAGDETLRYWKIFD
KPKVKAKPDSVIFSAFNQIR
>ZrouCDC20
MVDSSQDNKSKLANNANRSVLSLTSPAKLNIISSSAWSRAGSDSKITKKPLRRATSLNAN
PTRPSVYARPKLNIGAPAMVRRNSSFFKDDERPNSQQQDGEESHADRFIPTLQGNSQNKV
DPLALEEELPPPNASPTTHLRAQTKMVFKQTVAEACGLDMNQKILQYMPQPPVASFKRQS
YSMKRRTHYNYQQHSQQQQQSQHELMKLRKINTNPERILDAPGFQDDFYLNLLSWSQKNV
LAIALESALYLWNGSSGDVTMLVDYETTMISSVIWSDDDCHISIGKDDGNTEIWDVETMS
LVRTMRSGLGVRIGSQSWLETLVATGARSGEIQINDVRIRQHVVSTWDEHSGEVCGLSYK
NDGLQLASGGNDNTVMIWDTRVSMPQWIKRSHTAAVKAISWCPYVNNLLATGGGQTDKHI
HFWNTTTGAKVSSISTGSQVSSLHWGQSYSQTGSSSMNREIVATGGNPGNAVSVYNYDTK
FKVAEIVNAHESRICCSQLSPDGTTVATVGGDENLKFYKVFEPRRRAKKSKAAAEDVISL
FGRSSSTLDDERHLVVHEDECDDTSSTAKRRTSEFLIR
>ZrouAMA1
MHHSKRPSTTGNGSGNEFKKLKLIPRKKLGGNGAPDRFIPQKTSQRAYRASPSLKKFNLR
ESELLDRSSSPERLSSPEFFTDLRNTGHYESINRGTLPTTSGQDEDSATREHVQPRLQYE
QRRHREFIADSLGFQSPQRVLMFNTPNTSMETSEDSISSESFHGFGSNHYLAVDPLLTAL
PPGRAMVYLATSAFSKMNQSHSFVKDDPSKRPSKRIKSYIPYRVLDAPCLRNDFYSNLVS
WSKTTDNVIVGLGCSVYIWSDSQGAIPILGHDYLNSKRDVVTCVSFNPKNMLFVVGTKQG
RLLLYDQEICVESYRHAGITPKPLFEYQSMTLRGISCVQWYTKSFEDKLLIGEECGDISH
LIVKRRKNSLGFDPEIYDNENLIPQSWSLECLAKFQAHAQQVCGISMNEDSDLLAVGGND
NTCTLWDISSIQHPKLKFILPHKAAVKALAFCPWSKSLLATGGGSKDRTIKFWHTSTGIL
LNEIQTSGQVTSLIWSTRYKQIVATFGFGDIDDPILITLYSYPQLTPLTQVRTSSPLRVL
SAVSSPAMTSICVATNDETIRFYELWNDRGDVINEAQESGLYGSDIIEYVEGIEGDCREK
LIR
>CglaCDC20
MINKNDNSLASSAKRSALSVASPTKLNIMSSQNGNTKLHKVTKRPLERSHSLNIKNGNAN
EPFGKFSRPKISVQAPPLLKRNSSFFKEKSTSLYSRSDFAFNSPSKSQELSKSPMSSSQP
LPNDDTITLTDRFLPTLQSGSQNKVQHISLDTELPPPNASPVTHLRAQTKLVFKQNVAEA
CGLEMDNRILQYLPAPPSYSRERPATLMRRHQYHYQNRSSQTQLQKKNTELMKLRKVNTN
PERILDAPGFQDDFYLNLIDWSKKNILAIALNDSLYLWNGNNGEATLLKEYEECQITSVH
WSDDDCHISIGKSDGNTEIWDVETSTLVRTMRSKLNVRIGSQSWLETLLATGFRSGEIQI
NDVRIKDHIVNTWDEHTGEVCGLSYKADGLQLASGGNDNTMMIWDTRTSMPQFVKKDHSA
AVKALAWSPTNAGLLASGGGQTDQQIHFWNSTTGAKLHTINTGSQVSSLHWGQSYDTKGN
MNVEIVATGGSPDNSISIYNYETRYKVAEVVHAHDARICCSKLSPDGTVLATIGGDENLK
FYKIFEPKRKYKQKSKGNVVEELMTNNTPYYRERLDASRKLTNNDDSDYESSSYHHESVT
RTVINSKSPSSAAKATDFLIR
>CglaCDH1
MSENSNSLRNPFVSNTPQASPYKKQQLEYHRRGSVEDVTRRPTSSSSSLSSPGKHSRRPR
SSLQRYADRYLPTRTDLDLRTIRSIGSSNATKNNTPVVPTSPTSPNSSCADHLEVRRERE
SMEKFDTILKNELFGDYLAKDRDLSPERDSIYNSSTSRFTSPRKSLQASSIDQIRNTVNF
SANSSPLKSASSIQFYRENQSDSDSDIGTDTDSDGANSSGLNNPYTSPSRRRHSNLFFNN
IGTSVSLPVTPKKLTFSAGASTEEVGSTKRGASLLKYMTQSSTRPSTASVLHSHFESLDV
SPIRRDSKKLLLSPVKQFKNISKVPYRVLDAPSLADDFYYSLVDWSSTDILAVALGKSVF
LSEHQTGEVIHLCDTPNEYTSLSWMGAGSHLAIGQGNGIVEIYDVTKEKCIRTLSGHLDR
VACLSWNNHILSSGSRDRTILHRDVRMADPFFEKIETHEQEICGLKWNTNDNKLASGGND
NMVFVYDGTSRTPFLSINEHKAAVKAMAWSPHKQGILATGGGTADRTLKMWNVNTSVKLN
DVDTGSQVCNMVWSTNTDEIVTSHGYSKYNLTIWEASNLEPLAILKGHSFRVLHLTLSAD
GTTIVSGAGDETLRYWKLFEKQKRKATADSTILNALNQIR
>CglaAMA1
MDRYIPLLTCKKAYKASNYKRNFDLNDVEIMDSSSSPERLSSPEFFTDLRYTGNYEHINY
RGDNLSGQDMQLSSAESSNSTRSSVSTMTSSASSSSNLHANDRSPIMRYRLSRKKKKRRA
GKIKEKNISKEVQKHKEYIARYLDFKSPERVLKFEYKTHIKSLKCNLTSDETKCLNTVPC
EDFLSKINPLLQTLPPFEARYLFSNLLITDQNDGLAIFRDSKRPKSLIPYRVLDAPCLRN
DFYSNLISWSRTTGNVIVGLGYSVYIWSERDGAIPVLNHSFLGLKHDLVTCLSFCPFNEL
FLVGTKQGRVMLFDQNRCIESYRSLGSSNRSEPLYEYQSLSCKGVSCFEWFLEDKICCDG
ANSAQIARLFIGEETGEVAYVEINSKISNCNVRDDYSKKGLDDLQILCLSKFQAQSQQVC
GLSLNQYSKNLAVGGNDNSCTIWDISDIRSPRLVHTLPHNAAVKAVSYCPWSKSLLATGG
GSKDRKIKFWHTLTGTLVKEIQTTGQITSLIWSVRYKQLVATFGFGDIDNPILLTVYSYP
SLERLIHVRSSTPLRVLTAVPSSNLNAICLATNDETIRFYEIWGEDENTISEVQEAGIYN
SKLIDFVEGISTHSEEYIR
>SbayCDH1
MSINSNPFMNNTPSSSPLKGSENKRISKRPISSSSSASLLSSPSRRSRPPTVYGDRYIPN
RTDIDLNSIVSISSITNVPALNPSSTEDQVEYQKERQAHETYNTLLKNELFGEMLSKDTV
GPESSIDRIKNTRPSTMGVVHTESSNNRGHELERVSTPPPEGAGLEEFSPQSTPVTPRRL
FTSQQDEVIRPSSSSVRGASLLTYQQRKGRKLSAASLLQSQFFDSMSPVRPDSKQLLLSP
GKQFRQIAKVPYRVLDAPSLADDFYYSLIDWSSTDVLAVALGKSIFLTDNNTGDVVHLCD
TQNEYTSLSWIGAGSHLAVGQGNGLVEIYDVIKRKCIRTLSGHVDRVACLSWNNHVLTSG
SRDHRILHRDVRMPDPFFETIESHTQEVCGLKWNVADNKLASGGNDNMVNVYEGTSKSPI
LTFDEHKAAVKAMAWSPHKRGILATGGGTADRKLKIWNVNTSTKISDIDSGSQICNMVWS
KNTNELVTSHGYSKYNLTLWDCTSMDPIAILKGHSFRVLHLTLSNDGTTVVSGAGDETLR
YWKLFDKPKAKVQPNSLIFDAFNQIR*
>SbayCDC20
MSLIRTMRSGLGVRIGSLSWLDTLVATGSRSGEIQINDVRIKQHIVSTWEEHTGEVCGLS
YKSDGLQLASGGNDNTVMIWDTRTSLPQFSKKTHTAAVKALSWCPYSPNILASGGGQTDK
HIHFWNSITGARVGSINTGSQVSSLHWGQSYMSTSGDTMNKEIVATGGNPENAISVYNYE
TKFKVAEVVHAHEARICCSQLSPDGTTLATVGGDENLKFYKIFDPRGTEGPREKGSVMDG
MLGMIGKEECGRNDKENRSKNSNEIHTRRPSSSTSQFLIR*
>SbayAMA1
MATPHLNYRYNSRNSNKKVSSSGNAVEVDRFIPKSVSRNAYKSIPMLNGFDISYSELCEK
SPSPERLSSPEFFNELRNTGHYESISAINEFSMSSISTSSESQATRGESGRVSRKDDTKL
TKEQKNHRKNIAHSLGFQLPDRVFTFEKSQIMKNCLASRSSIGIQTTFDFSTLSPDVARY
YIANANLRSVSPPKNFQRPVKRVKSHIPYRVLDAPCLRNDFYSNLISWSRTTNNVLVGLG
CSVYIWSENDGAVSILDHQYLSEKRDLVTCVSFCPYNSYFIIGTKFGRILLYDQRDEKEP
VFVFQTESFKGICCLEWFKPGDVCKFFIGEENGSVSLFEIKNLHFPLKKWNKRQKYEEED
LIGLKLQSTYQAQAQQVCGTFX
>SmikCDH1
MSTNLNPFMNNTPSSSPLKGSESKRVSKRPISNSSSASLLSSPSRRSRPSTVYGDRYIPN
RTDIDLNSIVSISSMASVPALNPSSTEDQVEYQKERQAHETYNTLLKNELFGEMLSKDTV
GPESSIDRIKNTRPSTRGNVRTENSNNYGYELERVSTPPPEGASSEEFSPHSTPVTPRRL
FTAQQDEVMRPSSNSVRGASLLSYQQRKGRKLSAASLLQSQFFDSMSPVRPDSKQLLLSP
GKQFRQIAKVPYRVLDAPSLADDFYYSLIDWSSTDVLAVALGKSIFLTDNNTGDVVHLCD
TENEYTSLSWIGAGSHLAVGQGNGLVEIYDVMKRKCIRTLSGHVDRVACLSWNNHVLTSG
SRDHRILHRDVRMPDPFFETIESHTQEVCGLKWNVIDNKLASGGNDNMVHVYEGTSKSPI
LTFDEHKAAVKAMAWSPHKRGILATGGGTADRRLKIWNVNTSTKLSDIDSGSQICNMVWS
KNTNELVTSHGYSKYNLTLWDCSSMDPIAILKGHSFRVLHLTLSHDGTTVVSGAGDETLR
YWKLFDKPKAKVQPSSLIFDAFNQIR*
>SmikCDC20
MPESSREKGNAAISGNRSVLSIASPTKLNILSSDWSRKQGKVSKHSLKRSNSLNIRSTKS
TSLQSSANSIYTRPKITIGAPPLIRRDSSFFKDEFEAKKDKPTFSAYSSRSYPTIGPDNV
VSQSSLSQPTTSREPDEQFTVAADRYIPILQGASQNKVDPETLHEALPPPNASPISHLRA
QTKIVFKQNVAEACGLDMNRRILQYMPEPPKCSSSRQKSYILKKRTHYSYQQEQKIPDLI
KLRKINTNPERILDAPGFQDDFYLNLLSWSKKNVLAIALDTALYLWNATSGDVSLLTDFE
NTTICSVTWSDDDCHISIGKEDGNTEIWDVETMSLIRTMRSGLGVRIGSLSWLDTLIATG
SRSGEIQINDVRVKQHIVSTWAEHTGEVCGLSYKSDGLQLASGGNDNTVMIWDTRTSLPQ
FSKKTHSAAVKALSWCPYSPNILASGGGQTDKHIHFWNSITGARVGSINTGSQVSSLHWG
QSYMSTSGGTMNKEIVATGGNPENAISVYNYETKFKVAEVVHAHEARICCSQLSPDGTTL
ATVGGDENLKFYKIFDPRGTGKPREKGQLMDGMLGMIGKEGCGTHDKENCSKNSNEIHTR
RPSSTSQFLIR*
>ScerCDC20
MPESSRDKGNAAISGNRSVLSIASPTKLNILSSDWSRNQGKVSKNSLKRSSSLNIRNSKR
PSLQASANSIYSRPKITIGAPPLIRRDSSFFKDEFDAKKDKATFSAYSSRSYPTIGSESV
VSQTSLSQPTTSREVDEQFTVAADRYIPILQGASQNKVDPETLHEALPPPNASPISHLRA
QTKIVFKQNVAEACGLDMNKRILQYMPEPPKCSSLRQKSYIMKKRTHYSYQQEQKIPDLI
KLRKINTNPERILDAPGFQDDFYLNLLSWSKKNVLAIALDTALYLWNATTGDVSLLTDFE
NTTICSVTWSDDDCHISIGKEDGNTEIWDVETMSLIRTMRSGLGVRIGSLSWLDTLIATG
SRSGEIQINDVRIKQHIVSTWAEHTGEVCGLSYKSDGLQLASGGNDNTVMIWDTRTSLPQ
FSKKTHTAAVKALSWCPYSPNILASGGGQTDKHIHFWNSITGARVGSINTGSQVSSLHWG
QSHTSTNGGMMNKEIVATGGNPENAISVYNYETKFKVAEVVHAHEARICCSQLSPDGTTL
ATVGGDENLKFYKIFDPRCTGRSREDGLMDGMLGLIGKEGCRTNDKENRSKNSSEIHTRR
PSSTSQYLIR*
>ScerCDH1
MSTNLNPFMNNTPSSSPLKGSESKRVSKRPISSSSSASLLSSPSRRSRPSTVYGDRYIPS
RTDIDFNSIVSISSMASVPALNPSSTEDQVEYQKERQAHETYNTLLKNELFGEMLSKDTV
GSESSIDRIKNTRPSTRGNVHAENTTRHGYELERVSTPPPEAAGLEEFSPHSTPVTPRRL
FTSQQDEITRPSSNSVRGASLLTYQQRKGRRLSAASLLQSQFFDSMSPVRPDSKQLLLSP
GKQFRQIAKVPYRVLDAPSLADDFYYSLIDWSSTDVLAVALGKSIFLTDNNTGDVVHLCD
TENEYTSLSWIGAGSHLAVGQANGLVEIYDVMKRKCIRTLSGHIDRVACLSWNNHVLTSG
SRDHRILHRDVRMPDPFFETIESHTQEVCGLKWNVADNKLASGGNDNVVHVYEGTSKSPI
LTFDEHKAAVKAMAWSPHKRGVLATGGGTADRRLKIWNVNTSIKMSDIDSGSQICNMVWS
KNTNELVTSHGYSKYNLTLWDCNSMDPIAILKGHSFRVLHLTLSNDGTTVVSGAGDETLR
YWKLFDKPKAKVQPNSLIFDAFNQIR*
>ScerAMA1
MATPHLYHRYNSKSSNKNINSSGNSTEVDRFIPKSVSRNAYKSIPMLNGFDISYSELCEK
SPSPERLSSPEFFNELRNTGHYESISTTNEFSMSSISSSSESQVTRSGSARASRNDYSKL
TKEQKDHRKNIAHSLGFQLPDRVFTFETTSAEILEKNKAIKNCFGPGSCAEIRSTFDFST
LSPDVARYYIANSNARSASPQRQIQRPAKRVKSHIPYRVLDAPCLRNDFYSNLISWSRTT
NNVLVGLGCSVYIWSEKEGAVSILDHQYLSEKRDLVTCVSFCPYNTYFIVGTKFGRILLY
DQKEFFHSSNTNEKEPVFVFQTESFKGICCLEWFKPGEICKFYVGEENGNVSLFEIKSLH
FPIKNWSKRQKLEDENLIGLKLHSTYQAQAQQVCGISLNEHANLLAVGGNDNSCSLWDIS
DLDKPIKKFVLPHKAAVKAIAFCPWSKSLLATGGGSKDRCIKFWHTSTGTLLDEICTSGQ
VTSLIWSLRHKQIVATFGFGDTKNPVLITLYSYPKLSKLLEVRSPNPLRVLSAVISPSSM
AICVATNDETIRFYELWNDKEEIINEIQESGIYGSNIIEYMEGIETTHNKRIR*
