# Supplementary material for: Punctuated evolution and transitional hybrid network in an ancestral cell cycle of fungi
Source: eLife. 2016 May 10;5:e09492. doi: 10.7554/eLife.09492 (PMC4862756; doi:10.7554/eLife.09492)
Supplement: Figure 3—source data 3. — These files contain the protein sequences used to create molecular phylogeny in Figure 3—figure supplement 4. DOI: http://dx.doi.org/10.7554/eLife.09492.019 [file elife-09492-fig3-data3.zip › Figure3_source_data_3.fasta]

>AgosWHI5
MVNTPHREWRRDGQDEGSPQTPSPPRSGPRRLGGSPSTVSPGVRSRLLAPTTPKSRASEMFLSPSPTLRSPAAQAPPRDS
DKPIREISFNLKTRLNYAFVKLQNGWQDKTLPELEEALEGSPRKRHERSPVGPAEEYSNAYATAAAGADGAAENSAQSAF
LRALSSPKKKPRSESVGQGSPPRLPMFPSHNEPSEVEAIETLMALSSAQKRLPHPARDAGAFLGAQPAALGQFPTFAAAP
APAATVHRSSLSSDSSDSSASSLKRALVKPFGLAPAEVPHQAQQAQHSEVQTDVETDVEEALTSDTEDAPVTD
>AgosNRM1
MVARQSSAHTRAQTIGMRSPLRELSGSQINQRRRDRAAKERAAPAWGAGTPRSPRGRAAGRPPSPRPALLATPDSDGAQP
GYTRARHQWLARKVRVQIAYYKYRSNQYHMNFHQVKQRYQCVKPRTLACTTALRTPVKVSGAGPSPTSTPTSVKAAKSLL
QLFSASTAAPTEHIH
>AnidWHI5
MVPSNPEKTIRKIDIAQVSLNLQDRLGLAKVKYQNGRLPSRQNGGLHISLGLGSSDKPSD
SSSDISNSRCETPLTSPLRASSYSYSKELPRSSRNRHAVTFNSRVMQPMLSASRKRLRSD
SAADIDRPAKASRASWKRSHQLPESSPGFRRHTSTRRGRNNLPLISETAPIPELSSPGPG
YHAHSDDENDLDLPVHSFQVSSVVGSSPPRTPPPKHSSLSRNDRNLRHEDGADLLLYLAN
SPTPARVANKPQPQEFPPSTPPSQHAALPSLTPTPGGGLFPNFGTPNQQFNFADFVNVTP
SPAQPAWGGRTPGGLARTPLASKDVRRRSNLDNLLPPGLDSPKIREKRPSAVLQLGGELR
P*
>BdenWHI5
MSKASTPPASHYKYSHSADVSHENGSISASTNTLTHLECIYSTTGADTPAGNALSNYSAK
LQPLSIHQTAQHLRKRIQFAALKVTYGWENLSLSKIRRILEQAEIEARLNYGTVAAATDL
VLTNDWISTNPKVPFMAQATTDPANSMRAMPSNDAVSSLYSNVAASTKKHDHEPVASFFF
GDTFSKPLLSVPEELLTAADIQAKMTYSTNTADTCMSVASNSITTTQSKNSKRGLGNNLQ
DTESRMRVRKSPISPTLSGISPILQQQTGQSPLYQPIQTRFVRDIRNLSLASLQQLRSVV
SSFEPGPLSAVSYDAFPTTSHAFNFQLPVSQPSPQLIAPNADSPRSFYDTNTTDCYSACT
TSTPNFQSEMGVLIDSHGISGSRYGGTPISVPITTSADELETGSSQSQTLSTRSFPCTTD
SLKLKASVSELQAVYSSSDSHHDAFTKNSQTRGTMPLPLLFQHQQSHDNQLQRMLEIPFA
QPQSHMVSNKPFFVPPKKFTSHIQDHSSTLSQYQQQNSQQLLQQMQQQMNMTISPMEANL
RYQRSFSMPNLVREAMNVPHTTFSITDNVGAGLHSTDHFSTMRHTLPDTFEVDAGSNDVT
CQSYPLKMQLQTSNTDLQASSLISMHANPWTHGNVNMIPSAVLSVPACNIYGGMIGTPLQ
DLHTSVLSQQQFQQQWPQASLCSGASLHSLSQQHCVGSTQPSIQSCPIQYDSTSSISNND
GSASCGWTIDGDSRFIASSLPFSNVLYSHPHSMQLSQTHPCVVSRDRINTLSGVGSMDTW
FDMSGGEGASKEGNGHN*
>BdenNRM1
MDAMANLPPTQSVINQTIPSSSNVHRSFSQKNYHIIAKQLRKRLRIALFKIQSKRERTPL
YRIMNSCRAVKQYGLENTPHQQEPLPTPSTTFCPSYTIDSKAEIRIQPTGLDYKHGIHID
KNRCLTPRYTTSISLQRENLALSTGSDQESGYSDDGYEGRRVPSIVSTTYHSPTTDHLMW
INTPISDPIALVPVHSPHSQALNTSQLGHLQTCASIQPVKDGNSAEFEPITLPLRLKSLQ
PVNSTRHSRNIVTLPCLLQPLKPKTHCNQTHPLYMYNTCQRQQLPSLRTLSLLDCHVNTI
*
>CalbNRM1
MSLTTNRIALSTIKDSHLNSSPSNTPSQDKKRPALYNSNKPKSKLFSPSHSRIRQPDLIT
KSFSIAHSATSLNKKFSPLRAVSFSDYRSTLSNKPSSSSSSSSSPSNLKLQSTDDAFKND
TIGLAATKLKLKLQLALYKVQQNKQTRLKTTKYYNNNTNNINSYNHKIHKTNGHKSMAIK
LNSILGSLESPPTSNRSSPVSAYESPNTTNNNHMVKSSTASLPTPPEQVRTNNYYSHSIN
VNLNATPRFNKTKLLKNITKPTNSATSTLNKVASSRTKNTKINKPSKLKLFQIKKNSIYY
CSNQKKLPLSQNNTTHVTNQSKYTNNLNITATNGTTHSFNNMSTPSSQGTVTGGAGNGQS
MSFFTFYPTSQEQESSQNSTTNVGTTRLPSITVDRTTNEVPSNRNTNHAQNSFYSSLGAT
NTALPSINKILKTPIRRANNASKQFSFQRSFNNAAPLVTNNNNNNNNNNSNTYGNDETTI
DEDNDMTIIQNTTISNTTIDQNATIDEEKTEYDVEQEEITQEIKNSNEEDDNEDINSPSK
QQDILTSSPLSNQQFTTPNKFSVAKSLLQLGGHRM*
>CcinWHI5
MATPTSSATSPSPPMAYLSHTPPTPQPMIMSTTSDILDREQRQKAIQKFLARAELSGVTR
ALRARLSYASYKATHNIPHVPLRDLEAQSSQNQAASFNRTIAAKRKASGPPQYYYAPSTP
GPSSGSPATGNARKGAPGAMLPPSSVNSPRSHYPSINGQPASAAHGEMASSSRHPSSTAP
NLYTSILAPPPAKQARTIHNANDPPVPAPTRPAPSPRPRLHKSPRTEVGRSHVKSRHSDK
SSKSTSSPDHRRAKRASADKGKRKQASVRVDADGDVDMKAAATLTSLLLHSRPSIGSASS
PRSSIDGSETGSTLSYSHFAQSSARTTTGSIGAPSSIPGPSTPSTDAPLRHRTPPPSSAP
VQDQITPHAAHSDKEAADLMLFLATSPSPARPSKGKDHAAFQILSGEPTRPKGRVLFQSG
SASEQPSGESSGAPAASSLQLPSTLARSGEGSFVSSISSIGSELGGNRDAPSPPTRAIST
TPGPQQLLPPPPLSSRAPSAPSSPGMAKQSVPGAGSPRPSSQAPSIDFNIHEFINASPSP
RNVVAQGHKPNHSLRADVGRKLFEEEQMRYAAQGMTGMGNPHTVGGFAPQNVEARGESQP
IPPQTWNAGINIAQT*
>CglaNRM1
MVMSLERLPLQEYTKSAMNNLATSGPVIMTSLTEGSSLSKNSVGMGLGMKLPSIHSLINQ
KNSYNPFQTTLHSKSFSVGDPIKANNSKPLGVTLTSTDSNKRLNTSISALLTDNKSPGKA
NKPETEKETMNHLVQEDTVDKAHYTELSKKLQIRLQLAYYKYRTKQEHVKFNELKALHSS
KPKKASKKNTKRRKLVVSHGNFKTPAKRKEHKLYTTNTHNLQDVSTDISMSSSTSSLMSK
RDSSLQFHDSNDTTNDFTTPIRNANKRHLGQKQDTPMSVKAAKSLIFLYSSKV
>CglaWHI5
MATRSREYTGAEGLGVRVGVEGDSDDESMGRDEDVPRGSRVTVFGEGRVPETPSPPRNSS
HARRSSTSLGFLGTPTHPGRYFDVPNSPSSNKGRKTSISHESGSGRTRLLPPTTPKSRQT
EVFMSPSPKLRSPQVSKEIEKKPIKEISNELKTRLNYALMKLQNGWVDKSLPELEHTLAT
DRGDGINEIGQGQNSGEVFSKLDNNDAGKDFLQQRRKSGYVNQFAGDDSSSATFKFEGLK
GNTQSNDKGGDERAGTKTAIKTESNEMYSEVQSDSDENSNDEGNSAHSAFLKALSSPKKK
QKSSSSTSYPVSPLRWTSTSRPKPLTLDTNLENTKKNTKGPPLEVEAIETLMSLASPKKS
SGSLDEALASNDSASGRPGSVTGKGATPIFLRNDVLRQKNASNEGQLRLGNNEILAEKKS
DVETEVDESD
>CgraWHI5a
MLGGEEEAQDIPDRNTNLMLATSLSDSQESSLNESLRNRTSQGRDDFVRDLNVTYSDGYDEEMTPSTSFSNNSSQGSARKGPSKFDDAALQVEQQQSILAPAAVSQDDRSQRLHIEHTSAPKRMANGEIKSPGYTGPNSPGQCGHSRNSSRTSRGSQIGELSSQLRTRLSYAMVKVQNGWESHNINELEVMTSNQASPVSVLSDRKGPHELALAGAIQAKYSNSPQSPKQNLLANGLDNPTLNSRPPFQGHGHTPPNFVDIAHDPPSHQVGAAYESFWREVSTPKHTGVGGSPNEGPSLAPPVDLVPRSQRRMDGSIPQLPTLHTKDLYIAGNQPDSVSSNQPTTPPPIKASKMRTPSQQAAVEKDAVETLLFMSSPGNSNHHPPPALSGTPLRNKITSSAVKTDHAAAIRLSKGSRPNRMTRVESQAKKPLSDAELDKILDDMPDTSSSDDDNV
>CgraWHI5b
HVPITIFPCIHCDTLFYNPHSHQYVFVHEVDEPPKASVCQSERAGLPFHPCPHAALSQLKSTPCRLAAHHFAYSPPLELSISTKHCVHRDTFSVNRAIMSSDFRHTTPEDVVGKVLRRAEVAKMARKLHDRLALASYKTQENLSFSDVEARLEKTIQRKRPVSSLGTSSSTTSSSSDRPFFSGGLASSPLSAPFSSEEIRSSVNTRVSRKRNIYPSTSMNHGPMPSKRVRSQSTAPPLFDDLRPSWKSVHNLPESSPIYRHHESHFSSSHGPSMSFASDIPASPNFGHVSDDDDNNNDMPTHSFSINSTFRSSPPRTPPPTRGRAARQRKGANEAGEEGADLLLYLATSPSPANPGLRASQIYAPSTPPSKNQALPSSMMSTPGIGGFNTPGQFNFADFVNITPSPAQGAFGNRTPGIAKAAKEARRRLNFDTLIPPGGSPNISNIGRGSMNKDAGLGMELGGELVS
>CgraNRM1
MAQATSARPALVDLPLNTFGTSRMNIMRKDPSSRKRRINEVEDAESGTPASRVCTSPTRSASTLKSKSPQDHTRSAISASDIGSTGRLDEIEEGESQISYKDSMSSELDFDPDETMASQQTAATELTQPSPSMISRHAETLRLRLRLAHFKIQTNQTNIPLSQLRTSRDESEDPPLSTDSNFGPDNQPSLPRLLPAPVLRPTAYSARTIAPTHIASSPPSSVNNSPDKASRGDVFRTPALPRHATHALPQHTSSPPDSQERSKGRDDVSSLTSSAVRGKAAIGLLGLRGTLMQDPETGS
>CguiWHI5
MSINDPKSPVSSPTPKSVRMDAPSTPPRHKRLSATFLQTPDSNYDQVPYSPSLKRTSSGS
YKSPDDKLSSHNVASPAPGNMLKTPRPSGYDSDDQIEPRKVPKTPQFFSPAKKLFNDDDQ
PPELAEISSQLRSRLSSAMGKLQQNKSSPTKVDLVDLSFTSTVSPSKKLKVNGRLAHSAP
SLPQGSPTRHTDVSESVSQPTNLNLQTLQHSPVPRGTSSFPHSPQPGLKQSPQFADQERV
INVPSPDEEASAHNALIAAISRQRRKSRTSFSSAEKRRSSSITEAPLGLNLPPINMPLKQ
DKKPINEQDAVYSLMSLSSPQSMKFGHSRSQSLNNNTTSTSSSRSSSVVSPQSSTVLPPI
SGLINTTSASASTGYNNDNDATDIENDSTDEDVSGPE*
>CguiNRM1
MGIAIDSPTHRRVVLAPVNRGRLNSMTPATKQKSLSLHRHGQIPPMSRSVSFAARSDKSS
TSPSSTAGLAATKLKLRLQLALYKLQQQKRQSPRRQFALNTSFTSTPRTGKNIPTKPKQK
TKPKDNANANPSVNINLKTVTTPSLSSIAGDRKLRLFAIKSSSSHYNPQQSAPLVPSNVA
LPQPKGLSRSPLPSINKILKTPLKNSSRRFVERIHADDTTIDEDDENQTRVQYSSSPVRD
NYTLGTPNSFSVARSLLQLGSGYYN*
>CimmWHI5a
MSTETNANRIAELSAQLCVRLSYAAAKVERDWEFDPTEGKYVFSRRDSLSSSPKAVRRTP
KQTTRSPKVEKSTSPRQRHVNGARIREMLEMGQATVSLGTSSSNGAMETCQKHSSASSVS
HHPVDSKDQITSLDMAQIPRLEPPANIVSGAFNNPRRRPNPNDARSIYSSCATFSPKKKP
ALTHQSSTSSLDDINSPTSVIPGTPSQPQFPCLSSTPLNSIHPLAKLRTPSQNALMEQNA
IETLLFMSSPENSGYYPGFQHQPKQPIPRSANITPLLSAFGSESVSNASALEPEGDMDPR
STKQRTTHIHRSNYASQGRYERSHNFRGAGLEHEAGDEIDRMLDEMVDSDEDLELNWLSN
HEARAAMPQNGPDPGTLPEPPPEVQP*
>CimmWHI5
MTMSSPTTSARKAVHKLDIEKVSLNLQDRLGLAKVKYEQMYCLSTDPLDGSEGLSANGKR
SSSTFSNGYRRFETPAASTPVTSPILTKDLPRSARSKHAAMFDLRSMEAMTNGSRKRRRC
NSITQEPTKLPRFAGDHRSAIPPSSPTVGRQRPAVLVHTASFVSQSDTIPDDSLLSPEKI
SEHDIDPELPTSASLISSSPPRTPSPRRNRLPINNRNNQDGADLLMYLANSPTPMNLGEK
GRVPDFLPSTPPAQHTYLPSLLSTPGGGFGANFSTPGQPFNFADFVNVTPSPAQRRWGSR
TPQVIPKTPTTTKEVRKRLNFDALPPPTGASPAPESAERKVKLALQLGEELHF*
>ClusNRM1
MATSSTPSKRVALAPVNINISSPLHRGKSSSGLSGLPPNFASRNGLSKSASMILPSRTRL
APARKLESFSEYKISNNKNVKADLAATKLKLRLQLAFYKLKSKKDASMAASPTIRVCKSK
APAPRTFHTSANRNLKKVEPATRLPSLNTIASRKPSGSLRLFHIKPSSSFHNAYPQSLPL
STQRLPSVHKILKTPMKATSRMVLQNNANSNSDETIDETVDEVSTDLRKGKEDILGSSPL
RHSSFGTPSSFSVAKSLLQLGSGYY*
>CneoWHI5
MLSLTPSSSQQESIRTPLAQSASLPPSFAMSGQSERPDSEEVKLRRSLDTTPSSPSVSAS
VSATASSPRSLPDTRGISMKEDGEEKDVDKLLKKVELEKKMHQLQQRLELASVKTSNGWT
DLTMKEIETKLPSTPFQSRKAHLNVNTRSPMGNNSANPVIPYEPPSPSRPWQLIDVLWQP
LPPPSHGMYPTSPTSPMKRARTDDHPEAPRPNGGSHAYPVALSSPGGNRTAGPGHRRASS
SLSGQTLDKRMMTAGPSSPLRYGFEHKERKKRSQSQSTYYRDRVPTEETTSQDVDAAKAL
TSMLGGGSEDGGSMSRGSSNSLLPAAETNSLPLPESFANSAPLSPTMSSRRLSQQTTPRS
TVARTPSSHARSNLLRNSGVSNDDKRPEEDQDAAELMMFLAHSPSPLKSAGESVPVESAD
LPAKPSFGTAARVLFAEEDKVKPPLHFTLGSSLPSSSHGKSHSRTSSYSHSNLALAPPIT
PDNKEADSSRVGNGIQ*
>CparNRM1
MPMVTNRTALSTIGDGQLNSNRSLNSSTPLANKQTTTYIRQTTDDFKSMFSLTPSKHKRK
RFPDMVTKSFSIEKSGTYYNSKRSPAMAKSISFAEYNTTSDTSPTLRLKSSTSAFKNDKA
GLAATKLKLRLQFALYKVQQNKPISTSTTAGTNTITATTTTDTVPKNNDKLAQLNFLNPI
LSPSASKKGTPTASPNYEIHTAKAMSSLLTPPEPKTYYTKSINVNLQSGTRVPSLSTTTS
LSNVAQSKTKKRDQKLKLFQIKKNSIHYSSTQKKLPLIREKQVSSTTTNNNAAAHSAPSF
NIFCPSISIYGSTNSSFNAHSQATHDHAPVALTSTLNTALPAITLNHKTQTQLPPINKIL
KTPIKRANLSRSLRFQQSFNNAAPSVVPTTASASRMPTTVDDTIDEDNDMTMLQNSTLHN
NTTIDQQESIDETRIADDDDNDDDDNDEDDGEEREKKTVLTSSPFHNNTLGTPNSFSVAK
SLLQLGGHRM*
>CtroNRM1
MSVTTNRIALSTIKDSHLNSTSTSPNSTPTKDRKKSRPTLFNSIRKPINNNSISFARSST
DLISKSFALSNSATTLNLNKKFSPLRAVSFSNYRSTSTKSNSGLKLQSTNDAFKNDSVGL
AATKLKLKLQLAYYKVQQSKETRLKSLKYSSNNTRQYHSPKSGNYKSTSIKLNSVIASLE
SPPTSAKNSPVFNNSACSTATNTGPFNSPDYHSIIQPLPTPPDQQQKQQKQTTPTILSYS
HSINVNLNATPRHRSIIDSYPTKSKLNKIANKKGTAKRSQKLKLFQIRKNSVFYNANQKK
LPLIQKQDQYGLDIVNHTTSFNNKNNTTPSSSQGNNNNNSQGVVNFSFINYPNSQESNNH
LPSIILNPPSSSSSSTTTNNTSNTTSSSAYLKHHERKTSLPSINKILKTPIKRANSMRPP
SQFSYQKSFNEAAPLVVPGSQSQGNSNDETIIDEDNELTIIQNTTINNTTIDQNATIEVN
DDDEEDAHNNNDKLSSRKNQQNDEDILTSSPIHNQQFTTPNKFSVAKSLLQLGGHRM*
>DhanNRM1
MSSLTASSSQSSNRIALAPIRDSRLNINSPLSLKNKRSYTSSLVDVVGPSTPSDSLKRQK
VLPVQSQTLRATKSVSFSDFRFGSTPPKSTSLTSKPLVTSSTNATAGLAATKLKLKLQLA
FYKLQHKSNSINNNNKSGNEYIDATKSQTQTNTSFDSSDLLTKSTIPPVDRKSHLPTPPK
LTGYSSSANMNLQTKTKIVQNPSNHAKISSYKYTKKPSLSAIAYDKNVSNFKNTQNLRLF
SVKRGSQYYHDVSKVPLIPSDVTKSNKTHAVRANSEIIPRTTVTSDGSMIRLPKPLMCKV
NMESSNLRSLTNPVTLKSMSLPPINKILKTPMKKSSSTRNLVNGYLQNQNRNQPRTLTNT
KQEDVNQTILNTDETIDEDDDGPLRESTCNSIKVSKKDNNNILSSSPIRNSQNTFGTPNS
FSVAKSLLQLGSGFYS
>FgraWHI5a
MSPNQPLHEIAINNNRIAPPPPFKTVDSRLADATAQTETARQGGDTAVPAPAPAPLPTPA
DYDALSRASHPIASITPTTSTTAAPVDGAAVVHVNSTARTTTAHAVVAAAIAKMQRKSST
DRDDGSTQSHPFSNTASQDTTITIPTDLAFTPPASDASNCLPGSSSQDSQLFQLSEIAAA
QDRIGTINSSTRKRMADGEVKSRTESQSPVKGHTRTHSAVSRTSAGGHIGELSNELRTRL
SYAMVKVNNGWQSNSLEEVENMASQAASPVSSTSTIHRRQGSSASPRIPMSKPPSSSAPL
PQSSTTERRKSHTPPEHVWHKPSLAPPAPIRPSALSAPQVNPRRNSHPHRTPGMLSHSNS
DSPHTPGQQATFQHGPKFRVTGDTVLMSPHQNVREQDAIETLLFMSSPGNSANLKHAFSP
PSSSAPAGGMNRPQARHALPSGPRKPLPSQRQTQQVRKSPYDNSSMPPPPGSPMDLDSPQ
QQHFAPQNRAMPRRRTIGGRSQLRGTLSLPSGIGIGNGKIRKTLRDEDIERMLDQASAET
GDSSDDEEILIPSRRPVAGVMRS*
>FgraWHI5b
MSSPWKKQPEDVVDSVLKRAEVSKIARRLQNRLALAKFKTKHGWEDLTLDSIEPKVEEEL
RRKRLAEPTDVLSDSSSSASDLPYPSRALMSSPMKAPLFSDAIGSSNGSTGHRKRTYLAT
FHDVSSSPSKRFRLSPTAHKSFGSSSVWKNSHHIARPSPLKPRRQQHFTTSGGPDVSFYQ
QGLMGRDLTSPNFAAPSDDDDDLLPIHSFNPTNIRSSPPRTPPMRTRSVNKRSKGEPGPG
PNGKTGEEGADLLLYLAASPSPAVRTSTRTRMEPPSTPPQKNNKMDLPSSMMMTPGGGNM
FPTTPSQAFDFAEFVNITPSPAQKPFKTPVSLTATRTPVSGAQRRLTFD*
>FgraNRM1
MAIEGRKRLLDIEGSAPAAKKACLGRDEDASVRSASPDVSSVFDTSANDASWVTTTSDHD
TAPPAATRAETLRLRLSLANYKVRTGQTTVPLSELQQRPLPRESPRVVRVQSPLSPVAPA
PVQEEVEAAAETRSRRDSIDSQATEIVPSDDEEQI*
>KlacNRM1
MSVRLPLGQISSSKLNVLSQENKLHQGKRSVRPQLNTPSNSPSTESFNNSEISLASVLNT
QTSSSQFYSTPPQALHDVKERINNELTEKNSKLTDENILRLRSRVQLAYYKYRTKQVHLK
FSEIVSRKKQSANKIRKPENDRKSRKLAGLNPAIEATSRTNNNNNGTSNLAVCSQQHIQC
ITPEKRYPAKPYASTSAISSGYTPVSVKAAKSLLQMFSTGA
>KlacWHI5
MEGTPKRQRAGSLLGEESPETPSPLSDSNKNDSGSRPSFLPSPRQSSATVGNLEGAPSLA
SPKRFTHSSHSGEIAIPQSPVGLQHSKFTNLIPPETPKSKNQELFLSPSLELQSPVHKPV
VATQKPIREISNNLKSRLNYAYVKMQQNMLQHSKRGLDESIDDAAQVTNEVKPSSYSNVF
AQDSDTELETLPSAIKETRNASKSVLAHDTMGLKLKDDLEDLAGENSAQVAFLKALQSPK
KKQRSLSSTHPKITRTSSSSNSQPSEVEAIETLMSLSSPHKRRPSGSFDLALPPPTPPPV
NNNSTSAATISASDITTTDSDRTSNPSDDSDSKQGPRPSLGSPKLTKPVKLSLHSEVQTD
VETDVESQSE
>KtheWHI5
MENTPRREKTKDRHSLEGKREEFDAPSPKSPLTPSPPNNKGRRSSVLHGFLPSPLPVAGS
KRHSGIDFANPESPSVKTRLLPPTTPKTRNSELFLSPSPKLKSPGVYKENEKPIREISNS
LKTRLNYAFVKLQNGWVDKTLPELENNDGPAEPSSTSSSKHRVSYSNRFLDDDESDSNSA
RAAFLNALTSPKKKQRQNSMTSPARSGSPGKIRPPPISTKPKEPPSEVEAIETLMSLSSP
KSQSRKKSAEFTLPPPPPLSQRQASQTEQPATSHSSRSSSSDSSAPNTLAKPFLLKSEAG
ESSQIVLDVETDVEETNDD
>KtheNRM1
MPAELERKPLGAVSQSRINQLKGRTHGKVGKPAATTKLPSIMSIIHQETSADTHAPETNT
RGSELARPSKSAPECDFDLISEKLRIRMQLAHYKFKTKQGHLKFRQLQPAVPAVTLSAPA
EGPRDASSGTTSPLSSSQRRSKPSRRLVGSQGALRTPVKPRTLSSHALAPRAAAESGQNT
PMSVEAARSLIDLFTSQH
>KwalWHI5
MKESIVQETPRRKSSKRLSFDVEREEMDAPSPKSPQTPSPPNSKIRRSSVSHGFLPSPLP
GSNHKRDSGGNSAAPDSPGVKTRLLPPTTPRTRNSEHFLSPSPKLKSPGVYKESEKPIRE
ISNNLKTRLSYAFVKLQNGWVDKTLPELESQTSSPEGEDAVPKQRASYSNQFLIGDDAES
NSAHAAFLNALTSPKKKQRQESSSSANWSASPRKPPTLPKITTKPKDGPSEVEAIETLMS
LSSPTNKHSRKKSTDFTLPPPPPLAHKQTEQNEQPILAFSSRSSSNSSLPNTLAKPFLLK
NEGDDANQALVDIETDVEETNTD*
>KwalNRM1
MSSIKLDRKPLGAVSRSRMNQLKPRTNGKVSKPSATKLPSIMSMIHQETPETSPETPQRT
TASSKKDVATGRSLPLHEVNFDQVADKLRIRMQLAYYKLKTKQGHLQFRQLKHAPAARAP
AGPSTCSPLPSSSSPSNMTDPDPSSFTMIQAPRASPHASKPSRRLVVSQGSLRTPVKSRP
QSSRSMGPLQPIESHQNTPKSVKAARSLIDLFTSRK*
>LbicWHI5a
MATSAQAPVAHEQDKRRKQTVDKARASHLSRQLQMRLQYARLKVEHGWQKQNLNEVENLYFHHSHQRGPK
TFLGPSLITPVESASFEQPVPYLPSSLSFISRTATSSTLADLDEPISIDLPVRPNSDWLPPAPPEETPSS
STMDVVNSATSEGEEATTFPMDVDQFQRDGSVTPTNSTQSVSVSSSQVFDLSSQQTRNPTPPNQSGGSYP
PSETQSSTPSFTTTNAGSESAPLYSGNHYPAVKPPRSRTVKSKAPRKPSPPLSNKDMYNFSPSNLTYDSF
WSSHTPQPSTSRGPRMSLPDTSMDGLPPAQDYRRGQFDIPTSSQGSLEGRNQQFGGPLT*
>LbicWHI5b
MATPSSSATSPSPPMAYLAPTSGPMQPPSSNSGDPQEREQRKKAVQKFLARAEISMVTRALRARLSYASY
KATHNIPHVPLRDLEAQTQSQSQSASFSRTIAAKRKAAGTTNSYNNPATQGSSSAGASNPTRRGGSGAMA
PPSISTPRSHYPSYMNAPSSSAGYAAAEVASGSKITNYTPTLYTSILAPPPSKQARTIHNVHDPPVPAPT
RPAPSPRPRAPKASPRTDPRGGHGKGRQSDKATKAASSPDRRKAKRASAGKGKQKQRAGMDIDVDGDVDM
KAAATLTSLLLHHRPSITGSASSPRSSIDGSEASTFSYSHFAQSSARTTNASQPPPPPSSGSSASVGAEP
SFRQQTPPPLPSSAPLATTPRPAPTDNEAADLMLFLATSPSPVRPSNKDSKDLAAYRALSGGTGPLRSKG
RVLFPSAAGDAPPDNSAAAGSSSPKPASTLLRGGEGGSFTSSISSIGGEMAGRARSLEAQPARVASSFVS
PSPAQLLPPPPFPLPVASASPVPRKDRVPSPKPNFGQGTLDFNFHEFIHASPSPSRGLVVQGNKSNLGLR
ADVGRKLFEEEQMRHHLNIAQSPGTRQDERALGAGIDLVQS*
>LhyaWHI5a
MSQSTNQDVAEMIHRLKTRLALANFKRQHGYEKYDLHTLESNLLLHQHKRPKKQDESPPNYYRRYYHPQD
DKIPSAAAVRKVAATRSTPLYPLSAKRSTSPRFPHKRPLSSSSSSTTHNRATTVVGSNPIHHQHTTEDIN
PIPFSSDEEDAANLLVMLHHHHHA*
>LhyaWHI5b
MDPHPIDVSRHLANLKTRLNFACFKLHNGWENSTLIDVELKWKKRQKKLYNEIPTPRFTQQDILDKRGQF
SSAKIRKAKLTRTYSTPLISTRDPYRKRKHRHPAPEIYHNNDNQIHHPVSSSSAVSTATEHNTLITHHHQ
PITQNTTAATLPNAVSPTTDNNLLDNNCAINEPSSSSLHKSSPPQQHADGGDITMTTTTTTTTPPVKSSL
DFLSYAIEMTEGNNALPSSPQPPLEDTRIGDGLSSSQPQPDISRIAPTLCDDDEEEDDLVGGSQERSTLQ
SGKWERKRTRSLQNDDRPCARYSGAETESDDQLSPPSSPVTAAAHAIMMFVNDHYSIDRNSKSPSMYD*
>LhyaWHI5c
MDTKGQSIHNNPTEEKQWDPAELLKILKTRLSYARFKVQHGMIDKDLDQIQHAVDRRLRVEAQLKAVSYE
LPPTPPRTQQRSLSTRQQQQRQRDEEEIAAQNLMLMSSPQRRSYNRPLSPDHSPVLPSFQDVVAQVPGYD
EKSFLLAESLRSSTATPPPAAPPYAPDMRSPYFPPPGWSGILPTVTLSPTSSSVSHSKASRK*
>LhyaWHI5d
MAQQQQQQPNCPPDVAEMIHRLKTRLALADFKRKHGYEKYDFLSLEWGLLHHSHMQQHHYHHNPLIQQKL
KSAFTLVTAAASSSPASARYKNSAKGNDRSNNTTRRYYYYGHSHGLSKMSHSSASIKKRAALSRTMTRSS
PLLYPLSAKRSTSPSPTPTTTTTSTIAVVPRRCASSSPLSKSYTVDDPVFSSDEEDAANLLVMLQRQQHA
*
>LhyaWHI5e
MSETYLTQHCMTHDIPAMLRRMQVRLRLAEFKRKNGYEKYDLYTLEKNLLRVSKCYHALLRPLPPPTTKS
HRHRYYPTFPVNKKYKTTRSMLLLATHVQGPLSAKRDTPPRRMKEHAILKSPSPPSSSDDEDAAKLLVML
HHNTKSHSFH*
>MalpWHI5a
MHSNNNLRKQQAMRALDALLSSSTSRPPAGPSYGEQPSPPNRHDTQADPPGLDPQGSDTD
PYNLDSHDEEEGFASIAAPPKQDSQRQWLLHRQKMERQLQRQQQRQQQQLLQQHEQLRTE
HQERLALNYRSHQQDARRQQRHAGRTTDEAEDADEEDEDEENDEDGHEERSKQSDSQDAS
PRKHHGSIAPSDPQQGAEKDPAAAISNGSRPRKYNKAKASDRRASSSMATTPSNAPKRQY
KKTILRQQAALLAAQLKEENKARDSEATRRVLARTGVIKHLRSLKSRLSFAQYKVDKGWE
DQPLPLVTELFEESLEDSGDSNDELAPFVPYHRRPSAPQTPSEEFVPSHYPRPISTAAPV
QPSQQKPSRYQGSVKSAWRKECGSEQAQGLYRGHGRRLDRDAMPGLMNSDNSEADENDWD
TPCTHGGTPTPVSRQSGNSETARSLSSSGSRLLRRQHPSKRVDEIPAILSTPPARETVTK
HKQQPGYQRPLSSNDSETDSENVSLSDSGTQALNRTMGASKVHPVITNTAASSKTVPSTQ
DELQRQQRRQLEELQKRQLEQLQELQKLQQKQQMELQKAHAQMARHEPAPSKNDDLRLKP
RSVSRPKDARLGGSDKENVGQHPNAASLTGRRQELLQAQKQPQSDGRHDRSLATSVAHER
RSGGSSVIVESLCVNALPSRSNQTSAPIVRNQQQHRPATPLTVRQQQEQQRHGRGPREQP
FDGQRERLTSMRQEEYRQYQRKKLQQNEEKEQELLRLQRRLEQQHSEQQRRKTLLLQLQK
PTQQLQVLTQGRRDLLQPEHSSQVATAKKKKPLNPVQKAPSTENILASVRSTHSNVRSTM
VAASPSLATAKNILLGSKRVLQSGEDKENFASPRSSPIRRTQFSALDSPEWAARQPASSK
GVKRQKAAVPLHDAAVSRSLLSPPEAMRVANTAVAVVGMGHNAEPSPFMVPPGVAHVSSS
PFTAALLNASPEVRPAVVTVPEGVQSNKEFLNCFDQWMSDLGTDDIAGLSSLPSSDTKYA
EEHFADSDAQESKSGATSSRRNDGTGEKSEREEAEAEEEEEEEDEEELEGDDEDDAAQTG
QSGPDDETELDDAELDRLLYSEVGEDYFYAGQGAASTPGSDFGSTQDLNSDGATPDLYDW
FPDAVHDDGAPSLLTTDQHLSLLSTDPILSSSPGELSQGLELGLEFDTAGDPLWLQQELQ
LQRQQSEHHQFHHQQQQQQQQESHEQSQHEHPIQPLLCSSRGGTPQLDSTTSTLLSSSSL
ADMLPGSMLMGGSPHYLPLGLGGEPMSDHSIVHGEDHLGKNELLLSGHPSSVDYYF*
>MalpWHI5b
MTSKLPAPALALAIPSTTTSPAPGVSDTFTSAQHSTPVSGTPLASTPTSGMHSPPLSATA
EDEAREMNSAAAATASKTPSGTLKAEQTFGPDRTPQHQISIGGSPVKQETAKQSFPAAAV
QGSRENHAPRQPGLPPFVLDPVYPNGQTVDQQSLDLTQLSKPIATSSRQLDFASRDFKEL
AIQRVLEHGKVLKVSRRLRTRLEYAILKIRRGWSKYTLHEVESLMQPACSPRITASHLKH
SASSPSPRPSERMRTKKLYPSYEETSYYRSSSHPPTSTARDPQDEEPEIAHHPSAPPTPT
GRYRSRMPSLSQYKDSELFQPAKSLMDIATSKPEPGYLSPYHRSPAVSPMLTSAHIPGDF
SPHGRHRTPEPIYREMTPTTDTYSRWSAPASPNQNTVDPLDDVQDEDAVPSEAQAARTIL
MLSSPTVPAARTFTEMHTASPSHSPLGEWTAPYSPMTSSPLVHFQTSATDYSTLAQDQAA
MHDGYSENDRGSSHARDMPYSVGRTSKANYASLYGMGHEPSSPSPLSSSLFPPSHDSLDR
LKTHSRSSSPTLKRAVRFAAAATRDSESKLSAQQMKDKQSRRAGQTGYNSHMETVYSGSQ
SAYDDRKEYSPSPFVSSDSAMAPGYPENGEGPHPPVYEGRQISNRASTPPRMDSYGAITD
EANARMAPHGMRTPPPSGGKVVDLGHYTMGASAPLPMRRRNSGVVPVGDTTDLTAMYRST
AGAAYASASPVYPPHPTSSSSSSRLI*
>MalpWHI5c
MEVAQPSTQQPTASASAPGGAKAPGVKVPMLAMTFPHVHGASSSTATGITTHDATETATT
DTAASTTAGTAPVASFSKHPVLVKEGSADMHEPNSLSREPNTNSRQTNESVVTPEDGPDS
ELRRNERQRSNEKMIEHVLQQGKILKVSRRLRTRLEYAILKIRRGWSKYTLHEVESLIQP
SMSPRLNPKRPLATSASPRQSERKRVRKEYPEYEQLPTNRRQTSPTEAAAGRRYKARPSF
SQFKDSELFLPAKSLMDIATSSPSPSLSPGPSSAGSYLYAHQPHQQYGAHSPVGYGSPSP
LYGSSGTPASNWSSYSLPSSPVTSASSMMQDNDQDRDDSSGVPSDAQAARTILLLASSPT
RPTPRTLDRNYLANRDRLQHTPSGSPSASPVMHDSELLSAASAHSAAPYSPMNSSPLVQF
QTTAASSPSPDRSPASSSKDSEMRDDDNPFMVKRSAKRPPKQTLANLYGSKYEPLAPSSL
SGSVTHSTLLSPIEDEHPPKYIKTSSRGTSPTPKHTTRARGDADRTDASEGRTELNTTVD
TIIPQLQQGTAVVKEERSQSPYSSAPSTPPHQMEAARSIRTPPPSGGRESIAGYYDPSHS
PKSIAKSLAARRRNSGLAGGPDADLVTVFPKAP*
>McirWHI5a
MHYNNSSNHHYLSEHLPVFVNGSNKDILKHVESLRTRLGFARFKLRNGWEKNSLGDVECFWKQRQRRLIK
EIPIPRFTQQDIIDKRSYIPASGARYAKSKKSKYQSRGQPQYKKRQEQHPTARNSCHDTVSFASQQQQQQ
HQQQQTYFFHHYDKDVWNDKRSSVYSPESSPLPATNIRNHSISSFDASFVPNDLNGEPSNVENSLDYLSY
AIAMTERGHSPTTSQRQDSDLMPNEPTLLEDDGEEDEDTDINLGDDVSPDWTRTSQLRLSLSVPNQMMVE
EGDKSTPTSPATATYIAAQAMLMFVKR*
>McirWHI5b
MMDVSQHLRSLRARLGFARFKLNQGWEKSTIFDVEQLWRQKQRKNINDLPRPRFTQREIIDKRMYIPSPG
ARQARAKRDGLVRTLSNPIDSWPESSPALTSKKNQKQLYFHHYHQPTSKETTNSSSSTTDDNPDVHMHQK
RSISAVDECPLITDDGKMPQVRNSLEYLSYAIAMTEK
>McirWHI5c
MAQTTTTPPDMSDMVHRLKARLALANFKREHGYENVDLRTLESPLYEHKLRPSQSSPTTTTRTISSPLIH
DKKRRRVLSHHRFYPTSPPMQHNDMDRLIKKNASRSPSHIPLSETRSQHSPLITDNRKLSATLSSDDEDA
AHLLVLMHQSPTMSS*
>McirWHI5d
MPRATIDTSNVADVAKLLRARLQYAQIKLQTGMSTEDLQQIERAFLCSPRQPRRPLPSEFPPTPASSSSH
SRRVKRLLLSAMTPAQNSWRKKERIREQKKNELIEDEAAARTILMLSSSSPSSSSTARQPPTAALASIPS
SSTPTHDTAFNSTGSADSVSSQEELMQRRSSLHMYKNFKQPLPADDIYDVVSNVPDYEERSRYIGQALRQ
AHSEHVEKDDQYHLHPPPPPLAISDGHGQSEYNRPLPPSHVQNQHLQSTTTYKRPPPPMFGRPLSEDPFN
SKPIIHENVSFSRHSGSPASPP*
>McirWHI5e
MSQQPPQANIALKNTDIKQMIHRLKTRLALANFKRQYGFERYDLHTLESNLLKNQIRKNIYHGKRKHDQH
EKHHRYYPTNTNTNGHPHHGTRFMASSSLSPSQQTLTPRYPVSEKRSTSPQQAHKTIVPTDEDAANVLVM
LHNMASSKPASSPLCI*
>MgriWHI5
MTTIVSKRQSDAVADKVLRRAELGKIASRLQNRLALAKFKTTHGLEDLTLDCLEPKFEEE
RRRRQQMLESDVLSDSSSSASDLPYPSRTLMSSPFKAAAIFSDAIGSSNGSSAGYHRKRT
YNMASFDHAASSPSKRFRSSPTAHRSSFGAHGFDVLYHGNSSAAWREQHLLAQSSPIKPR
RQQHFTTSTGPDVALFKGSHRISEALATSPPPQNFAALSDDDDDLLPAHSFMRPGGSKHS
RAASPPRTPPMRNRSLNRKSREANNIFGNEILKNGNEKTGEEGADLLLYLAASPSPANPG
TKRMNRMDPPSTPPPKSASLAGALALPSSMMTTPGGGSLFPATPSQTFDFADFVNITPSP
APTQKAWRTPVVLGGGRTPLSVTRKRLTFDDC*
>MgriNRM1
MSTAQQPVPSSPSKRRVLGDLDVNISSPKRPNTLKTVASSAKPDSSLLSEETRKRRFGVM
AGNATTEHEQLKRTCLDSTAATEENYPAQLQQQQHAPDESDSQQAAASPAASSIFDTSAH
DTTMTTTVTEPDTDAPSILRSVAAAASSRIPSRAELTRQTAETLRLRLRLAAYKLKTGQA
DVPLEQLQMRPVSRSDRPMTSASNTDAEPRFLASSLPLSSVTTTVAGRRIYEPVHHAPRR
PPTADCSDDSEDEYGGAAALASSWRASARPLAVSGGLRLSPPSRSILPAAARMRPDDEDN
LTGGAASGLLELRNSSQ*
>MverWHI5
METTSTENASVLAMSFPHTGAHSSPVPVSIPTLSAPTITTKTPTFASTGPPSTQTQTQTQ
PQPQQPQQQAPSLTKEISDTEVSEVSNSLDFSQDSNSSHHSDDSMSTEHRRDLRQFQRHQ
SKERTIEQVLEKGKILKVSRRLRTRLEYAILKIRRGWSKYTLQEVESLTQPACSPRLSKR
PVSSYNSPRQSHRKRIKKAYPDYEELPYKDPSLFDQDESKDAIMQMAQLSSSRSGSRQSS
PTRQYRSRPSFSQFKDSELFLPAKSLMDIATSSPSFQEANASPLYSQQPHQSSGAQSPYG
YGSPGPLYRESTPVRDSPRGWSTYSSPSTPVSSGVMETTTNNEDMEQSDDANVPSAAQAA
RTILMLSSPTRPPPRTLHQNYIVEMNASPTHAPITEWSGPYSPMVSSPLVHFQTAASTPS
PDRRESPPEMVEVSNPPSSRTPSNKTFTGLYGSNRYEPASPSPLSASLFPSHESPSRSAS
PTMKRAAKFAAAATLASQESKMEKAFLGGEHNTTSEVVVPGSQPQLGMDYLPQQQQQQQQ
QQQQQQQQQQQQQQQQQQQQQQQQQQQQQQQQRQMYGGSMKEHVRAVTPPPRPENFHGMR
TPPPSVGTEIDLAHYGGGVHGGRVLSRRNSGLAGDTDLSALYLRRSQNAPRAPQ*
>NcraNRM1
MTTISPTKRRILGSLNPNASPCQSSKSEFEGRMEEVQATESTVLPAGCENNRREEEPARK
KVCLDLRGAQQHRHQHQQIGAGSHGRRNRSKSASPPTEATVLLGKSTTTDLSQSTDMRHE
RVSSLSVLPALHPARVAAEGTARAVAEVLSVPMATQIAYPAGLVGNFNNHRQPKRTNNPR
LRFVNQAARQKAEILRLRLSLAAYKIQTGQTDVPLEQLEMRSLLPLGGYHHSQGRLADGG
ASPEAAVDRYHDGSNSNPANWSFISNSSTNSNSNNQGHGYFQRMNHLRHAAGAAIEAVQA
KQERRTAWREREQYREWYEQYGHHYQVSTWENAAAEQDHDGFSRDQSRQRQRRQQQQKQR
NLGSGSKSLLSDQGDRVSRPDTTFTGSGTGVITTAAMTTTTTTSPHLNRLDLAERALQAH
QRLQSRAVTEELLMDHEHEHEHEHDEIDSEPNSQQLTHHHHHQPQQQQRHRHHLDNAHEG
WVVRPATENGPEVANDIAAGPGRRDRNDDHEEEESIQSRSRSHQMVGPGPSYSTEPELEP
ELPSLTPYQSKAGEKEEQDGDGNGDGDEAASGLLSLSRG*
>NcraWHI5a
MGPDTPSASVLPALDPGRVTATATPTPTLHHADKDSTLLLPHSSMVAATMRQASTALPST
SDKATRPAAPSSHDATDYRVPSYPHPHSHQPAATPTVRHPAPEVPRIYDPRSSEYPPVNA
VNANLAPYDSSSRFQPPPPSQRHRLPHSLSVSQATSSTNDADLVFTPPSSEGGRSPSKPN
SHDSSQDSQLLQLSQIAAAQERIPENGIALSRKRMADGMVKPTYERPSLSPAGTASHTRN
TSAVSMASTATSRLGELSAELKTRLSYAMVKVNNGWQSHSIDQVESLASRAASPTSSNST
VHMRNGSSASPQLSNLQRIGSHASTVPANSQQYPTSSQQYPSGSQQYPSGSQQHPSASQQ
QHQQQYSQGRPVESSYARESGHFAPRYSPTQQAEPIPSVTLAPPAPIQPTRQQFQHPRRN
SVPRNTQAFLAINHQPPPQQGPNTVGQPSPYLPTHHHRTSLMEPPLYPPHQNVREQDAIE
SLLFMSSPGNSANLKHGFPSSSQPLSSSQPPLSSSQPLPSGHAQPQQRTALPSSQPRKSL
PSARPVNHPRAHQTQSQPIQKRVGFQKSPNAMDMDDGTYGVSPYSNNNNTRGTPRKRGGY
NGHAAGGGELQQYSHVHAHAPIPKLKQMPVSSGLTVPSRPSRTGLKDEDIDRMLELAAAR
ERGDSDSEGEIQIPVSRGRREGAGIVRA*
>NcraWHI5b
MVRRLQNRLALAQFKTKHGLEDLTLDSIEPRFEKELRRSRLLDGDILSDSSSSASDLPYP
TRALMSSPLKAPVFSDAIGSSNGSSGHRKRSYLASFEYDPNMSSPSKRFRQSPTAHRSFT
YGSHSSWKDHHDLTQSSPMKPQRQRHFTTSTGPNVALFDTSRQMTNVLASPGYGANPSDD
EDDPPVHLFARSHVRVSPPRTPPMRTRNVLGARKKENKPPLPTIRRPLGTNTSMGGQQTQ
EKTNEEGADLLLYLAASPSPARPTKRRFDSNNHVTHNHHFLMEPPSTPPPKHLGLLSSNR
LALPSSMMTTPGGGNPFPNTPGLGFDFSDFVHMTPSPAQKPWKTPLSVSRRHLTFDEQS*
>PansWHI5b
MQPGNMMSSPLKIHPEEVAGKVLKRAEISKMARRLQNRLALAQFKTKHGLEDLTLDKIEPRFEDRIRRNRYPDGDILSDSSSSASDLPYPSRTLMSSPLK
APIFSDAIMSSNGSTGHRKRTYVPSFDHTMSSPSKRFRQSPTAHRSFSHPLWKDSEHQLTQSSPMKPKRQQHFTTSAGPDLSFYAGSKQISDVYVSTNYA
ANSDDDDDLPIQSFQARNSIRISPPRTPPMRSRSLMKKPRDRQSAADNDNAVNNKMGQEGADLLLYLAASPSPAQPRTNNRLMEPPSTPPPKKNNLALPS
SMMTTPGGGNPFPATPGMNAFNFEDFVHMTPSPAQKPWKTPLGMGGRTPASVARRRLTFDDTTA*
>PansWHI5a
MEEDSASNPPRVDGGRVGDKDSKTFPLSAPNRGVDNLNRKMQPHHDTLPLIPPTAAGHPQDAPDATPNQTPIARDRPATMAVGPAAHTSQQQHQAAPFYP
RSTSPTHPLAVDDYRQPTLQRSDSQESSSTNITDRVFTPPVNGRGASPGTASAHQSSQGSSQLLQLSQIAAAQERIPETAMDPYVNGASSRKRMADGAVK
EALRDGQVLISPGQTHMGGHSRNPSAVSAELKARLSYAMVKVNRGWQTHSIDEVEDLASKAASPTSSNSTIHLRNGSSASPQLSGGSQRASNNTTPATAF
AQQLPGRHGDPYGREPPLMPSRGSSISPVKNTAPGLAPPVSIQPSLHSVHPRRHSNPRLTPSLLSVSYHGSSYPDLLSPGQLPGYANAAQHRPSLVDAMG
FSPHQNNAEKDAIESLLFMSSPGNSANLKHAFPSSSQPLPIGHSGPSRTALPSGRRTLPSSRPMHHHHARSQSQVQKRVEFEKPITETEVDEPQGTPRGN
ARRRINGGPGDGAPSRLKHLPVSAGLTLSSKPPRPVLADTDIDRMLEAAAAAADSDSDGEIELPVRKARRDGAQPVVA*
>PansNRM1
MDATTQTQTQTQAQTQTPRVPLSSLNPNNASSPTKKRMLQSPFESQTKMMQTRTPPETGV
KKRALSGIGTVDSSPTASRAVAEEERVVKKARLSYSSSPPASAGSASSVFSSPHHHHHLL
LLEEGEGDVSMVTTIPDSTPAPAPASVSASASVSVQRRSLTREQARQKAEILRLRLGLAN
YKVRTGQEDVSLDQLERRLMVRLWGGEGRVREQGGERSSQQQHQRCGSQQMLPPSTSRGT
HHQRRSSGTGVVEEKENWREGLWEVMRRREAERQQQQQQQQQQQQQQQQQQQQQQLSQED
RGEETEGEGEELELPRLPREEGDNRGLEAVGGLLSLARG
>PblaWHI5a
MKVAYYLYMNPSFNSTEPYIPYPRRQSNVRHTDRSCQPSSVDSVKQYATSLQARLGFAAFKMQHGWEKNT
LPDVEGLWKKRRQQHFISLPTPKVTQYDIIERRSYHNFTISPKKRREKQRLAARLRPTSTKPATNPQFCQ
LHFPEYSNNEKKLLSTSSQFQKPAVINEIPHDSNLDPSQNQSIDSLGQTDLDLMNQSLVMITQAIVAAVE
ELAPGLEPLADS*
>PblaWHI5b
MYHTNLNTNNCHLSEHHLPAHDSPPLIDITITTNHHKLKHPLEDCDNYDVIKHLEILKTRLGFARFKLKN
GWEKNALPDVEGMWKQRQKQIVDQIPTPRMTQRDIIEKRVYIQSPGARSAQTKKARLTRSLSNPTELLDS
KDRTDSLTFACATAAYKTPVRAKDDSFL*
>PblaWHI5c
MNLLHRLKTRLELAKYKQQHGCESDDLLTLENRFINRHKRLSFERVCKPLTSRRFYCPTSLRAPFKQPRY
RRLYGVLPPTQIQCPLSAKRSNLVLSVPEHNAARVLVLLHHKTSFTPRE*
>PblaWHI5d
MPLPPNIVCSETRPALQPNNVPGIQQIIHRLKTRLALARFKHQHGYEHYDLVTLESSLLSSLLKSRRRPV
MVPHRYYPSHPKSKPFVRSTASFAHAPTPTCIRSPLSAKRNTSPRPSLSSDDEDAANLLVMLHRMASLDK
*
>PchrWHI5a
MADAAAYVSAAAEHRRKKTALDKARANYLCSQLRLRLQYAKLKVDHGWQRQTLNEVENLYFRHSQRRRLA
AASTGSFYSTSSSSLVSTPTPPHPTLTRTDLPSTSFSANDQSLSNAADSSSLPKHNQSTNTTAIPEASQA
SATVSATPEGSLTPSAGDSQTQPGSPNKSTGQADSGTTTPTTSNPDPPPPMASLSPSKSAQQPYYYDAPN
PYAHYPARVMQYTPTPAGFYNGGAFDESSSSPYSPQRYLAKAYVSSSPFPINAPASPSAGATTFGATNQA
LTYDSFWSTHASWGVHAAASVAHSHVASAVSAPGSAVASGVPIPVSAGGQSGAGSQNSS*
>PchrWHI5b
MATPSSSGTTPSPRPPFLQAGAVSPSTTPIAGKDPEQAVREERQRAIQKFFANAELAQLARGLRTRLSYA
SFKATHNLAQTNLSDLEAQTQDNATATKMAIGRAGSNHYNNPATQGNSAMITGASGRGLSRKGSMLPPSS
VTASATQSLFSSLLQPPPSKRARTIHNPEDPPVPPPPKAKPMTPPRKAAKASRVPSSSSLKAKSRKDVKG
KKRETAPSSRLITPQSTLGSEGFIDNDDDMKAAATLTSLLHSRPSVSVTASSPRSSMSAGSDGGGSTQSY
SHFAQSSARTTAPTSLGPSAENSFTVRYARSTTPPSSSRHARTQSLPHVGLTTTPKAQVRPADNRLSSTT
TPHPPSDTEAADLMLFLATSPSPVRPTTSKDRDGKDSSALRSLSGATGLKGRVLFPGPGQGPDDRNPPAS
RALRRDSSSAFGSTASIEGDASQAGGAGPSRTPVPSSPLNPNARVAQRSSDLGEPGPMDTRGAQLLPAPT
SPTRARPLERSASVPISSESRAATAAASPMGSSFNLHEFLNVSPSPAAPGGSKLTSLRANVGRKLFEEHH
GLSSGASGRENVVAGAPGGGGGLGAGIDLVKSSV*
>PgraWHI5
MSPDLCSYNPSTRVKPGGIAGVIARRTKLGTLSRPLTTCLVYSVLQALLNFGPNSYQTYD
EFKLPRWIIIANVLSLALSFGEHQAKRALQTRLRLAGFKASHGWQDVSFEKIEPQLMGTL
KQKQAELAPSRVRRQSNRSSQRSELSPHLYPGDNRSQPAWTTPDHRLPSYMNSETDSTHT
FSLRTTPQMISGAFSAPPSTQPRSLIQPPSYPHTPEQIIRSKWTMSRIPSQTHSNTTPED
DELRDQTTAAEMMLFLATGSPSPDHRSISSVTQNRCLHPQLQPQFRT*
>RoryWHI5a
MKTNELDKHLETLRTRLGFAKFKLKNGWEHRTLRDVESLWKQKQQASIQERPMPQWTQQE
VIEKRSKRKRGEKEGLIRHLFVEEVMMV*
>RoryWHI5b
MQNKIEYIQTECHSNNQDLNRHIESLRARLGFAKFKLNNGWESNTLCDVECLWKQKQKEL
IKDIPIPRFTQQHIIDKRTYIQASHHQKYKRSRLLSRSLSSPIGSSKEDNDEEEEEEEPI
RKLRRKSHPPSFNREVFSSSSHNHSIEEPIKNSLDFLSYAIAMTEKDRQTSTERKQQIEE
EQMDNKADWTRTSQLRLSLSIPNLLVEDKSPEISPSAAAAAAAAHAMMMFVNSSRSNT*
>RoryWHI5c
MSQSVQQYDMSNLAYRLKARLSLANFKREHGYENIDLHTLESSLFERVTKPTLSLTKLNM
HDKKRKRLLSHHRFYPTSPPLHNDRMLKRHAPRSPSHVPISDTRLRPYYYEQQRKLSATL
SSDDEDAAHLLVMMHHSPTMS*
>RoryWHI5d
MTQQYDMSNLAYRLKARLSLANFKREHGCESLDLLTLESSLKERVSKPTSSLTKLNIHDK
KRKRLITSQHRRFYPLYMPPNHIPISNTRYERKLSATLSSDDEDAAHLLVMMHHSPTIS*
>SaiCWHI5b
MPSNASLTPAQQREAEERILRRVEISKMSRNLKTRLNLAMYKTQRGWENLPLAAIEPKVAAESARRKESS
SGESPTRTSDSEFLVPGLPSPSKRRILGLADGDRLPPISLPYEKPRSATKRIRRSSATEHTDHLFNTAWQ
NSQRLNHSQSSPIRRPQPGVDSDPPSDLVLGSSPPRTPPRKASFRPNGMKETEEGADLLLFLATSPSPAT
GTIQRHHTNSSMPPTSSPMIAPQTPGNGFNFADYVNINTPSPGGMFARTPGTIRNARTPVGTGWTPGGVT
PSARRKLNFDSAGILGSPARANIGVPLELGAELNRELSKA*
>SaiCNRM1
MSAPSQNATPRRVLGAIDTNAQFNRVDSPSKRRKLSPIKPKTLMPPPTIYSDVRDKENSVRGSAIYEDQP
KTASQPEQVPVYPRSHYEDDVHDSQLQNAYDILSQLSEVALSQSQPSQQPVNDTQTSISSVESNIPDEKP
GYPANTSARKACVHHIAEKLRMRLQLAMYKVRINQAETPLSHLPHPKPSPSVASSSAPPTTVKRKHEDSA
EPLFALPSSIAKACRYTPYAQRPHSTPYAPSARSILAPSPFSPVMQDTPAPKRPSMGGLRKSSDDDIRVT
TTANLDALFKTPGRELKEEPQDNDVGAARGLLSLGMMR*
>SaiCWHI5a
MELSTSARIQELTKKLRTTLSYAHWKASHNHQTSTISELEERYLGGRVHTHRLPMGTLSHASASTFHPDD
DSRHVQQKMLLPVLSFTTKQPDQDEGRKDLETVWDHPELNPASSRPSSIYNGLTSHPTTPTRTRFDSNPS
SKHHHSRTSRSHRRVPSLQTQLQLQQSPLVFPPFFTASPERKRNPNPMHPRHEALALHFGLDSSRPLVNG
CQGSSPGLRPGSEDSAAAQIMMMFLNSGAHSPGDTELDFGGEEEEEEKHTSSQFTETYSGRKRTAGRVMS
GDDREETVEPQNVKRRR*
>SbayWHI5
MSLRTPKRSRTNEEDEEQDKDAHTQLLLPQQQQQRRESTLLSTPVRLKNGFGTPSPPSPSSTTATINNSRRRPSPPTLQGIFMSPINKRRVGAAAHGRVLGHDDDAEHETGSDNNNNNNNNSNNNNNEDEHESESESEQEGRPGTSSLLPTTPKSRRSEVFLSPSPRLSSPPTAAAVAAARRPAGERPIREISHTLRTRLNYALVKLQNGWEDKTLPELETQLAPAVETSPRRYHNRFPDSADAGTSAHTAFMQALGGHPPREEATAVETLMLLSSPTKKQQHRPVAAMGAAGEPGTPADETEPESDTEVETS*
>SbayNRM1
MKQRLPLGEFSSSKINKLAIANIADASEARGRGENSVGAVCLPSIKSLMVSPEVYENAKSLPVPLMRGGGGGMSCPGKQPDQDDVRTEELDKDYSELSKKLQIRLQFAYYKYKTKQTNKKFTDLKLNHSIARPYKRATHARSEPLTKRRKLVLSQGHYKTPAKSKIKTPSSFYSSHGNASSFTCSHSGSETVSSTAHTNITDTTTPIRNIINAKHFNSHSCTLYQRQETPTSIKAAKSLIHLFTSNQ*
>SbaySRL3
MFFSPTPQLISPTAVAEEDNDGSVCEFSQTLKTRLNGAMDKLSKEHEGHSSAKKSPNSKNECPALIPPPPTEKIRKGSYSNKFASKHRRCHSLDESKKFLNSLEDSSAHEAFLKAISSKHAKNDSVENANASPLRWSSHRRTQSIQGDSLHEFVAIDSLLKMAAPKDH*
>ScerWHI5
MSLRTPKRSRTSDEQEQEQEQEQVQNPDTHVNNEHQQRPGPTTLLSTPVRLKNGFGTPSP
PSPPGITKSITKSRRRPSTTSLQGIFMSPVNKRRVGITAHGRVYDHNDDGHESESEDDEN
EEENENQKKYDGHVSMPLLPPTTPKSRRSEVFLSPSPRLRSPPTAARRSTGERPIREISH
TLRTRLNYALVKLQNGWTDKTLPELETELAPAVQTPPRRYHNRFPDSADAGTSAHTAFLQ
ALGGHPPREEATAVETLMLLSSPTKKQQHRPVPATSAGEPTDETEPESDTEVETS*
>ScerNRM1
MSIMKQRLPLGEFSSSKINKLAIANIADASEPRNHGENNVGTVCLPSIKSLMVSPEVYEN
TKSLPVPLMRSSGGGMACASKSSCQDGISTKTTSRDYSELSKKLQIRLQFAYYKYKTKQT
DKNFTDLKSKHSITRPSKVATHSKSEPLTRRRKLVLSQGHYKTPARSKIKTPSSICSHDN
TSSFTSFRGVSESSSTTADMNVADTTTPIRNNINTKHSNSHNRTLYQRQETPTSIKAAKS
LIHLFTSNQ*
>ScerSRL3
MFLKTPNWETVNETPKSRVLTINELISPNLDTESNSLLATPARKYFKTSISEAQDSPTSA
PSPDGNEDPTYQYNVQFHFPGPITPTTPRSKNAEMFPSPTPPLVSPTAVIEEENDDSVRE
FSRTLKSRLNCAMVKLSKEHEQVALIPPPPTEKIRKGSYSNKFAAKHRRCHSLDESKKFL
SSLEDSSAHAAFLKAISSKHAKSNRVDNVNVSPLRWSSHRRTQSTQENSLQEVVAIDTLL
KMSSSD*
>SjapWHI5
MHENKTKTSSLPLTSNQQRNLLEISRNLKERLQYAAFKVDNGWETRSLDQVEVLVQMKLQ
SVQAGNRLKSILKQPKTIRDSIAEGEPRSDTVLHVQVRGDGNAKLDTLSPNFPTLLHPQK
HVSFSETDDTDIARLLLEMCASPGPEPVAMPDQPAN*
>SjapNRM1
MVEPVERVLGPLTPSKSNVQVLRSTDNHSKLNFDALETENLAPETPSLHRTSNTSDQNEM
STFNASKTCPPKQKRAISDTFSYKVSSCERKSIGNGIRTTDPMYMKSFTINPVRTKHIRP
DVPEDIRECAQNLRLRLQLAMYKVQVNQPYSPLRELPIVSRMKLPTVSKTESVTTFWEQK
TPVSTTKRPLHMSTPTVSRILQESPSKPPQRVGEQLLTPKGSDTTCSKPTLSSLQNRMLP
TDSSPASAYRSQSRRYGIRSSAALMQSASPSTRRLRKSMSLSMVGQKRTSSKADCCSTQG
TPTKCYSFSTPLKKSKSVIEERAPNSANSRETRNADKEKPSSSLSAAAHCLTQLGMMR*
>SkluWHI5
MINTTPVKEGSKRFSSDFTARDVEDIPKSPQTPSPPNSNAKGRRSSTSMSFLPSPSLHNR
NSGFSSMFTVPQSPSMKTRLLPPTTPKSKHAEVFLSPSPNLKSPGVYKETEKPIREISNN
LKTRLNYAFMKLQNGWTDKTLSELENEFTKKKHERIIDEGLEGESDTNNYTDDKRLPSSS
YSNKLVDLDEDNGNSAHVAFLKALSSPKKKQRSASSSSVNWNDSPPKLPPITTNVRKSSQ
PSEVEAIETLMSLSSPQKRKHSTGVEYTLPPPPLPLTRQADQNRLSVSSSSSASSLQNTL
AKPFALRHDGQEPPSVVLTDVETDIEDDDG
>SkluNRM1
MTVERLPLGEFSSSRINKLYSSTGGFKQQKRNVLLPSITNMINTYKPASDKPFIKSTLPL
QLPTPRQSQHTKTVESEPLTRADSSDNSADTTQFFITPERSQTRQFDTTISHKLKVRLQL
AYYKYKTNQTHLKFNQLKVGKNSVHVSKKTKRKLVVSQGKYNLKRTPVKRGNTQSTNNNA
NPSQYGTPLSVKAAKSLLQLCGGAN
>SmikWHI5
MSLRTPKRSRTNEEHEHEHEHEQEQEQLKNQDTHIPQYQHQPRSTTLLSTPVRIKNGFGTPSPPSPPGTTKSITKSRRRPSTTTLQGIFMSPVNKRRVAQAEHGRVFDHNNVGHESESDDDENENENDNNQDGHVGMSLLPPTTPKSRRSEVFLSPSPRLRSPPTAVRRSAGERPIREISHTLRTRLNYALVKLQNGWTDKTLPELETELAPAAQTSPRRYHN
>SmikNRM1
MSIMKQRLPLGEFSSSKINKLAIANIADASEPRSRGENNIGAVCLPSIKSLMVSPEVYENTKSLPVPLIRSGGGGVACTSKSSCQDNVRKEKISRDYSELSKKLQIRLQFAYYKYKTKQTNKNFTDLKLKHSITRPSKVATRTKSEPLTKRRKLVLSQGHYKTPAKSKIKTPSSIYGSHGDTSSFTCFHNEGESLTITANMDITDTTTPIRNNINIKHSNSHNRTLYQKQETPTSIKAAKSLIHLFTSNQ*
>SmikSRL3
MFLKIPNWETVNETPKSRVLTINELISPNLDTESKRLLATPVRRYCETSVSEVQESPTSAHSPSDGESPTYQYNTQFHFPAPSTPRTPDSKTEEKYLCSTPALISPTAIVEDENNDSVQEFSRTLKSRLNCAMVKLSREHEGNCPTMKGQFSGNNQAALIPPPPTEKIRKGSYSNKFATKHRRCQSLDESKKFLSSLEDSSAHAAFLKAISSKNIKDNNIKNVNVSPLRWSSHKRTQSTQENSLQEFVAIDTLLKMSLSN*
>SoctWHI5
MTMAKEKHFKTGSDNSLSKMSEKLKARLKYAVFKVDRGWENQTLDQVENLIRKKKGSHKR
SRSINDLETTGPRKTYSFDEYPRKVRSNSFSRLISPREDFLQLISRNYSSSSPTSASSSL
DRTSPPWLNSHDTILEQPKIPFDLPSSPPICSIGNLATIMHSHMAFLHDGGQGGFAINHS
PTSEFYMEKNLKNQALVPFSLSREDCKAAEAILSLVHAVPTGNFSIERFEG*
>SoctNRM1
MDSFLKPSTPKHRHPDGETRTALGEINAQEEDMEANLPVTPLQTAPGKENAAPGSVSFNS
IRPHKDILPLGEHKSPLSERCALKDHESKETKSVPCKKRPLFDQEADTAADVETEENVAE
STECPTRSHDIKTCAENLRLRLQLAMYKVEVNQLYSPLRDLPIVVKTKLHHLPNTPCITS
VWKQKTVPFNPVPSPQFCEDSFCTDDSPTKITHSNPRNTQTRNLFTPQSSGLDDLVANNQ
TPSPLKIPHHPISKSSSSHSLWARHGKLTRSVSLLNDRTPKRIRPRSLSKSYSTPLKAYK
VPGKSPASNSFTGPPTPISITNTPENSSENTSYKNQSIYNSTPVQMHAPKRRLSDFGMLR
*

>SpomWHI5
MAGGHKKNEATRQTDEVIQQKYDESLSKHKNRCELSLTFEYKLSNKLRARLKAAFFKVDH
GWEDQTLDQVETLVRKENHVHRRSRSINDLDSSKLRRPHHPNSIMGSNTGKLRASSFTRL
VSPREGFAQLPYKKPVSPYSSSSAVSSTSSSFDRTSPPWLNYVEPHTELPRLPFELSHAS
TASAKSPLFGMNYHISRPEETDESLRLGTANLSRIRKSTSLPFPTAYPLSADDCKAAEVM
LTLVNSMPSKKP*
>SpomNRM1
MDRSMEPLTPSRLNTLGERPTNEVYEYGKGKNVQHLFPITPMQRPLGKENAAPGTISPIA
VRSRNVRAVEIADENACEEPVLKIKSVSSTESEEEKESSTEIGEKQEKETHLEPKTPVQT
NTNNNHLDDIQCCAKNLRLRLELAMYKVQVNQTFSPLQDLPIVAKTKLHNCPNSEPVTSI
WNQRSLSSGKPPSLHLSGNRRLSMGSPTKSIYDQNGLTTPRPIGSDDLTHMYDPYTSPLR
TPSRTLSRSSSHYLWVRHGKLTRSVSLLQHKTPRRIRPKSLSKSNSTPLKHLSAQKPNSN
YYTGPPTPVSISNTPENIHPSSSEVRRIASHSKQFSDYGLIR*
>SpunWHI5a
MEAVAEVPLVTPFGANISKEHAHTSFAPHTTSFTCSAPHSTTILQSQAASESTWTQRSLQ
EAIIQLPTSSKNVLEDADLELGGELSVADIDAMLDTDPRGHNVRKESRHLGKLDCESLSH
CQSPAANIPPHHGPESSCMSGSVDDPMQMSDEPAAIDGVVSSPSCEKTEEWAEPKHSVQS
EEGSPEPIKLIPQAATECPPRPRRSMSIENLVAERLSQNHSTSSSPALPSSPDQQDGVRC
QSQCQDPSTNFSLSRARDRLAVERVLKKAPYQKYLHQIEIRLKYAIFKVQNGWEKKSLAE
VKNDYVDTCSVTPGHRNSIAMMQSCKRLLPDFEHNCDTRSAKKKVPAIREARLGRTNGGL
TGNRPNDTEVTNAALALQSLSRAGTPPDVPKKALSPCASRAVKRKRAEDRKAAQTNPPAG
QLGMSGMASQYLSTGLQQIQQQTDLAKRAIPLFTTESQSKTSSAPATFYVPPLPYAYTIP
STSRPSSVNSNFPQPLPISLRSQSTNDQKQNSTVAAWYALARANQSGDVSGGLGKCIGPR
RRRGKHTSPTQKLP*
>SpunWHI5b
MKVPAGACSSPENEEETVQAFKSRIVRNRQRSAEEKLRRVNKALRRAEVSKVANLLRKRL
EYAKFKVTRGWTEKSFPEIRKIYNTIGANTISTPKARKQDSAYGSDVGPISPLSTGATTE
VYSEKEVRATQTPTSRHLGSGAKQQPPGLSNDIGALLTKRLREETNAYFAKLGIPSMYER
DPWTSYLKSKDSTNPYFPSPTPSPLPSRACSPTHTSIDAEAEEGAMLLMMLQHPKS*
>TdefWHI5
MKEKVLRRAELSRITRMLRSRLEIAQFKVGRSWQNLPFKSVEPQLEREVKLRHPEAFENTDLLDHPSLAS
PPREVEFLVPDLPNRARHNDEGSALRQSPFGADNATTVEHAHQTRQGTSPLKRQRSPSPPHDSPVMASSP
LNYRASSSNIRERMDPRSPNGHYSTPPPSTPPPSHLRSARTNKADTEEGADLLLYLATSPSPAKSRRVNR
AIEFSSPPPIRGSSAVNTPVGAGFNLSEFLNFSPSPAPAARGRFDGNKFSPAKLTYDDSPARLSARVRDL
EGG*
>UmayWHI5a
MTSQPPASANAATNLSQPFLLAPLQSSTSSNAPITPSKARKQAHAQRTRLLALSKHLMTR
LQYANFKVEHGWSKQSLSEVENLYYRQNQTETSNATSSAATATAAARKSTSTSPNNNNNN
NSSSSNNNSNSKPPTTPSVAATQSQVGVGSRLFRDAAVKKIEIEGGDVFGGYGLATPPAS
ACSMSGATSYLTSKRGRSTSSTPISPPNTSANSSASRTGDAHKPSPNNNGSINGASNAPR
SVQAASSTNAAAGGAMSYADFWSRVGSSTVSTAVVSRSSTSPSKKRSADNVAAESIGASC
AASERPVAAAAGAATIASPNKRVRMELGADRSASSSPVKAALSERGPSFAASSIHRH*
>UmayWHI5b
MARPTLTMSTTSSSSSASPRPMRHEVEMYAHALRTRLQFASFKALNGVGKTSLSDLTSTG
QAAVQPLTPSLASNHQMVDQPQSSSSSATTPALSQGESLPSSSQSSTRSTRSIYLDIFGT
DFRSTTTPTPSSSKALSRASSFASASNASKRLCSSSMSTRSLLDKAASSPQLGSPERKNG
HFDWHNNPTPAMVAHETKLAAEESFALPTGSPSKRRREASYNASSSSNNPLLNTPRRSRM
QSCGGFLPNGHPASSLAQDLGLTAPRTPRSRHASGRHVFASPPPPLAGGDQDQAERDRVA
SLLAALAEARNGNSGSDSSSGSDRPHTPPLASSSTHLQQALAIGAASPSLRRNDTLARPN
SSHNPKRHKRNVSWSVLPPDLHKADDSSSRVVNDAPQAEAEGTGDDRAAADYLLFLASSP
SPSSIKRFSADVETVSSNGILSTPSQTSLWDPFNSNSGGGGDGRRSRLQSSNGESFTGPR
HTNLPMSTTPLTPPPSARKLGKPCLSASYESQGMVGLGFDQHTLCSATSTATPSKRAANA
LDASVAMHASSDDVALVVQIIEDEQRLVESGLGLARLGDHTAECARRARRRYHVPLCRLC
QCLAEPAASVRG*
>UramWHI5a
MDAQTKSAHQATSEISQEVTEYAKLLKTRLQYARYKVEHDLVKNTFSEIEAALSFPHLAPHQHQTDDLSP
SHEAANTLAAIRKRVDLPPTPHSPPRNVSLPLKRRSSSDDYESEEAAQTILMLSSGGGTPKLSSARSPVN
GTLSPRMGSSSPTLPYSLTKKPTHERQPSKLTNIEPQDIKDWPFRERSFERGSLSPRFISIPSRHVETDP
ADNPFLVAKSSSPKIADADRLSDKISRQPTPKQQGMLTDLFRVTKPSNGLRNKRA*
>UramWHI5b
MVMAPVDHSFYSKRSSRRKQGEIDKLLERMHIRLALAAFKAQYGYETCALDTLESKLMRHSPLSPYNHAH
GYAKQVARSTTSSNESSSSTERKVRSSSRLPIRKAYHDYVVHSTRTPPPTSPHRRSIKAASKAYLTPTSP
MFNPPVADESAKRSTTPHRSRTPRSMSPTYRRQHHSPTPQKPSTSLWDQAAEPSVDETNAANLLMGLWYA
R*
>WanoWHI5
MTEQIETISAKGSTSEQNDNKKSASSETIPPSTPERTHRSSSSSSNTNSKNDPIIPSTPPLNSRRKFSSG
NFQSPGDLASNPNTLLPPATPFMSSTGKFRLSNVPETPFSAKSTNELTTSPLKSPSQFKDNEDSDKPPIR
QISSTLKARLSYAFVKYQHGWANQSLDELEKTIMNKDSDLEEPFKDLASSQKSRTYEEFWNNTNGKSPQK
LSPSKVTKPNNSLLKSPTKVKLENAHSVEQLQDDGSANLAFLQAISKSRSPKRRSHLQNNLRIDASKFQQ
QQQQNPEADAVETLMSLSSPQSFKPKTDFIPQQNLPRQRLSFGDHLVRQSPRQTHPHSPHHYHPQAQGFN
NHRHANHHSHHARSGSSNDNAIETESDTEYEESNTTDEEDVSTQSQSNGTKTENDEDEDVEIRTSSGTKS
PES*
>WanoNRM1
MSTFERPVLSVVSANALNKKHNSDLGNIKPTLPNLRSIISSKSFSNSNYSTTLSSIKKPTPSSKYTKNAE
KLKYRLQLAYYKLRTDQVSVPIGEIIKKQEAKLQKQHHQPKKPIVTPSLTRHISLLAASTPLQSNPITNQ
KKKVSFKPIELPPTSKFSTNPTKTSSAALSRISEYQRPGNLRSLSLPQLGKSDSAHQHRSLKIEDLVNNT
TQARVDVTPVKGRADENGDLIMSSPTKKLHSSTPGSYGAAKSLLQLSLISSN*
>YlipNRM1
MTTVHREVLGDISNMKMGALSPLKSTGSPYRKPRGVCKSSLQQGPNKKLFTQDILSPLLL
PPKSQEECKDGNDGKIREHADRLKMRLQLALYKINTKQTNVSLAALEEASSPKPSATETP
MRAPPGSLLKGTPASMGAAKSLLQLGNC
>YlipWHI5
MNAVHHHPHPHHGAHHSHPHTDMPPPSSAPSTHTVTDSHLYTPANMAHSKAQVHAQQQAL
AQAQAAAQVVANAMRGDKPFPPQQQHGQHGQHGQHGQQQLHHHMSGQHGMNGQPGMNGQP
GMNGQTAMNGQPGLGGQNTSMQMSPPPPPHNHSVSATPTNTAGSAAATPTQNDISHAAEK
VLQRAEISRMTRNLKSRLKLATYKTKRGWDNLTFDTIEQRVDEEIKPLSPSSTSTANTNN
SATSTTTSTHTNSTAGSDSNNTSNATRSMYMTTSDQMSSPPLQQPFHPLSTPRFAPGNYP
GSVHGPGGPQSPATLYDLGSPKAKLDHYPMLSPAKIPETRKRARTITSAPGGSSASPRLH
YSKSYQQLPFAMSQQQQQQQHMHMQQQQQHMFQQQFAQAQPMAKSQSMGALSQMKLSRDE
IMDIDSELDARERREREREQEQLQHQERHHQEQQRQQHEREQQQQQQQHSSEEHPSHATH
THSIGAALANRSLEPPRTPPQKPRKLGAPHSRDDNRDEGADLLMYLATSPSPAQRPSSSS
HGWGTGGTPVQPTSAAAPQTPSQNFNFNDYLHMMTPSPAQVSHSPYHTERTPSTPNRLRL
GQIPRSARRRLNFDKIPASPTSSERDSR
>ZrouNRM1
MVPEDKNRLPLGEFSSSKINRLMTCKMYDKPAKTLPSIRSLIHLSPYEKRPRHPTTTNHT
PHQQSPRIKEIDSDTDSDIDTNYNDLSNKLRVRLQFAYYKYKTNQTDQRFKDIRKHTQRR
QVGNMHNKRPKLPKRKLMVSHGNFKTPAKASHLLGTQERDSPASTSASIGERLRFCEAPQ
DAATITTTMTTTTTITTATPIGKVGKKFLQQETPMSVRAAKSLIHLFTSNQH
>ZrouWHI5
MEMVNSDSSGTTNTTPKRDTTKRSSTEYMRAMASPSTATRANDGGSPETPSPPYHARRSS
TSLGFLTSPLHPRAEAILSKNDVSPSGPSGDGGNNGLLMPHSPGMTRSRLMPPTTPKSRN
AEVFLSPPPKLKSPSVYKDNGKPIREISNSLKARLNYALVKLQNGWVDKTLPELEHKLDE
PTSSEQQQQQHRIPDQSSSSIHLRPSGYRGSYHNEYAADNDSSYLSSHSDEEGDNGNSAH
SAFLKALSSPKRRKNNNEAPPTSPLNWSAKGERLKSQSPTNRKPQPPQLKPLKVPRQSQQ
PKTKQQPPSEVEAIETLMSLSSPQRSHSLQEFNLPAPPSSSRHQSRSGQPSSSRRQSSSG
QLSSPTTSSSSSEKSNNDKLSNPLVPTHSQAEAQKPTQTQNQVQNRLVRPLIVPSLQRSP
SMSDLSPESSGSDKSNHNDSNGYLHYSQQQTDIETDVEDSDDGNV
